# Supplementary material for: Genome-wide identification of Azospirillum brasilense Sp245 small RNAs responsive to nitrogen starvation and likely involvement in plant-microbe interactions
Source: BMC Genomics. 2020 Nov 23;21:821. doi: 10.1186/s12864-020-07212-7 (PMC7685610; doi:10.1186/s12864-020-07212-7)
Supplement: Supplementary file 2 — Worksheets showing details of the curated, 3860 candidate sRNAs differentially expressed between samples VC and VN, |the 468 candidate sRNAs that conform to the size requirement of 50-500 bp and the 59 candidate sRNAs from the 468 sRNAs that are significantly, differentially expressed between samples VC and VN. [file 12864_2020_7212_MOESM2_ESM.xlsx]

## Sheet: Differentially_exp_sRNA_3860
test_id	gene_id	gene	locus	locus				sample_1	sample_2	status	value_1	value_2	log2(fold_change)	test_stat	p_value	q_value	significant
XLOC_000935	XLOC_000935	AZOBR_RS37050	NC_016595.1:344945-345170	NC_016595.1	344945	345170	225	VC1	VN1	OK	0	37.8556	inf	-nan	5e-05	0.115367	no
XLOC_001326	XLOC_001326	AZOBR_RS30365	NC_016596.1:158009-158075	NC_016596.1	158009	158075	66	VC1	VN1	NOTEST	0	0	0	0	1	1	no
XLOC_000083	XLOC_000083	AZOBR_RS16125	NC_016594.1:365701-365775	NC_016594.1	365701	365775	74	VC1	VN1	OK	19184.8	224650	3.54965	2.84885	0.0091	0.533815	no
XLOC_002951	XLOC_002951	AZOBR_RS08730	NC_016617.1:1825810-1825884	NC_016617.1	1825810	1825884	74	VC1	VN1	OK	0	111.855	inf	-nan	0.0734	0.653052	no
XLOC_002570	XLOC_002570	AZOBR_RS00445	NC_016617.1:85131-85205	NC_016617.1	85131	85205	74	VC1	VN1	OK	10741	7285.31	-0.560072	-0.419013	0.68115	0.96223	no
XLOC_002009	XLOC_002009	AZOBR_RS05420	NC_016617.1:1149457-1149532	NC_016617.1	1149457	1149532	75	VC1	VN1	OK	220.543	675.046	1.61392	1.29983	0.21315	0.868919	no
XLOC_002270	XLOC_002270	AZOBR_RS09700	NC_016617.1:2033753-2033828	NC_016617.1	2033753	2033828	75	VC1	VN1	OK	49.4245	39.5419	-0.321843	-0.131083	0.43755	0.960206	no
XLOC_002271	XLOC_002271	AZOBR_RS09705	NC_016617.1:2033960-2034035	NC_016617.1	2033960	2034035	75	VC1	VN1	OK	49.4245	79.0839	0.678157	0.290985	0.6719	0.96223	no
XLOC_002154	XLOC_002154	AZOBR_RS07870	NC_016617.1:1659520-1659596	NC_016617.1	1659520	1659596	76	VC1	VN1	OK	3224.96	44002.6	3.77023	3.03452	0.01065	0.585074	no
XLOC_000303	XLOC_000303	AZOBR_RS19550	NC_016594.1:1157454-1157530	NC_016594.1	1157454	1157530	76	VC1	VN1	OK	78.3846	461.408	2.5574	1.82717	0.15685	0.787892	no
XLOC_000114	XLOC_000114	AZOBR_RS16600	NC_016594.1:477494-477570	NC_016594.1	477494	477570	76	VC1	VN1	OK	283.672	810.811	1.51514	1.30851	0.22815	0.881904	no
XLOC_000528	XLOC_000528	AZOBR_RS15310	NC_016594.1:199284-199360	NC_016594.1	199284	199360	76	VC1	VN1	OK	46.5706	23.8513	-0.965353	-0.393178	0.35945	0.957786	no
XLOC_001322	XLOC_001322	AZOBR_RS30250	NC_016596.1:131814-131891	NC_016596.1	131814	131891	77	VC1	VN1	OK	62.9087	409.881	2.70387	1.30251	0.14735	0.778071	no
XLOC_001817	XLOC_001817	AZOBR_RS02345	NC_016617.1:484252-484329	NC_016617.1	484252	484329	77	VC1	VN1	OK	462.459	705.992	0.610325	0.540201	0.6112	0.960206	no
XLOC_003364	XLOC_003364	AZOBR_RS24125	NC_016618.1:453985-454062	NC_016618.1	453985	454062	77	VC1	VN1	OK	188.726	170.784	-0.144124	-0.105448	0.8782	0.973585	no
XLOC_001942	XLOC_001942	AZOBR_RS04425	NC_016617.1:928288-928371	NC_016617.1	928288	928371	83	VC1	VN1	OK	54.0351	37.7648	-0.516853	-0.291116	0.76735	0.970918	no
XLOC_002862	XLOC_002862	AZOBR_RS06020	NC_016617.1:1280311-1280397	NC_016617.1	1280311	1280397	86	VC1	VN1	OK	82.7111	122.881	0.571108	0.435796	0.7098	0.965689	no
XLOC_000558	XLOC_000558	AZOBR_RS16000	NC_016594.1:339499-339586	NC_016594.1	339499	339586	87	VC1	VN1	OK	138.204	689.921	2.31963	1.96986	0.0835	0.689722	no
XLOC_000113	XLOC_000113	AZOBR_RS16595	NC_016594.1:477377-477464	NC_016594.1	477377	477464	87	VC1	VN1	OK	2465.77	879.348	-1.48753	-1.14274	0.26315	0.904392	no
XLOC_003350	XLOC_003350	AZOBR_RS23955	NC_016618.1:404727-404817	NC_016618.1	404727	404817	90	VC1	VN1	OK	0	21.5451	inf	-nan	0.02095	0.596913	no
XLOC_003196	XLOC_003196	AZOBR_RS13465	NC_016617.1:2858517-2858608	NC_016617.1	2858517	2858608	91	VC1	VN1	OK	96.1611	228.576	1.24915	0.995014	0.35025	0.957786	no
XLOC_000375	XLOC_000375	AZOBR_RS20660	NC_016594.1:1397193-1397287	NC_016594.1	1397193	1397287	94	VC1	VN1	OK	445.445	558.261	0.325692	0.28735	0.7771	0.970918	no
XLOC_003363	XLOC_003363	rrf	NC_016618.1:453768-453884	NC_016618.1	453768	453884	116	VC1	VN1	OK	76791	139964	0.866049	0.775958	0.45215	0.960206	no
XLOC_002867	XLOC_002867	AZOBR_RS35760	NC_016617.1:1289804-1289927	NC_016617.1	1289804	1289927	123	VC1	VN1	OK	14.0768	19.7693	0.489942	0.31477	0.7592	0.970918	no
XLOC_001061	XLOC_001061	AZOBR_RS37230	NC_016595.1:771618-771744	NC_016595.1	771618	771744	126	VC1	VN1	OK	14.3184	156.133	3.44683	2.48144	0.1258	0.745834	no
XLOC_002022	XLOC_002022	AZOBR_RS05715	NC_016617.1:1212012-1212138	NC_016617.1	1212012	1212138	126	VC1	VN1	OK	60.3736	63.5046	0.0729441	0.0642967	0.9484	0.980083	no
XLOC_000598	XLOC_000598	-	NC_016594.1:477096-477236	NC_016594.1	477096	477236	140	VC1	VN1	OK	772.849	219.127	-1.81842	-1.42764	0.19415	0.843103	no
XLOC_000049	XLOC_000049	AZOBR_RS15330	NC_016594.1:204676-204829	NC_016594.1	204676	204829	153	VC1	VN1	OK	18.7539	25.1244	0.421897	0.323243	0.7295	0.970918	no
XLOC_000422	XLOC_000422	AZOBR_RS35625	NC_016594.1:1591057-1591216	NC_016594.1	1591057	1591216	159	VC1	VN1	OK	944.289	292.905	-1.6888	-1.2477	0.25585	0.898636	no
XLOC_002272	XLOC_002272	AZOBR_RS09710	NC_016617.1:2034266-2034431	NC_016617.1	2034266	2034431	165	VC1	VN1	OK	27.5982	1100.28	5.31715	4.32552	0.00495	0.469158	no
XLOC_001667	XLOC_001667	-	NC_016596.1:688973-689147	NC_016596.1	688973	689147	174	VC1	VN1	OK	24.0087	29.7353	0.308622	0.267073	0.79385	0.970918	no
XLOC_000617	XLOC_000617	AZOBR_RS35620	NC_016594.1:626035-626212	NC_016594.1	626035	626212	177	VC1	VN1	OK	56.4864	366.235	2.69679	2.16702	0.06355	0.634028	no
XLOC_001278	XLOC_001278	-	NC_016595.1:389362-389540	NC_016595.1	389362	389540	178	VC1	VN1	OK	49.2315	12.9694	-1.92447	-1.58621	0.17675	0.825549	no
XLOC_003372	XLOC_003372	AZOBR_RS36715	NC_016618.1:479054-479234	NC_016618.1	479054	479234	180	VC1	VN1	OK	3.93652	16.0936	2.0315	0.957603	0.2288	0.881904	no
XLOC_002651	XLOC_002651	AZOBR_RS02350	NC_016617.1:484406-484586	NC_016617.1	484406	484586	180	VC1	VN1	OK	2.66652	7.64567	1.51969	0.713514	0.3792	0.957786	no
XLOC_003673	XLOC_003673	AZOBR_RS36805	NC_016618.1:654316-654496	NC_016618.1	654316	654496	180	VC1	VN1	OK	106.014	58.1062	-0.867498	-0.765753	0.457	0.960206	no
XLOC_000448	XLOC_000448	AZOBR_RS21850	NC_016594.1:1675487-1675667	NC_016594.1	1675487	1675667	180	VC1	VN1	OK	17.1707	28.9474	0.753481	0.609222	0.5571	0.960206	no
XLOC_003253	XLOC_003253	AZOBR_RS36560	NC_016618.1:35-215	NC_016618.1	35	215	180	VC1	VN1	NOTEST	0	0	0	0	1	1	no
XLOC_001348	XLOC_001348	AZOBR_RS30715	NC_016596.1:251268-251451	NC_016596.1	251268	251451	183	VC1	VN1	OK	453.436	8048.83	4.14981	3.16022	0.01165	0.596913	no
XLOC_002183	XLOC_002183	AZOBR_RS08270	NC_016617.1:1741232-1741415	NC_016617.1	1741232	1741415	183	VC1	VN1	OK	10.8689	0	-inf	-nan	0.01445	0.596913	no
XLOC_003794	XLOC_003794	AZOBR_RS37640	NC_016619.1:160376-160559	NC_016619.1	160376	160559	183	VC1	VN1	OK	2.78715	0	-inf	-nan	0.06185	0.633322	no
XLOC_002677	XLOC_002677	AZOBR_RS02780	NC_016617.1:588827-589010	NC_016617.1	588827	589010	183	VC1	VN1	OK	17.4374	1.39041	-3.64861	-2.28624	0.1625	0.798881	no
XLOC_003731	XLOC_003731	AZOBR_RS25720	NC_016618.1:817290-817473	NC_016618.1	817290	817473	183	VC1	VN1	OK	58.185	24.2988	-1.25976	-1.12933	0.2687	0.908429	no
XLOC_003400	XLOC_003400	AZOBR_RS24570	NC_016618.1:569981-570164	NC_016618.1	569981	570164	183	VC1	VN1	OK	3.19318	6.40142	1.0034	0.697337	0.4347	0.960206	no
XLOC_001529	XLOC_001529	AZOBR_RS30255	NC_016596.1:132093-132276	NC_016596.1	132093	132276	183	VC1	VN1	OK	10.9486	6.70168	-0.708155	-0.431113	0.64965	0.961397	no
XLOC_003222	XLOC_003222	AZOBR_RS13695	NC_016617.1:2901546-2901732	NC_016617.1	2901546	2901732	186	VC1	VN1	OK	0	193.89	inf	-nan	0.0001	0.115367	no
XLOC_003831	XLOC_003831	AZOBR_RS32955	NC_016619.1:73621-73807	NC_016619.1	73621	73807	186	VC1	VN1	OK	5.4913	18.3705	1.74217	1.16897	0.30825	0.937292	no
XLOC_003283	XLOC_003283	AZOBR_RS36595	NC_016618.1:127000-127186	NC_016618.1	127000	127186	186	VC1	VN1	OK	18.0107	9.74158	-0.886626	-0.736754	0.4834	0.960206	no
XLOC_000302	XLOC_000302	AZOBR_RS19545	NC_016594.1:1157170-1157356	NC_016594.1	1157170	1157356	186	VC1	VN1	OK	4.20299	4.50773	0.100985	0.0568793	0.80335	0.970918	no
XLOC_000241	XLOC_000241	AZOBR_RS18600	NC_016594.1:945119-945305	NC_016594.1	945119	945305	186	VC1	VN1	NOTEST	0	0	0	0	1	1	no
XLOC_003381	XLOC_003381	AZOBR_RS36735	NC_016618.1:512122-512308	NC_016618.1	512122	512308	186	VC1	VN1	NOTEST	0	1.20218	inf	0	1	1	no
XLOC_003506	XLOC_003506	AZOBR_RS36580	NC_016618.1:56673-56862	NC_016618.1	56673	56862	189	VC1	VN1	OK	75.8142	12.4539	-2.60587	-2.27881	0.0439	0.603407	no
XLOC_000289	XLOC_000289	AZOBR_RS36330	NC_016594.1:1129442-1129631	NC_016594.1	1129442	1129631	189	VC1	VN1	OK	6.01623	0	-inf	-nan	0.0593	0.631871	no
XLOC_000050	XLOC_000050	AZOBR_RS15335	NC_016594.1:204870-205059	NC_016594.1	204870	205059	189	VC1	VN1	OK	2.7551	86.3478	4.96998	2.38892	0.12045	0.740457	no
XLOC_002258	XLOC_002258	AZOBR_RS34225	NC_016617.1:1957863-1958052	NC_016617.1	1957863	1958052	189	VC1	VN1	OK	2.48929	5.08966	1.03184	0.442743	0.46485	0.960206	no
XLOC_002917	XLOC_002917	AZOBR_RS07935	NC_016617.1:1671854-1672043	NC_016617.1	1671854	1672043	189	VC1	VN1	OK	13.4331	17.927	0.416343	0.319878	0.7367	0.970918	no
XLOC_001216	XLOC_001216	AZOBR_RS28260	NC_016595.1:509262-509451	NC_016595.1	509262	509451	189	VC1	VN1	NOTEST	0	0	0	0	1	1	no
XLOC_001316	XLOC_001316	AZOBR_RS37290	NC_016596.1:99844-100033	NC_016596.1	99844	100033	189	VC1	VN1	NOTEST	0	0	0	0	1	1	no
XLOC_002845	XLOC_002845	AZOBR_RS05660	NC_016617.1:1199366-1199558	NC_016617.1	1199366	1199558	192	VC1	VN1	OK	0	117.01	inf	-nan	0.0001	0.115367	no
XLOC_001127	XLOC_001127	AZOBR_RS36940	NC_016595.1:160041-160233	NC_016595.1	160041	160233	192	VC1	VN1	OK	0	10.2805	inf	-nan	0.006	0.469158	no
XLOC_002498	XLOC_002498	AZOBR_RS13755	NC_016617.1:2906914-2907106	NC_016617.1	2906914	2907106	192	VC1	VN1	OK	2.82328	0	-inf	-nan	0.06185	0.633322	no
XLOC_000462	XLOC_000462	AZOBR_RS21995	NC_016594.1:1705636-1705828	NC_016594.1	1705636	1705828	192	VC1	VN1	OK	9.06592	13.1641	0.538083	0.400727	0.71605	0.966933	no
XLOC_003504	XLOC_003504	AZOBR_RS36570	NC_016618.1:52293-52485	NC_016618.1	52293	52485	192	VC1	VN1	NOTEST	0	1.77283	inf	0	1	1	no
XLOC_003017	XLOC_003017	AZOBR_RS10360,AZOBR_RS10365	NC_016617.1:2177534-2177727	NC_016617.1	2177534	2177727	193	VC1	VN1	OK	2878.28	2158.36	-0.415274	-0.281157	0.7667	0.970918	no
XLOC_003759	XLOC_003759	AZOBR_RS37575	NC_016619.1:54271-54466	NC_016619.1	54271	54466	195	VC1	VN1	OK	0	11.1888	inf	-nan	0.006	0.469158	no
XLOC_001260	XLOC_001260	AZOBR_RS29265	NC_016595.1:689423-689618	NC_016595.1	689423	689618	195	VC1	VN1	OK	0	3.64177	inf	-nan	0.02095	0.596913	no
XLOC_000242	XLOC_000242	AZOBR_RS36290	NC_016594.1:945368-945563	NC_016594.1	945368	945563	195	VC1	VN1	OK	0	4.41882	inf	-nan	0.02095	0.596913	no
XLOC_001420	XLOC_001420	AZOBR_RS37445	NC_016596.1:527184-527379	NC_016596.1	527184	527379	195	VC1	VN1	OK	8.7278	108.935	3.6417	2.93809	0.0322	0.598808	no
XLOC_003706	XLOC_003706	AZOBR_RS36820	NC_016618.1:741010-741205	NC_016618.1	741010	741205	195	VC1	VN1	OK	0	5.03467	inf	-nan	0.0734	0.653052	no
XLOC_001695	XLOC_001695	AZOBR_RS37700	NC_016597.1:159561-159756	NC_016597.1	159561	159756	195	VC1	VN1	OK	10.5155	4.33375	-1.27882	-0.693961	0.2634	0.904392	no
XLOC_000734	XLOC_000734	AZOBR_RS19440	NC_016594.1:1134509-1134707	NC_016594.1	1134509	1134707	198	VC1	VN1	OK	214.235	71.4155	-1.58488	-1.35473	0.19545	0.845806	no
XLOC_000566	XLOC_000566	AZOBR_RS16050	NC_016594.1:350070-350268	NC_016594.1	350070	350268	198	VC1	VN1	NOTEST	0	0	0	0	1	1	no
XLOC_001202	XLOC_001202	AZOBR_RS28035	NC_016595.1:460003-460201	NC_016595.1	460003	460201	198	VC1	VN1	NOTEST	0	0	0	0	1	1	no
XLOC_001357	XLOC_001357	AZOBR_RS35200	NC_016596.1:281651-281852	NC_016596.1	281651	281852	201	VC1	VN1	OK	9514.16	639.783	-3.89442	-3.11089	0.0073	0.515618	no
XLOC_003753	XLOC_003753	AZOBR_RS35295	NC_016619.1:34896-35097	NC_016619.1	34896	35097	201	VC1	VN1	OK	14.6432	5.91077	-1.30881	-0.970824	0.38055	0.957786	no
XLOC_000738	XLOC_000738	AZOBR_RS19490	NC_016594.1:1147108-1147309	NC_016594.1	1147108	1147309	201	VC1	VN1	OK	9.48277	20.3263	1.09996	0.842754	0.4081	0.960206	no
XLOC_000838	XLOC_000838	-	NC_016594.1:923386-923587	NC_016594.1	923386	923587	201	VC1	VN1	OK	41.9783	63.0855	0.587665	0.544255	0.58735	0.960206	no
XLOC_001070	XLOC_001070	AZOBR_RS36890	NC_016595.1:24401-24602	NC_016595.1	24401	24602	201	VC1	VN1	NOTEST	1.7607	0.292653	-2.58888	0	1	1	no
XLOC_003586	XLOC_003586	AZOBR_RS23665	NC_016618.1:342258-342462	NC_016618.1	342258	342462	204	VC1	VN1	OK	143.101	29.5521	-2.2757	-1.97716	0.07485	0.657152	no
XLOC_003330	XLOC_003330	AZOBR_RS23765	NC_016618.1:364578-364782	NC_016618.1	364578	364782	204	VC1	VN1	OK	173.178	428.07	1.30559	1.04444	0.31915	0.942473	no
XLOC_000922	XLOC_000922	AZOBR_RS36990	NC_016595.1:282582-282786	NC_016595.1	282582	282786	204	VC1	VN1	OK	6.19587	2.14907	-1.5276	-1.06184	0.3942	0.957786	no
XLOC_000675	XLOC_000675	AZOBR_RS18100	NC_016594.1:818161-818365	NC_016594.1	818161	818365	204	VC1	VN1	OK	222.03	471.236	1.0857	0.78489	0.45965	0.960206	no
XLOC_003221	XLOC_003221	AZOBR_RS13680	NC_016617.1:2900602-2900806	NC_016617.1	2900602	2900806	204	VC1	VN1	OK	54.8827	30.7829	-0.834222	-0.738797	0.46885	0.960206	no
XLOC_001006	XLOC_001006	AZOBR_RS28960	NC_016595.1:640827-641031	NC_016595.1	640827	641031	204	VC1	VN1	OK	18.8714	10.6276	-0.828386	-0.671287	0.51445	0.960206	no
XLOC_003533	XLOC_003533	AZOBR_RS22865	NC_016618.1:140021-140225	NC_016618.1	140021	140225	204	VC1	VN1	OK	60808.6	90690.7	0.576679	0.571503	0.534	0.960206	no
XLOC_001313	XLOC_001313	AZOBR_RS35145	NC_016596.1:91979-92183	NC_016596.1	91979	92183	204	VC1	VN1	OK	21.4481	13.6665	-0.650208	-0.569074	0.5679	0.960206	no
XLOC_000891	XLOC_000891	rpsU	NC_016595.1:196539-196743	NC_016595.1	196539	196743	204	VC1	VN1	OK	6.68354	10.7075	0.679938	0.57252	0.5868	0.960206	no
XLOC_001019	XLOC_001019	AZOBR_RS29070	NC_016595.1:652686-652890	NC_016595.1	652686	652890	204	VC1	VN1	OK	4.04129	3.28321	-0.29971	-0.168811	0.8005	0.970918	no
XLOC_002517	XLOC_002517	AZOBR_RS13945	NC_016617.1:2930189-2930393	NC_016617.1	2930189	2930393	204	VC1	VN1	NOTEST	0	0	0	0	1	1	no
XLOC_002989	XLOC_002989	AZOBR_RS34220	NC_016617.1:1957534-1957741	NC_016617.1	1957534	1957741	207	VC1	VN1	OK	7.11914	0	-inf	-nan	0.0593	0.631871	no
XLOC_000322	XLOC_000322	AZOBR_RS19835	NC_016594.1:1215182-1215389	NC_016594.1	1215182	1215389	207	VC1	VN1	OK	9.74854	48.909	2.32684	1.91497	0.08665	0.691406	no
XLOC_002825	XLOC_002825	AZOBR_RS05530	NC_016617.1:1175321-1175528	NC_016617.1	1175321	1175528	207	VC1	VN1	OK	101.6	33.1916	-1.61401	-1.47125	0.1552	0.785904	no
XLOC_003125	XLOC_003125	AZOBR_RS12135	NC_016617.1:2550722-2550929	NC_016617.1	2550722	2550929	207	VC1	VN1	NOTEST	0	2.4069	inf	0	1	1	no
XLOC_000952	XLOC_000952	AZOBR_RS37075	NC_016595.1:427466-427676	NC_016595.1	427466	427676	210	VC1	VN1	OK	0	7.97932	inf	-nan	0.0208	0.596913	no
XLOC_000385	XLOC_000385	AZOBR_RS36420	NC_016594.1:1448867-1449077	NC_016594.1	1448867	1449077	210	VC1	VN1	OK	6.22379	1.82658	-1.76865	-0.959767	0.1906	0.840183	no
XLOC_002675	XLOC_002675	AZOBR_RS02760	NC_016617.1:578844-579054	NC_016617.1	578844	579054	210	VC1	VN1	OK	387.259	133.856	-1.53262	-1.24183	0.2289	0.881904	no
XLOC_000384	XLOC_000384	AZOBR_RS20900	NC_016594.1:1448502-1448712	NC_016594.1	1448502	1448712	210	VC1	VN1	OK	4.36448	11.5375	1.40245	0.954803	0.39085	0.957786	no
XLOC_003080	XLOC_003080	AZOBR_RS11680	NC_016617.1:2443055-2443265	NC_016617.1	2443055	2443265	210	VC1	VN1	OK	5.40288	8.21571	0.604656	0.450131	0.6499	0.961397	no
XLOC_002840	XLOC_002840	nifT	NC_016617.1:1195881-1196091	NC_016617.1	1195881	1196091	210	VC1	VN1	OK	11.5974	8.11569	-0.515017	-0.411894	0.6925	0.96223	no
XLOC_000802	XLOC_000802	AZOBR_RS36455	NC_016594.1:1465065-1465275	NC_016594.1	1465065	1465275	210	VC1	VN1	OK	2.5713	2.93596	0.191336	0.0882369	0.8149	0.970918	no
XLOC_000650	XLOC_000650	AZOBR_RS36225	NC_016594.1:742171-742381	NC_016594.1	742171	742381	210	VC1	VN1	NOTEST	0	0	0	0	1	1	no
XLOC_002420	XLOC_002420	AZOBR_RS12610	NC_016617.1:2658291-2658504	NC_016617.1	2658291	2658504	213	VC1	VN1	OK	48.4004	10.9362	-2.14591	-1.79507	0.1221	0.742411	no
XLOC_001396	XLOC_001396	AZOBR_RS31625	NC_016596.1:459730-459943	NC_016596.1	459730	459943	213	VC1	VN1	OK	11.5038	4.32925	-1.40992	-0.776723	0.2007	0.850211	no
XLOC_003207	XLOC_003207	AZOBR_RS13575	NC_016617.1:2880361-2880574	NC_016617.1	2880361	2880574	213	VC1	VN1	OK	4.72634	2.58829	-0.868722	-0.448671	0.37365	0.957786	no
XLOC_002506	XLOC_002506	AZOBR_RS13800	NC_016617.1:2911786-2911999	NC_016617.1	2911786	2911999	213	VC1	VN1	OK	5.27324	9.48128	0.846391	0.61926	0.5891	0.960206	no
XLOC_003769	XLOC_003769	AZOBR_RS32970	NC_016619.1:75767-75980	NC_016619.1	75767	75980	213	VC1	VN1	OK	8.41868	9.5908	0.188057	0.144083	0.88435	0.973585	no
XLOC_000651	XLOC_000651	AZOBR_RS36230	NC_016594.1:742724-742937	NC_016594.1	742724	742937	213	VC1	VN1	NOTEST	0	0	0	0	1	1	no
XLOC_003234	XLOC_003234	AZOBR_RS13905	NC_016617.1:2925923-2926136	NC_016617.1	2925923	2926136	213	VC1	VN1	NOTEST	0	0	0	0	1	1	no
XLOC_000630	XLOC_000630	AZOBR_RS36180	NC_016594.1:666522-666738	NC_016594.1	666522	666738	216	VC1	VN1	OK	3.79819	15.8975	2.06542	1.44965	0.20975	0.863192	no
XLOC_000621	XLOC_000621	AZOBR_RS17350	NC_016594.1:635195-635411	NC_016594.1	635195	635411	216	VC1	VN1	OK	7.97638	25.0177	1.64914	1.25842	0.2465	0.893463	no
XLOC_003256	XLOC_003256	AZOBR_RS22410	NC_016618.1:36198-36414	NC_016618.1	36198	36414	216	VC1	VN1	OK	4.92508	12.9702	1.39698	1.08341	0.3373	0.957786	no
XLOC_002486	XLOC_002486	AZOBR_RS13445	NC_016617.1:2855169-2855385	NC_016617.1	2855169	2855385	216	VC1	VN1	NOTEST	0	0	0	0	1	1	no
XLOC_003547	XLOC_003547	AZOBR_RS36620	NC_016618.1:198935-199153	NC_016618.1	198935	199153	218	VC1	VN1	OK	27.7149	10.1887	-1.4437	-1.17287	0.2977	0.925361	no
XLOC_002552	XLOC_002552	AZOBR_RS00110	NC_016617.1:11718-11937	NC_016617.1	11718	11937	219	VC1	VN1	OK	3286.98	534.966	-2.61924	-1.98287	0.0663	0.645535	no
XLOC_000300	XLOC_000300	AZOBR_RS19530	NC_016594.1:1155018-1155237	NC_016594.1	1155018	1155237	219	VC1	VN1	OK	65.9691	153.106	1.21467	1.01144	0.303	0.932999	no
XLOC_000196	XLOC_000196	AZOBR_RS17935	NC_016594.1:781894-782116	NC_016594.1	781894	782116	222	VC1	VN1	OK	10.2159	13.6656	0.419738	0.354609	0.70585	0.965689	no
XLOC_000330	XLOC_000330	AZOBR_RS19885	NC_016594.1:1226276-1226498	NC_016594.1	1226276	1226498	222	VC1	VN1	OK	7.90497	5.65374	-0.483555	-0.289027	0.76545	0.970918	no
XLOC_001105	XLOC_001105	AZOBR_RS36910	NC_016595.1:90482-90704	NC_016595.1	90482	90704	222	VC1	VN1	NOTEST	0	0	0	0	1	1	no
XLOC_003391	XLOC_003391	AZOBR_RS36745	NC_016618.1:530028-530253	NC_016618.1	530028	530253	225	VC1	VN1	OK	35.0559	2.83011	-3.63073	-3.00029	0.04805	0.603728	no
XLOC_001466	XLOC_001466	AZOBR_RS32525	NC_016596.1:662803-663028	NC_016596.1	662803	663028	225	VC1	VN1	OK	30.7191	79.2046	1.36645	1.2462	0.2303	0.881904	no
XLOC_000928	XLOC_000928	AZOBR_RS37005	NC_016595.1:299893-300118	NC_016595.1	299893	300118	225	VC1	VN1	OK	7.93764	17.0618	1.10398	0.94389	0.37085	0.957786	no
XLOC_002441	XLOC_002441	AZOBR_RS35920	NC_016617.1:2742533-2742758	NC_016617.1	2742533	2742758	225	VC1	VN1	OK	75.1808	67.7421	-0.150311	-0.136012	0.89565	0.975101	no
XLOC_002990	XLOC_002990	AZOBR_RS09375	NC_016617.1:1958555-1958780	NC_016617.1	1958555	1958780	225	VC1	VN1	NOTEST	0	1.9687	inf	0	1	1	no
XLOC_001267	XLOC_001267	AZOBR_RS37200	NC_016595.1:711353-711581	NC_016595.1	711353	711581	228	VC1	VN1	OK	4.43713	0	-inf	-nan	0.0344	0.600585	no
XLOC_001739	XLOC_001739	AZOBR_RS00440	NC_016617.1:84789-85017	NC_016617.1	84789	85017	228	VC1	VN1	OK	53.1455	327.979	2.62559	2.15032	0.06385	0.634028	no
XLOC_003612	XLOC_003612	AZOBR_RS36660	NC_016618.1:432696-432926	NC_016618.1	432696	432926	230	VC1	VN1	OK	29.7745	23.9193	-0.315901	-0.278452	0.79355	0.970918	no
XLOC_001555	XLOC_001555	AZOBR_RS37350	NC_016596.1:248387-248618	NC_016596.1	248387	248618	231	VC1	VN1	OK	5.07947	0.369742	-3.78009	-2.84353	0.0613	0.633311	no
XLOC_002568	XLOC_002568	AZOBR_RS00415	NC_016617.1:80722-80953	NC_016617.1	80722	80953	231	VC1	VN1	OK	71.9214	263.29	1.87216	1.43449	0.1863	0.835699	no
XLOC_000820	XLOC_000820	AZOBR_RS21450	NC_016594.1:1591283-1591520	NC_016594.1	1591283	1591520	237	VC1	VN1	OK	46.4522	175.355	1.91646	1.72294	0.10505	0.7197	no
XLOC_003700	XLOC_003700	AZOBR_RS25310	NC_016618.1:733293-733530	NC_016618.1	733293	733530	237	VC1	VN1	NOTEST	1.39135	0.866733	-0.682827	0	1	1	no
XLOC_001666	XLOC_001666	-	NC_016596.1:688390-688629	NC_016596.1	688390	688629	239	VC1	VN1	OK	9.81041	38.4016	1.96878	1.68409	0.1472	0.778071	no
XLOC_002581	XLOC_002581	AZOBR_RS35650	NC_016617.1:142353-142593	NC_016617.1	142353	142593	240	VC1	VN1	OK	165.679	651.456	1.97528	1.55114	0.1073	0.7197	no
XLOC_002745	XLOC_002745	AZOBR_RS04330	NC_016617.1:909152-909392	NC_016617.1	909152	909392	240	VC1	VN1	OK	144.311	67.3533	-1.09936	-0.932095	0.3608	0.957786	no
XLOC_000042	XLOC_000042	AZOBR_RS15255	NC_016594.1:192633-192873	NC_016594.1	192633	192873	240	VC1	VN1	OK	2.89173	1.75624	-0.719444	-0.371573	0.38365	0.957786	no
XLOC_001020	XLOC_001020	AZOBR_RS29075	NC_016595.1:652914-653154	NC_016595.1	652914	653154	240	VC1	VN1	OK	10.2174	5.15585	-0.986749	-0.731932	0.5476	0.960206	no
XLOC_001665	XLOC_001665	-	NC_016596.1:1505-1746	NC_016596.1	1505	1746	241	VC1	VN1	OK	0	20.542	inf	-nan	0.0019	0.461467	no
XLOC_002750	XLOC_002750	AZOBR_RS04365	NC_016617.1:916185-916428	NC_016617.1	916185	916428	243	VC1	VN1	OK	179.9	75.1976	-1.25844	-1.05391	0.2979	0.925361	no
XLOC_003220	XLOC_003220	AZOBR_RS35960	NC_016617.1:2899854-2900097	NC_016617.1	2899854	2900097	243	VC1	VN1	OK	3.20335	9.1489	1.51402	1.03076	0.3771	0.957786	no
XLOC_001140	XLOC_001140	AZOBR_RS36960	NC_016595.1:233761-234004	NC_016595.1	233761	234004	243	VC1	VN1	OK	147.948	262.889	0.829359	0.666594	0.49575	0.960206	no
XLOC_000927	XLOC_000927	AZOBR_RS27410	NC_016595.1:299212-299455	NC_016595.1	299212	299455	243	VC1	VN1	OK	11.9902	7.99217	-0.585195	-0.460355	0.63315	0.960206	no
XLOC_002450	XLOC_002450	AZOBR_RS37775	NC_016617.1:2758768-2759011	NC_016617.1	2758768	2759011	243	VC1	VN1	NOTEST	1.61705	0	-inf	0	1	1	no
XLOC_001911	XLOC_001911	AZOBR_RS03670	NC_016617.1:773430-773676	NC_016617.1	773430	773676	246	VC1	VN1	OK	193.52	71.4914	-1.43664	-1.09144	0.31225	0.937292	no
XLOC_003078	XLOC_003078	AZOBR_RS11665	NC_016617.1:2439981-2440227	NC_016617.1	2439981	2440227	246	VC1	VN1	OK	35.1527	16.2762	-1.11087	-0.940878	0.38195	0.957786	no
XLOC_001941	XLOC_001941	AZOBR_RS04420	NC_016617.1:927650-927896	NC_016617.1	927650	927896	246	VC1	VN1	OK	14.2786	22.2327	0.638827	0.590495	0.564	0.960206	no
XLOC_001855	XLOC_001855	AZOBR_RS35680	NC_016617.1:587636-587885	NC_016617.1	587636	587885	249	VC1	VN1	OK	20.9324	2.49787	-3.06697	-1.98233	0.15995	0.796528	no
XLOC_001021	XLOC_001021	AZOBR_RS29080	NC_016595.1:653164-653413	NC_016595.1	653164	653413	249	VC1	VN1	OK	4.82204	7.4037	0.618602	0.452599	0.65615	0.961397	no
XLOC_002152	XLOC_002152	AZOBR_RS35810	NC_016617.1:1657081-1657330	NC_016617.1	1657081	1657330	249	VC1	VN1	OK	56.1351	80.5005	0.520094	0.440152	0.66085	0.961841	no
XLOC_002493	XLOC_002493	AZOBR_RS13530	NC_016617.1:2871882-2872131	NC_016617.1	2871882	2872131	249	VC1	VN1	OK	10.7768	10.9645	0.0249098	0.0195958	0.90925	0.975378	no
XLOC_000461	XLOC_000461	AZOBR_RS21990	NC_016594.1:1705217-1705469	NC_016594.1	1705217	1705469	252	VC1	VN1	OK	98.7514	1.16048	-6.41101	-5.48998	0.00055	0.317258	no
XLOC_001688	XLOC_001688	AZOBR_RS37690	NC_016597.1:143693-143945	NC_016597.1	143693	143945	252	VC1	VN1	OK	4.51748	0.46764	-3.27205	-2.33195	0.11165	0.730474	no
XLOC_001953	XLOC_001953	AZOBR_RS04535	NC_016617.1:952864-953116	NC_016617.1	952864	953116	252	VC1	VN1	OK	1.29624	6.91868	2.41616	1.16262	0.1555	0.785904	no
XLOC_000825	XLOC_000825	AZOBR_RS36515	NC_016594.1:1663950-1664202	NC_016594.1	1663950	1664202	252	VC1	VN1	OK	26.074	74.8791	1.52195	1.40379	0.18195	0.833498	no
XLOC_001328	XLOC_001328	AZOBR_RS37325	NC_016596.1:167096-167348	NC_016596.1	167096	167348	252	VC1	VN1	NOTEST	0	0.0794787	inf	0	1	1	no
XLOC_003820	XLOC_003820	AZOBR_RS37560	NC_016619.1:43483-43735	NC_016619.1	43483	43735	252	VC1	VN1	NOTEST	0	0.127735	inf	0	1	1	no
XLOC_002582	XLOC_002582	AZOBR_RS00720	NC_016617.1:142784-143039	NC_016617.1	142784	143039	255	VC1	VN1	OK	43.9049	207.732	2.24227	1.99661	0.0484	0.603728	no
XLOC_003123	XLOC_003123	AZOBR_RS12115	NC_016617.1:2548017-2548272	NC_016617.1	2548017	2548272	255	VC1	VN1	OK	0	5.67069	inf	-nan	0.0734	0.653052	no
XLOC_000084	XLOC_000084	AZOBR_RS36115	NC_016594.1:366006-366261	NC_016594.1	366006	366261	255	VC1	VN1	OK	3.783	36.6826	3.27749	2.34271	0.13125	0.751677	no
XLOC_000292	XLOC_000292	AZOBR_RS19420	NC_016594.1:1132599-1132854	NC_016594.1	1132599	1132854	255	VC1	VN1	OK	118.953	4.85056	-4.6161	-2.95768	0.14815	0.778071	no
XLOC_003279	XLOC_003279	AZOBR_RS36590	NC_016618.1:122829-123087	NC_016618.1	122829	123087	258	VC1	VN1	OK	1100.41	9.23603	-6.89656	-5.64715	0.0018	0.461467	no
XLOC_002504	XLOC_002504	AZOBR_RS13790	NC_016617.1:2910982-2911240	NC_016617.1	2910982	2911240	258	VC1	VN1	OK	5.46297	0	-inf	-nan	0.01445	0.596913	no
XLOC_001009	XLOC_001009	AZOBR_RS35050	NC_016595.1:644209-644467	NC_016595.1	644209	644467	258	VC1	VN1	OK	7.24836	30.3559	2.06625	1.75815	0.1264	0.747813	no
XLOC_001008	XLOC_001008	AZOBR_RS28985	NC_016595.1:643827-644085	NC_016595.1	643827	644085	258	VC1	VN1	OK	66.6952	180.669	1.4377	1.3146	0.20315	0.851682	no
XLOC_001945	XLOC_001945	AZOBR_RS04440	NC_016617.1:930080-930338	NC_016617.1	930080	930338	258	VC1	VN1	OK	13.824	30.5869	1.14574	1.0089	0.3524	0.957786	no
XLOC_000487	XLOC_000487	AZOBR_RS14555	NC_016594.1:35884-36145	NC_016594.1	35884	36145	261	VC1	VN1	OK	4.06515	0	-inf	-nan	0.0593	0.631871	no
XLOC_001622	XLOC_001622	AZOBR_RS31920	NC_016596.1:526351-526612	NC_016596.1	526351	526612	261	VC1	VN1	OK	177.354	54.171	-1.71104	-1.5137	0.1108	0.728977	no
XLOC_003789	XLOC_003789	AZOBR_RS33225	NC_016619.1:149107-149368	NC_016619.1	149107	149368	261	VC1	VN1	OK	71.4405	31.43	-1.1846	-1.05884	0.3033	0.932999	no
XLOC_000687	XLOC_000687	AZOBR_RS36280	NC_016594.1:922978-923239	NC_016594.1	922978	923239	261	VC1	VN1	OK	6.27404	5.01531	-0.323054	-0.243014	0.79735	0.970918	no
XLOC_002370	XLOC_002370	AZOBR_RS11785	NC_016617.1:2471099-2471360	NC_016617.1	2471099	2471360	261	VC1	VN1	OK	62.02	66.6311	0.10346	0.0884391	0.93095	0.978211	no
XLOC_003768	XLOC_003768	AZOBR_RS32965	NC_016619.1:75395-75656	NC_016619.1	75395	75656	261	VC1	VN1	NOTEST	1.8117	1.61424	-0.166494	0	1	1	no
XLOC_001832	XLOC_001832	AZOBR_RS02520	NC_016617.1:526503-526767	NC_016617.1	526503	526767	264	VC1	VN1	OK	34.0509	9.36634	-1.86214	-1.66934	0.1149	0.735619	no
XLOC_003239	XLOC_003239	AZOBR_RS13970	NC_016617.1:2934122-2934386	NC_016617.1	2934122	2934386	264	VC1	VN1	OK	320.817	1191.89	1.89343	1.41406	0.17245	0.814728	no
XLOC_001258	XLOC_001258	AZOBR_RS29255	NC_016595.1:688087-688351	NC_016595.1	688087	688351	264	VC1	VN1	OK	16.0575	4.82443	-1.73482	-1.33503	0.22165	0.876721	no
XLOC_002336	XLOC_002336	AZOBR_RS10855	NC_016617.1:2287038-2287302	NC_016617.1	2287038	2287302	264	VC1	VN1	OK	9.25804	6.07902	-0.606868	-0.510582	0.60685	0.960206	no
XLOC_003189	XLOC_003189	AZOBR_RS35940	NC_016617.1:2833070-2833337	NC_016617.1	2833070	2833337	267	VC1	VN1	OK	88.5531	322.575	1.86502	1.51066	0.1681	0.805413	no
XLOC_001301	XLOC_001301	fliQ	NC_016596.1:59940-60207	NC_016596.1	59940	60207	267	VC1	VN1	OK	1.5336	4.12652	1.428	0.612729	0.44355	0.960206	no
XLOC_002500	XLOC_002500	AZOBR_RS13770	NC_016617.1:2909401-2909668	NC_016617.1	2909401	2909668	267	VC1	VN1	NOTEST	2.34766	0.87446	-1.42476	0	1	1	no
XLOC_001453	XLOC_001453	AZOBR_RS37495	NC_016596.1:643455-643725	NC_016596.1	643455	643725	270	VC1	VN1	OK	0	5.37379	inf	-nan	0.039	0.603407	no
XLOC_002679	XLOC_002679	AZOBR_RS02790	NC_016617.1:593031-593301	NC_016617.1	593031	593301	270	VC1	VN1	OK	25.8129	4.6556	-2.47105	-2.23754	0.04725	0.603728	no
XLOC_001249	XLOC_001249	AZOBR_RS28970	NC_016595.1:641635-641905	NC_016595.1	641635	641905	270	VC1	VN1	OK	5.71362	21.6888	1.92448	1.50276	0.1932	0.843103	no
XLOC_002955	XLOC_002955	AZOBR_RS08820	NC_016617.1:1845881-1846151	NC_016617.1	1845881	1846151	270	VC1	VN1	OK	1147.92	2964.23	1.36863	1.02233	0.30805	0.937292	no
XLOC_003206	XLOC_003206	AZOBR_RS13570	NC_016617.1:2880053-2880323	NC_016617.1	2880053	2880323	270	VC1	VN1	OK	8.87922	4.25877	-1.06	-0.824778	0.4078	0.960206	no
XLOC_000739	XLOC_000739	AZOBR_RS19495	NC_016594.1:1147786-1148056	NC_016594.1	1147786	1148056	270	VC1	VN1	OK	3.38545	8.94165	1.40119	0.940179	0.40805	0.960206	no
XLOC_003367	XLOC_003367	AZOBR_RS36685	NC_016618.1:467768-468041	NC_016618.1	467768	468041	273	VC1	VN1	OK	27.2417	11.2198	-1.27977	-1.15095	0.29395	0.924917	no
XLOC_001013	XLOC_001013	AZOBR_RS29020	NC_016595.1:647566-647839	NC_016595.1	647566	647839	273	VC1	VN1	OK	44.139	24.3506	-0.858094	-0.794334	0.44195	0.960206	no
XLOC_002943	XLOC_002943	rpsR	NC_016617.1:1760837-1761110	NC_016617.1	1760837	1761110	273	VC1	VN1	OK	85.1781	51.9203	-0.714184	-0.640572	0.52715	0.960206	no
XLOC_003426	XLOC_003426	AZOBR_RS24910	NC_016618.1:651992-652265	NC_016618.1	651992	652265	273	VC1	VN1	OK	8.42795	7.17371	-0.232462	-0.170456	0.84445	0.970918	no
XLOC_002678	XLOC_002678	AZOBR_RS02785	NC_016617.1:591226-591502	NC_016617.1	591226	591502	276	VC1	VN1	OK	16.0976	6.95402	-1.21093	-1.04659	0.32235	0.945255	no
XLOC_003007	XLOC_003007	AZOBR_RS09825	NC_016617.1:2058674-2058950	NC_016617.1	2058674	2058950	276	VC1	VN1	OK	60.0002	78.5703	0.389018	0.363718	0.7068	0.965689	no
XLOC_002472	XLOC_002472	AZOBR_RS13340	NC_016617.1:2828388-2828667	NC_016617.1	2828388	2828667	279	VC1	VN1	OK	18.3086	556.103	4.92476	3.97583	0.00255	0.469158	no
XLOC_003371	XLOC_003371	AZOBR_RS24215	NC_016618.1:478424-478703	NC_016618.1	478424	478703	279	VC1	VN1	OK	55.5568	220.258	1.98716	1.58478	0.14795	0.778071	no
XLOC_000167	XLOC_000167	AZOBR_RS36190	NC_016594.1:694022-694301	NC_016594.1	694022	694301	279	VC1	VN1	OK	78.3038	58.8068	-0.413098	-0.353138	0.73455	0.970918	no
XLOC_001438	XLOC_001438	AZOBR_RS32260	NC_016596.1:606449-606728	NC_016596.1	606449	606728	279	VC1	VN1	NOTEST	0	1.76844	inf	0	1	1	no
XLOC_002496	XLOC_002496	AZOBR_RS13685	NC_016617.1:2900868-2901150	NC_016617.1	2900868	2901150	282	VC1	VN1	OK	42.0717	3283.41	6.2862	5.27023	0.00035	0.27688	no
XLOC_002316	XLOC_002316	AZOBR_RS10390	NC_016617.1:2182605-2182887	NC_016617.1	2182605	2182887	282	VC1	VN1	OK	630.942	7287.28	3.5298	2.59198	0.02545	0.596913	no
XLOC_002839	XLOC_002839	AZOBR_RS05625	NC_016617.1:1195591-1195876	NC_016617.1	1195591	1195876	285	VC1	VN1	OK	61.5537	26.5892	-1.21101	-1.05904	0.3203	0.942799	no
XLOC_001880	XLOC_001880	ihfB	NC_016617.1:664482-664767	NC_016617.1	664482	664767	285	VC1	VN1	OK	77.8513	45.9492	-0.76068	-0.647189	0.5369	0.960206	no
XLOC_000879	XLOC_000879	AZOBR_RS26785	NC_016595.1:159699-159984	NC_016595.1	159699	159984	285	VC1	VN1	OK	7.38431	11.5745	0.648413	0.553682	0.59565	0.960206	no
XLOC_003786	XLOC_003786	AZOBR_RS33185	NC_016619.1:132799-133084	NC_016619.1	132799	133084	285	VC1	VN1	OK	85.4108	128.108	0.584866	0.508107	0.6125	0.960206	no
XLOC_003856	XLOC_003856	AZOBR_RS33230	NC_016619.1:150199-150484	NC_016619.1	150199	150484	285	VC1	VN1	OK	416.659	277.367	-0.587071	-0.423598	0.6856	0.96223	no
XLOC_000883	XLOC_000883	AZOBR_RS36945	NC_016595.1:171594-171879	NC_016595.1	171594	171879	285	VC1	VN1	OK	48.1392	54.808	0.187174	0.159955	0.8776	0.973585	no
XLOC_000677	XLOC_000677	AZOBR_RS18110	NC_016594.1:820642-820930	NC_016594.1	820642	820930	288	VC1	VN1	OK	57.4585	34.0139	-0.756398	-0.601665	0.57165	0.960206	no
XLOC_001827	XLOC_001827	AZOBR_RS02495	NC_016617.1:519889-520180	NC_016617.1	519889	520180	291	VC1	VN1	OK	14.5836	2.36793	-2.62265	-2.13066	0.0822	0.689722	no
XLOC_003629	XLOC_003629	AZOBR_RS36700	NC_016618.1:472780-473071	NC_016618.1	472780	473071	291	VC1	VN1	OK	11.4453	2.26335	-2.33823	-1.97414	0.083	0.689722	no
XLOC_001725	XLOC_001725	AZOBR_RS33885	NC_016597.1:143393-143684	NC_016597.1	143393	143684	291	VC1	VN1	OK	283.955	56.1957	-2.33713	-1.91529	0.08955	0.695203	no
XLOC_002912	XLOC_002912	AZOBR_RS35450	NC_016617.1:1654967-1655258	NC_016617.1	1654967	1655258	291	VC1	VN1	OK	2.2969	15.1937	2.72572	1.94831	0.14455	0.776452	no
XLOC_001227	XLOC_001227	AZOBR_RS28475	NC_016595.1:563055-563346	NC_016595.1	563055	563346	291	VC1	VN1	OK	1.3619	8.397	2.62425	1.23212	0.18045	0.831608	no
XLOC_002035	XLOC_002035	AZOBR_RS06075	NC_016617.1:1291178-1291469	NC_016617.1	1291178	1291469	291	VC1	VN1	OK	18.1485	42.8426	1.23919	1.12768	0.28815	0.920275	no
XLOC_000824	XLOC_000824	AZOBR_RS36510	NC_016594.1:1662917-1663211	NC_016594.1	1662917	1663211	294	VC1	VN1	OK	15.4388	2.53159	-2.60844	-2.01632	0.1089	0.727143	no
XLOC_003453	XLOC_003453	AZOBR_RS25365	NC_016618.1:745181-745475	NC_016618.1	745181	745475	294	VC1	VN1	OK	2.61659	5.92057	1.17805	0.790452	0.4557	0.960206	no
XLOC_002503	XLOC_002503	AZOBR_RS13785	NC_016617.1:2910621-2910915	NC_016617.1	2910621	2910915	294	VC1	VN1	OK	38.9854	26.1631	-0.575397	-0.502028	0.6109	0.960206	no
XLOC_002824	XLOC_002824	fdxB	NC_016617.1:1174838-1175132	NC_016617.1	1174838	1175132	294	VC1	VN1	NOTEST	1.08009	0.960829	-0.168801	0	1	1	no
XLOC_001336	XLOC_001336	AZOBR_RS30535	NC_016596.1:200032-200327	NC_016596.1	200032	200327	295	VC1	VN1	OK	0	101.977	inf	-nan	0.10415	0.719668	no
XLOC_001547	XLOC_001547	AZOBR_RS30535	NC_016596.1:200032-200327	NC_016596.1	200032	200327	295	VC1	VN1	OK	7623.58	1736.15	-2.13457	-1.70046	0.1065	0.7197	no
XLOC_000801	XLOC_000801	AZOBR_RS36450	NC_016594.1:1464228-1464525	NC_016594.1	1464228	1464525	297	VC1	VN1	OK	45.2875	397.939	3.13537	2.56814	0.03035	0.598808	no
XLOC_003478	XLOC_003478	AZOBR_RS25715	NC_016618.1:816985-817282	NC_016618.1	816985	817282	297	VC1	VN1	OK	129.633	26.3141	-2.30053	-2.04751	0.0531	0.603728	no
XLOC_001228	XLOC_001228	AZOBR_RS28485	NC_016595.1:566458-566755	NC_016595.1	566458	566755	297	VC1	VN1	OK	519.135	2367.15	2.18897	1.61721	0.1155	0.735619	no
XLOC_002843	XLOC_002843	AZOBR_RS05645	NC_016617.1:1197651-1197948	NC_016617.1	1197651	1197948	297	VC1	VN1	OK	31.3208	119.323	1.92969	1.53468	0.14165	0.771007	no
XLOC_002876	XLOC_002876	AZOBR_RS06345	NC_016617.1:1344617-1344914	NC_016617.1	1344617	1344914	297	VC1	VN1	OK	210.227	57.6361	-1.86691	-1.51854	0.15145	0.779368	no
XLOC_000792	XLOC_000792	AZOBR_RS20880	NC_016594.1:1445654-1445954	NC_016594.1	1445654	1445954	300	VC1	VN1	OK	0	5.14205	inf	-nan	0.0208	0.596913	no
XLOC_000291	XLOC_000291	AZOBR_RS19415	NC_016594.1:1132296-1132596	NC_016594.1	1132296	1132596	300	VC1	VN1	OK	68.0688	10.5244	-2.69325	-2.35183	0.04105	0.603407	no
XLOC_002474	XLOC_002474	AZOBR_RS35935	NC_016617.1:2832568-2832868	NC_016617.1	2832568	2832868	300	VC1	VN1	OK	4.13686	8.3999	1.02184	0.817665	0.4005	0.959104	no
XLOC_003223	XLOC_003223	AZOBR_RS13700	NC_016617.1:2901842-2902142	NC_016617.1	2901842	2902142	300	VC1	VN1	OK	21.8731	42.9684	0.97412	0.859925	0.4167	0.960206	no
XLOC_003630	XLOC_003630	AZOBR_RS36705	NC_016618.1:474037-474337	NC_016618.1	474037	474337	300	VC1	VN1	OK	19.2417	31.641	0.717559	0.64901	0.53795	0.960206	no
XLOC_000055	XLOC_000055	AZOBR_RS15375	NC_016594.1:211663-211965	NC_016594.1	211663	211965	302	VC1	VN1	OK	20.8285	49.4754	1.24815	0.725734	0.494	0.960206	no
XLOC_000533	XLOC_000533	AZOBR_RS36060	NC_016594.1:211663-211965	NC_016594.1	211663	211965	302	VC1	VN1	OK	19.8148	15.3397	-0.369306	-0.245993	0.81255	0.970918	no
XLOC_001723	XLOC_001723	AZOBR_RS33875	NC_016597.1:142393-142696	NC_016597.1	142393	142696	303	VC1	VN1	OK	56.8322	35.3006	-0.687017	-0.605207	0.5565	0.960206	no
XLOC_000047	XLOC_000047	AZOBR_RS15295	NC_016594.1:197507-197810	NC_016594.1	197507	197810	303	VC1	VN1	NOTEST	0	0	0	0	1	1	no
XLOC_002497	XLOC_002497	AZOBR_RS13690	NC_016617.1:2901152-2901458	NC_016617.1	2901152	2901458	306	VC1	VN1	OK	242.452	870.778	1.84461	1.36745	0.18995	0.840183	no
XLOC_002418	XLOC_002418	AZOBR_RS12600	NC_016617.1:2656619-2656925	NC_016617.1	2656619	2656925	306	VC1	VN1	OK	14.7374	6.33741	-1.21752	-1.02141	0.3554	0.957786	no
XLOC_002988	XLOC_002988	AZOBR_RS34215	NC_016617.1:1957156-1957465	NC_016617.1	1957156	1957465	309	VC1	VN1	OK	2.95037	3.28704	0.155893	0.0878063	0.80335	0.970918	no
XLOC_003101	XLOC_003101	AZOBR_RS11820	NC_016617.1:2481256-2481565	NC_016617.1	2481256	2481565	309	VC1	VN1	OK	36.7454	33.9866	-0.1126	-0.0980823	0.92205	0.976429	no
XLOC_003781	XLOC_003781	AZOBR_RS33160	NC_016619.1:125761-126072	NC_016619.1	125761	126072	311	VC1	VN1	OK	22.683	12.5773	-0.850783	-0.716913	0.5002	0.960206	no
XLOC_000699	XLOC_000699	AZOBR_RS36300	NC_016594.1:964476-964788	NC_016594.1	964476	964788	312	VC1	VN1	OK	19.6317	9.07685	-1.11292	-0.965379	0.37105	0.957786	no
XLOC_002785	XLOC_002785	AZOBR_RS35740	NC_016617.1:1062861-1063173	NC_016617.1	1062861	1063173	312	VC1	VN1	OK	22.6868	18.3071	-0.309452	-0.290518	0.7764	0.970918	no
XLOC_002842	XLOC_002842	AZOBR_RS05640	NC_016617.1:1197316-1197628	NC_016617.1	1197316	1197628	312	VC1	VN1	OK	8.90822	9.74507	0.129536	0.101902	0.90625	0.975378	no
XLOC_000911	XLOC_000911	AZOBR_RS27230	NC_016595.1:251114-251426	NC_016595.1	251114	251426	312	VC1	VN1	OK	8.30095	7.86744	-0.0773815	-0.0618871	0.913	0.975378	no
XLOC_003780	XLOC_003780	AZOBR_RS33120	NC_016619.1:117369-117681	NC_016619.1	117369	117681	312	VC1	VN1	NOTEST	1.35824	0	-inf	0	1	1	no
XLOC_003195	XLOC_003195	AZOBR_RS13430	NC_016617.1:2852397-2852709	NC_016617.1	2852397	2852709	312	VC1	VN1	NOTEST	1.96743	1.60765	-0.29136	0	1	1	no
XLOC_000115	XLOC_000115	AZOBR_RS16605	NC_016594.1:477808-478123	NC_016594.1	477808	478123	315	VC1	VN1	OK	20.0026	515.628	4.68807	3.84675	0.0033	0.469158	no
XLOC_002569	XLOC_002569	AZOBR_RS00435	NC_016617.1:83980-84295	NC_016617.1	83980	84295	315	VC1	VN1	OK	44.0916	30.9537	-0.510393	-0.47459	0.6397	0.960206	no
XLOC_003430	XLOC_003430	AZOBR_RS24940	NC_016618.1:655332-655647	NC_016618.1	655332	655647	315	VC1	VN1	OK	99.2215	111.095	0.163072	0.137962	0.87855	0.973585	no
XLOC_003824	XLOC_003824	AZOBR_RS32870	NC_016619.1:54512-54827	NC_016619.1	54512	54827	315	VC1	VN1	NOTEST	1.21992	0.816493	-0.579277	0	1	1	no
XLOC_003428	XLOC_003428	AZOBR_RS24925	NC_016618.1:653820-654138	NC_016618.1	653820	654138	318	VC1	VN1	OK	50.3778	21.0342	-1.26005	-1.13704	0.27535	0.913605	no
XLOC_002979	XLOC_002979	AZOBR_RS09160	NC_016617.1:1913023-1913341	NC_016617.1	1913023	1913341	318	VC1	VN1	OK	5.12595	6.3337	0.305229	0.237027	0.83415	0.970918	no
XLOC_003198	XLOC_003198	AZOBR_RS13485	NC_016617.1:2861753-2862074	NC_016617.1	2861753	2862074	321	VC1	VN1	OK	33.8032	102.581	1.60153	1.26291	0.2416	0.886973	no
XLOC_003665	XLOC_003665	AZOBR_RS24780	NC_016618.1:615045-615366	NC_016618.1	615045	615366	321	VC1	VN1	OK	34.9521	50.7427	0.537821	0.450133	0.6695	0.96223	no
XLOC_000486	XLOC_000486	AZOBR_RS14550	NC_016594.1:35524-35845	NC_016594.1	35524	35845	321	VC1	VN1	OK	16.6776	12.1047	-0.462343	-0.41389	0.6809	0.96223	no
XLOC_001938	XLOC_001938	AZOBR_RS04380	NC_016617.1:918319-918640	NC_016617.1	918319	918640	321	VC1	VN1	OK	98.8312	131.199	0.408717	0.355635	0.71475	0.965689	no
XLOC_002533	XLOC_002533	AZOBR_RS14125	NC_016617.1:2971991-2972312	NC_016617.1	2971991	2972312	321	VC1	VN1	OK	5.56281	6.92604	0.316217	0.235497	0.8364	0.970918	no
XLOC_003851	XLOC_003851	AZOBR_RS33155	NC_016619.1:125273-125594	NC_016619.1	125273	125594	321	VC1	VN1	OK	3.16489	3.49908	0.144819	0.107809	0.8827	0.973585	no
XLOC_003041	XLOC_003041	AZOBR_RS11035	NC_016617.1:2321120-2321441	NC_016617.1	2321120	2321441	321	VC1	VN1	OK	48.4083	49.1516	0.0219836	0.0187395	0.98565	0.993551	no
XLOC_001012	XLOC_001012	AZOBR_RS29015	NC_016595.1:647151-647475	NC_016595.1	647151	647475	324	VC1	VN1	OK	2.8567	0	-inf	-nan	0.0344	0.600585	no
XLOC_001749	XLOC_001749	AZOBR_RS00600	NC_016617.1:123987-124311	NC_016617.1	123987	124311	324	VC1	VN1	OK	307.989	179.145	-0.781751	-0.576536	0.5756	0.960206	no
XLOC_002817	XLOC_002817	AZOBR_RS05485	NC_016617.1:1168223-1168547	NC_016617.1	1168223	1168547	324	VC1	VN1	OK	4.30169	3.03178	-0.504739	-0.307277	0.73575	0.970918	no
XLOC_001504	XLOC_001504	AZOBR_RS30090	NC_016596.1:90290-90614	NC_016596.1	90290	90614	324	VC1	VN1	OK	204.036	180.637	-0.175726	-0.125381	0.90965	0.975378	no
XLOC_003292	XLOC_003292	AZOBR_RS36600	NC_016618.1:147705-148029	NC_016618.1	147705	148029	324	VC1	VN1	NOTEST	0.973147	1.54599	0.6678	0	1	1	no
XLOC_003252	XLOC_003252	-	NC_016617.1:2795557-2795883	NC_016617.1	2795557	2795883	326	VC1	VN1	OK	58.2017	847.189	3.86355	3.0602	0.009	0.533815	no
XLOC_002259	XLOC_002259	AZOBR_RS09370	NC_016617.1:1958077-1958404	NC_016617.1	1958077	1958404	327	VC1	VN1	OK	11.0269	27.5696	1.32206	1.17016	0.27585	0.913605	no
XLOC_001910	XLOC_001910	AZOBR_RS03660	NC_016617.1:771314-771641	NC_016617.1	771314	771641	327	VC1	VN1	OK	8.03943	14.8787	0.888084	0.75316	0.47915	0.960206	no
XLOC_002101	XLOC_002101	AZOBR_RS07055	NC_016617.1:1493507-1493834	NC_016617.1	1493507	1493834	327	VC1	VN1	OK	64.8259	45.3161	-0.516546	-0.46472	0.6599	0.961607	no
XLOC_002212	XLOC_002212	AZOBR_RS08740	NC_016617.1:1826868-1827195	NC_016617.1	1826868	1827195	327	VC1	VN1	OK	63.1342	78.2473	0.309619	0.267241	0.7972	0.970918	no
XLOC_001276	XLOC_001276	AZOBR_RS37225	NC_016595.1:770831-771159	NC_016595.1	770831	771159	328	VC1	VN1	OK	3.53694	12.2113	1.78764	0.8315	0.2948	0.924917	no
XLOC_001060	XLOC_001060	AZOBR_RS29600	NC_016595.1:770831-771159	NC_016595.1	770831	771159	328	VC1	VN1	NOTEST	0	0	0	0	1	1	no
XLOC_003288	XLOC_003288	AZOBR_RS22850	NC_016618.1:137561-137891	NC_016618.1	137561	137891	330	VC1	VN1	OK	58.9137	9.8017	-2.5875	-2.34466	0.031	0.598808	no
XLOC_003531	XLOC_003531	AZOBR_RS22855	NC_016618.1:137920-138250	NC_016618.1	137920	138250	330	VC1	VN1	OK	28.9727	53.2014	0.876767	0.768773	0.4483	0.960206	no
XLOC_000936	XLOC_000936	AZOBR_RS27560	NC_016595.1:345304-345634	NC_016595.1	345304	345634	330	VC1	VN1	OK	16.7487	21.343	0.349712	0.324777	0.7522	0.970918	no
XLOC_002465	XLOC_002465	AZOBR_RS35930	NC_016617.1:2779817-2780147	NC_016617.1	2779817	2780147	330	VC1	VN1	NOTEST	0	1.79831	inf	0	1	1	no
XLOC_003001	XLOC_003001	AZOBR_RS09760	NC_016617.1:2045486-2045819	NC_016617.1	2045486	2045819	333	VC1	VN1	OK	22.4175	921.357	5.36106	4.35372	0.0015	0.461467	no
XLOC_001181	XLOC_001181	AZOBR_RS27730	NC_016595.1:386827-387160	NC_016595.1	386827	387160	333	VC1	VN1	OK	1.26151	3.55249	1.49368	0.640913	0.44355	0.960206	no
XLOC_001382	XLOC_001382	AZOBR_RS31395	NC_016596.1:411972-412308	NC_016596.1	411972	412308	336	VC1	VN1	OK	10.0596	49.0429	2.28547	2.03672	0.0732	0.653052	no
XLOC_000329	XLOC_000329	AZOBR_RS36350	NC_016594.1:1225702-1226038	NC_016594.1	1225702	1226038	336	VC1	VN1	OK	13.9476	22.664	0.70038	0.641411	0.54575	0.960206	no
XLOC_003632	XLOC_003632	AZOBR_RS24200	NC_016618.1:475008-475346	NC_016618.1	475008	475346	338	VC1	VN1	OK	16.2765	40.5378	1.31648	1.2062	0.2404	0.886973	no
XLOC_000515	XLOC_000515	AZOBR_RS36025	NC_016594.1:155039-155378	NC_016594.1	155039	155378	339	VC1	VN1	OK	58.6502	14.985	-1.96861	-1.73219	0.10925	0.727143	no
XLOC_001434	XLOC_001434	AZOBR_RS32175	NC_016596.1:587515-587854	NC_016596.1	587515	587854	339	VC1	VN1	OK	7.9015	21.1677	1.42166	1.28627	0.2176	0.873882	no
XLOC_003052	XLOC_003052	AZOBR_RS11190	NC_016617.1:2354428-2354767	NC_016617.1	2354428	2354767	339	VC1	VN1	OK	39.9419	17.518	-1.18907	-1.04205	0.33575	0.957786	no
XLOC_002896	XLOC_002896	AZOBR_RS07060	NC_016617.1:1493864-1494203	NC_016617.1	1493864	1494203	339	VC1	VN1	OK	42.1685	23.272	-0.857571	-0.744825	0.47535	0.960206	no
XLOC_001812	XLOC_001812	AZOBR_RS02290	NC_016617.1:471346-471685	NC_016617.1	471346	471685	339	VC1	VN1	OK	23.8076	20.1676	-0.239378	-0.221789	0.8268	0.970918	no
XLOC_001315	XLOC_001315	AZOBR_RS30105	NC_016596.1:93751-94092	NC_016596.1	93751	94092	341	VC1	VN1	OK	85.9503	117.416	0.450054	0.351074	0.73025	0.970918	no
XLOC_000294	XLOC_000294	AZOBR_RS19435	NC_016594.1:1134152-1134494	NC_016594.1	1134152	1134494	342	VC1	VN1	OK	423.217	133.658	-1.66286	-1.23472	0.2311	0.883737	no
XLOC_002744	XLOC_002744	grxD	NC_016617.1:908763-909105	NC_016617.1	908763	909105	342	VC1	VN1	OK	165.597	83.2163	-0.992743	-0.798734	0.44725	0.960206	no
XLOC_003019	XLOC_003019	AZOBR_RS10380	NC_016617.1:2181632-2181977	NC_016617.1	2181632	2181977	345	VC1	VN1	OK	93.2212	470.7	2.33608	1.85264	0.0642	0.634028	no
XLOC_003477	XLOC_003477	AZOBR_RS25710	NC_016618.1:816550-816895	NC_016618.1	816550	816895	345	VC1	VN1	OK	27.1258	15.4131	-0.815513	-0.730586	0.4764	0.960206	no
XLOC_001094	XLOC_001094	AZOBR_RS26395	NC_016595.1:68453-68798	NC_016595.1	68453	68798	345	VC1	VN1	NOTEST	2.17288	1.15934	-0.906305	0	1	1	no
XLOC_002502	XLOC_002502	AZOBR_RS13780	NC_016617.1:2910271-2910619	NC_016617.1	2910271	2910619	348	VC1	VN1	OK	1.90252	18.4509	3.27771	2.33133	0.13215	0.751677	no
XLOC_000909	XLOC_000909	AZOBR_RS27135	NC_016595.1:232626-232974	NC_016595.1	232626	232974	348	VC1	VN1	OK	2.99404	11.2554	1.91046	1.4753	0.217	0.873701	no
XLOC_000175	XLOC_000175	AZOBR_RS17710	NC_016594.1:736626-736974	NC_016594.1	736626	736974	348	VC1	VN1	OK	17.3123	7.91695	-1.12878	-1.05605	0.3256	0.950754	no
XLOC_002875	XLOC_002875	AZOBR_RS06325	NC_016617.1:1340660-1341017	NC_016617.1	1340660	1341017	357	VC1	VN1	OK	20.1351	103.058	2.35567	2.12739	0.055	0.608163	no
XLOC_002511	XLOC_002511	AZOBR_RS35965	NC_016617.1:2915435-2915792	NC_016617.1	2915435	2915792	357	VC1	VN1	OK	5.86314	14.8668	1.34235	1.10824	0.31675	0.941006	no
XLOC_003529	XLOC_003529	AZOBR_RS22815	NC_016618.1:128955-129312	NC_016618.1	128955	129312	357	VC1	VN1	OK	6.7177	8.63847	0.362807	0.306512	0.75165	0.970918	no
XLOC_002495	XLOC_002495	AZOBR_RS13675	NC_016617.1:2900231-2900588	NC_016617.1	2900231	2900588	357	VC1	VN1	OK	38.7131	45.8644	0.244554	0.213693	0.8323	0.970918	no
XLOC_003251	XLOC_003251	-	NC_016617.1:2794935-2795293	NC_016617.1	2794935	2795293	358	VC1	VN1	OK	2.17981	10.0538	2.20547	1.56221	0.1813	0.833306	no
XLOC_001261	XLOC_001261	AZOBR_RS29270	NC_016595.1:689643-690003	NC_016595.1	689643	690003	360	VC1	VN1	OK	3.33521	2.72092	-0.293685	-0.175539	0.8185	0.970918	no
XLOC_001551	XLOC_001551	AZOBR_RS30660	NC_016596.1:235184-235547	NC_016596.1	235184	235547	363	VC1	VN1	OK	237.893	30.1123	-2.98189	-2.51393	0.03395	0.600585	no
XLOC_000701	XLOC_000701	AZOBR_RS18695	NC_016594.1:966054-966417	NC_016594.1	966054	966417	363	VC1	VN1	OK	0	2.71895	inf	-nan	0.039	0.603407	no
XLOC_001077	XLOC_001077	AZOBR_RS36895	NC_016595.1:38449-38812	NC_016595.1	38449	38812	363	VC1	VN1	OK	2.64366	7.43629	1.49205	1.00114	0.3958	0.958041	no
XLOC_003474	XLOC_003474	AZOBR_RS25685	NC_016618.1:811602-811965	NC_016618.1	811602	811965	363	VC1	VN1	OK	298.276	250.19	-0.253623	-0.188939	0.84965	0.970918	no
XLOC_003704	XLOC_003704	AZOBR_RS36815	NC_016618.1:739460-739823	NC_016618.1	739460	739823	363	VC1	VN1	NOTEST	1.55501	0	-inf	0	1	1	no
XLOC_001300	XLOC_001300	AZOBR_RS29940	NC_016596.1:59430-59793	NC_016596.1	59430	59793	363	VC1	VN1	NOTEST	1.35417	2.37947	0.81323	0	1	1	no
XLOC_002217	XLOC_002217	AZOBR_RS35460	NC_016617.1:1835934-1836300	NC_016617.1	1835934	1836300	366	VC1	VN1	OK	37.4027	132.955	1.82973	1.65785	0.1066	0.7197	no
XLOC_000978	XLOC_000978	AZOBR_RS28245	NC_016595.1:506907-507276	NC_016595.1	506907	507276	369	VC1	VN1	OK	16.4388	3.68531	-2.15725	-1.77116	0.1325	0.751677	no
XLOC_001464	XLOC_001464	AZOBR_RS32505	NC_016596.1:658299-658668	NC_016596.1	658299	658668	369	VC1	VN1	OK	27.3458	59.2778	1.11617	1.04493	0.2951	0.924917	no
XLOC_001909	XLOC_001909	AZOBR_RS03655	NC_016617.1:770782-771151	NC_016617.1	770782	771151	369	VC1	VN1	OK	46.4773	81.1768	0.804542	0.681688	0.52105	0.960206	no
XLOC_002026	XLOC_002026	AZOBR_RS35420	NC_016617.1:1258392-1258761	NC_016617.1	1258392	1258761	369	VC1	VN1	OK	2.75607	1.76106	-0.646167	-0.449154	0.6559	0.961397	no
XLOC_001798	XLOC_001798	AZOBR_RS01695	NC_016617.1:346146-346515	NC_016617.1	346146	346515	369	VC1	VN1	OK	104.15	95.5118	-0.12491	-0.106294	0.9057	0.975378	no
XLOC_002913	XLOC_002913	AZOBR_RS07860	NC_016617.1:1656549-1656921	NC_016617.1	1656549	1656921	372	VC1	VN1	OK	3.46979	54.6271	3.9767	3.02613	0.07085	0.653052	no
XLOC_000293	XLOC_000293	AZOBR_RS19430	NC_016594.1:1133768-1134140	NC_016594.1	1133768	1134140	372	VC1	VN1	OK	825.226	317.209	-1.37936	-1.01536	0.29655	0.925361	no
XLOC_001527	XLOC_001527	AZOBR_RS30240	NC_016596.1:130568-130940	NC_016596.1	130568	130940	372	VC1	VN1	OK	3.2684	3.8598	0.239944	0.173896	0.8576	0.970918	no
XLOC_003303	XLOC_003303	AZOBR_RS23095	NC_016618.1:198184-198559	NC_016618.1	198184	198559	375	VC1	VN1	OK	46.3089	1225.36	4.72577	3.79367	0.0029	0.469158	no
XLOC_001014	XLOC_001014	AZOBR_RS29025	NC_016595.1:647984-648359	NC_016595.1	647984	648359	375	VC1	VN1	OK	28.2158	19.2116	-0.554528	-0.501362	0.6272	0.960206	no
XLOC_001980	XLOC_001980	AZOBR_RS04915	NC_016617.1:1034948-1035323	NC_016617.1	1034948	1035323	375	VC1	VN1	OK	29.913	21.2929	-0.490403	-0.453422	0.6526	0.961397	no
XLOC_001979	XLOC_001979	AZOBR_RS04910	NC_016617.1:1034508-1034883	NC_016617.1	1034508	1034883	375	VC1	VN1	OK	4.7329	3.44237	-0.459323	-0.392218	0.70875	0.965689	no
XLOC_001656	XLOC_001656	AZOBR_RS32435	NC_016596.1:642159-642537	NC_016596.1	642159	642537	378	VC1	VN1	OK	1.04496	3.59706	1.78338	0.840645	0.2885	0.920275	no
XLOC_003395	XLOC_003395	AZOBR_RS24525	NC_016618.1:560825-561204	NC_016618.1	560825	561204	379	VC1	VN1	OK	25.3495	654.802	4.69103	3.71762	0.00445	0.469158	no
XLOC_000181	XLOC_000181	AZOBR_RS17780	NC_016594.1:751190-751571	NC_016594.1	751190	751571	381	VC1	VN1	OK	0	3.1861	inf	-nan	0.00355	0.469158	no
XLOC_002031	XLOC_002031	AZOBR_RS06005	NC_016617.1:1278821-1279202	NC_016617.1	1278821	1279202	381	VC1	VN1	OK	285.54	72.2356	-1.98291	-1.48911	0.1637	0.801366	no
XLOC_002822	XLOC_002822	AZOBR_RS05510	NC_016617.1:1172985-1173366	NC_016617.1	1172985	1173366	381	VC1	VN1	OK	2.51624	6.58779	1.38852	1.03367	0.3642	0.957786	no
XLOC_003773	XLOC_003773	AZOBR_RS35305	NC_016619.1:91009-91390	NC_016619.1	91009	91390	381	VC1	VN1	OK	48.4183	30.3669	-0.673053	-0.575689	0.58995	0.960206	no
XLOC_000173	XLOC_000173	AZOBR_RS36215	NC_016594.1:729661-730042	NC_016594.1	729661	730042	381	VC1	VN1	OK	6.77904	9.90711	0.547383	0.276024	0.757	0.970918	no
XLOC_000644	XLOC_000644	AZOBR_RS36220	NC_016594.1:729661-730042	NC_016594.1	729661	730042	381	VC1	VN1	OK	43.8705	53.1111	0.275761	0.203106	0.84465	0.970918	no
XLOC_003634	XLOC_003634	AZOBR_RS24210	NC_016618.1:477723-478107	NC_016618.1	477723	478107	384	VC1	VN1	OK	5.92281	11.991	1.0176	0.840673	0.39235	0.957786	no
XLOC_000861	XLOC_000861	AZOBR_RS26540	NC_016595.1:99561-99945	NC_016595.1	99561	99945	384	VC1	VN1	OK	5.43948	2.28041	-1.25418	-0.785873	0.4118	0.960206	no
XLOC_001085	XLOC_001085	AZOBR_RS36905	NC_016595.1:55218-55602	NC_016595.1	55218	55602	384	VC1	VN1	OK	5.82929	11.2193	0.944593	0.795365	0.4675	0.960206	no
XLOC_000914	XLOC_000914	AZOBR_RS27265	NC_016595.1:261304-261688	NC_016595.1	261304	261688	384	VC1	VN1	OK	62.0666	105.525	0.765696	0.605658	0.5506	0.960206	no
XLOC_001134	XLOC_001134	AZOBR_RS26955	NC_016595.1:193656-194043	NC_016595.1	193656	194043	387	VC1	VN1	OK	42.9103	368.276	3.10139	2.48573	0.023	0.596913	no
XLOC_001439	XLOC_001439	AZOBR_RS32265	NC_016596.1:606821-607211	NC_016596.1	606821	607211	390	VC1	VN1	OK	8.36744	21.9971	1.39446	1.21622	0.2336	0.885631	no
XLOC_001881	XLOC_001881	AZOBR_RS03115	NC_016617.1:664855-665245	NC_016617.1	664855	665245	390	VC1	VN1	OK	262.886	93.2091	-1.4959	-1.21712	0.2436	0.887473	no
XLOC_002865	XLOC_002865	AZOBR_RS06040	NC_016617.1:1282266-1282656	NC_016617.1	1282266	1282656	390	VC1	VN1	OK	114.124	173.026	0.600388	0.456692	0.64195	0.960566	no
XLOC_003403	XLOC_003403	AZOBR_RS24635	NC_016618.1:580220-580611	NC_016618.1	580220	580611	391	VC1	VN1	OK	12.1441	23.6761	0.96318	0.528878	0.58535	0.960206	no
XLOC_003657	XLOC_003657	AZOBR_RS36770	NC_016618.1:580220-580611	NC_016618.1	580220	580611	391	VC1	VN1	OK	11.0595	6.856	-0.689849	-0.400227	0.67585	0.96223	no
XLOC_001298	XLOC_001298	AZOBR_RS29930	NC_016596.1:58584-58977	NC_016596.1	58584	58977	393	VC1	VN1	OK	2.83834	5.01836	0.822168	0.633086	0.54565	0.960206	no
XLOC_003006	XLOC_003006	AZOBR_RS09820	NC_016617.1:2058216-2058609	NC_016617.1	2058216	2058609	393	VC1	VN1	OK	69.9887	80.6181	0.20398	0.178237	0.85355	0.970918	no
XLOC_000527	XLOC_000527	AZOBR_RS15275	NC_016594.1:195073-195469	NC_016594.1	195073	195469	396	VC1	VN1	OK	21.2397	3.05772	-2.79623	-2.62064	0.01735	0.596913	no
XLOC_001397	XLOC_001397	AZOBR_RS31635	NC_016596.1:461577-461973	NC_016596.1	461577	461973	396	VC1	VN1	OK	1.48705	47.2162	4.98876	3.49424	0.12395	0.742411	no
XLOC_000821	XLOC_000821	AZOBR_RS21465	NC_016594.1:1593133-1593529	NC_016594.1	1593133	1593529	396	VC1	VN1	OK	126.467	48.7945	-1.37397	-1.08581	0.26505	0.905185	no
XLOC_002090	XLOC_002090	AZOBR_RS06930	NC_016617.1:1466383-1466782	NC_016617.1	1466383	1466782	399	VC1	VN1	OK	64.699	69.6121	0.105594	0.0934007	0.9282	0.978164	no
XLOC_002808	XLOC_002808	AZOBR_RS05395	NC_016617.1:1144382-1144784	NC_016617.1	1144382	1144784	402	VC1	VN1	OK	18.0015	155.195	3.10789	2.57027	0.0307	0.598808	no
XLOC_002827	XLOC_002827	nifX	NC_016617.1:1176007-1176409	NC_016617.1	1176007	1176409	402	VC1	VN1	NOTEST	0	0.766378	inf	0	1	1	no
XLOC_002396	XLOC_002396	rnpB	NC_016617.1:2578595-2578998	NC_016617.1	2578595	2578998	403	VC1	VN1	OK	16.2484	53.3333	1.71474	1.51232	0.1697	0.807884	no
XLOC_003633	XLOC_003633	AZOBR_RS36710	NC_016618.1:477171-477576	NC_016618.1	477171	477576	405	VC1	VN1	OK	56.4353	22.4994	-1.32671	-1.20306	0.25305	0.898636	no
XLOC_001792	XLOC_001792	AZOBR_RS01635	NC_016617.1:334675-335080	NC_016617.1	334675	335080	405	VC1	VN1	OK	22.0599	9.68992	-1.18687	-1.10642	0.2854	0.918064	no
XLOC_003401	XLOC_003401	AZOBR_RS24575	NC_016618.1:570216-570621	NC_016618.1	570216	570621	405	VC1	VN1	OK	5.24381	12.2293	1.22166	0.994969	0.3729	0.957786	no
XLOC_000543	XLOC_000543	AZOBR_RS15635	NC_016594.1:263878-264283	NC_016594.1	263878	264283	405	VC1	VN1	OK	16.4404	24.3342	0.565745	0.517133	0.62495	0.960206	no
XLOC_002891	XLOC_002891	AZOBR_RS06945	NC_016617.1:1468707-1469115	NC_016617.1	1468707	1469115	408	VC1	VN1	OK	98.3318	595.871	2.59927	2.03981	0.04125	0.603407	no
XLOC_000926	XLOC_000926	AZOBR_RS27405	NC_016595.1:298345-298753	NC_016595.1	298345	298753	408	VC1	VN1	OK	19.3297	68.686	1.8292	1.47116	0.1689	0.806532	no
XLOC_003512	XLOC_003512	AZOBR_RS22570	NC_016618.1:77457-77868	NC_016618.1	77457	77868	411	VC1	VN1	OK	3.53559	30.7108	3.11872	2.55319	0.04255	0.603407	no
XLOC_000440	XLOC_000440	AZOBR_RS21790	NC_016594.1:1663389-1663800	NC_016594.1	1663389	1663800	411	VC1	VN1	OK	28.8516	5.85327	-2.30134	-1.9117	0.0913	0.695203	no
XLOC_001410	XLOC_001410	AZOBR_RS31850	NC_016596.1:510239-510653	NC_016596.1	510239	510653	414	VC1	VN1	OK	253.799	2065.6	3.0248	2.26488	0.04155	0.603407	no
XLOC_001906	XLOC_001906	AZOBR_RS03630	NC_016617.1:764046-764460	NC_016617.1	764046	764460	414	VC1	VN1	OK	31.7855	56.6709	0.834241	0.778256	0.42105	0.960206	no
XLOC_003406	XLOC_003406	AZOBR_RS24685	NC_016618.1:591590-592004	NC_016618.1	591590	592004	414	VC1	VN1	OK	6.32307	11.7704	0.896463	0.762603	0.4518	0.960206	no
XLOC_000723	XLOC_000723	AZOBR_RS19295	NC_016594.1:1097728-1098145	NC_016594.1	1097728	1098145	417	VC1	VN1	OK	8.68738	15.2944	0.816007	0.721704	0.49165	0.960206	no
XLOC_000983	XLOC_000983	AZOBR_RS28310	NC_016595.1:522502-522919	NC_016595.1	522502	522919	417	VC1	VN1	OK	4.0095	6.80836	0.763886	0.62214	0.5514	0.960206	no
XLOC_003679	XLOC_003679	AZOBR_RS25095	NC_016618.1:685691-686108	NC_016618.1	685691	686108	417	VC1	VN1	OK	2.80732	2.36986	-0.244392	-0.201112	0.84325	0.970918	no
XLOC_003440	XLOC_003440	AZOBR_RS25010	NC_016618.1:666430-666847	NC_016618.1	666430	666847	417	VC1	VN1	NOTEST	0	0	0	0	1	1	no
XLOC_001853	XLOC_001853	AZOBR_RS02765	NC_016617.1:579145-579563	NC_016617.1	579145	579563	418	VC1	VN1	OK	4.51788	6.31201	0.482453	0.400267	0.714	0.965689	no
XLOC_003100	XLOC_003100	AZOBR_RS11795	NC_016617.1:2472434-2472854	NC_016617.1	2472434	2472854	420	VC1	VN1	OK	5.51417	255.763	5.53552	4.34119	0.0127	0.596913	no
XLOC_002033	XLOC_002033	AZOBR_RS06035	NC_016617.1:1281827-1282247	NC_016617.1	1281827	1282247	420	VC1	VN1	OK	17.8752	10.2174	-0.806936	-0.723399	0.48125	0.960206	no
XLOC_001299	XLOC_001299	AZOBR_RS29935	NC_016596.1:58997-59417	NC_016596.1	58997	59417	420	VC1	VN1	OK	2.50703	4.736	0.917689	0.665082	0.5864	0.960206	no
XLOC_000512	XLOC_000512	AZOBR_RS15045	NC_016594.1:149340-149760	NC_016594.1	149340	149760	420	VC1	VN1	NOTEST	0	0.950942	inf	0	1	1	no
XLOC_000028	XLOC_000028	AZOBR_RS34450	NC_016594.1:140021-140444	NC_016594.1	140021	140444	423	VC1	VN1	OK	0	4.64154	inf	-nan	0.0114	0.596913	no
XLOC_000324	XLOC_000324	cueR	NC_016594.1:1217882-1218305	NC_016594.1	1217882	1218305	423	VC1	VN1	OK	43.4128	30.3848	-0.514772	-0.463017	0.64625	0.961249	no
XLOC_000043	XLOC_000043	AZOBR_RS15260	NC_016594.1:193114-193537	NC_016594.1	193114	193537	423	VC1	VN1	NOTEST	0	0.603969	inf	0	1	1	no
XLOC_002754	XLOC_002754	AZOBR_RS04395	NC_016617.1:923680-924106	NC_016617.1	923680	924106	426	VC1	VN1	OK	66.7748	20.0879	-1.73298	-1.4769	0.1647	0.803987	no
XLOC_001015	XLOC_001015	AZOBR_RS29030	NC_016595.1:648508-648934	NC_016595.1	648508	648934	426	VC1	VN1	OK	35.9766	17.9473	-1.00329	-0.898991	0.36775	0.957786	no
XLOC_000750	XLOC_000750	AZOBR_RS34660	NC_016594.1:1213741-1214167	NC_016594.1	1213741	1214167	426	VC1	VN1	OK	3.20788	6.00424	0.904359	0.692888	0.52485	0.960206	no
XLOC_000860	XLOC_000860	AZOBR_RS26535	NC_016595.1:99109-99535	NC_016595.1	99109	99535	426	VC1	VN1	OK	2.56505	2.99735	0.224697	0.156188	0.8432	0.970918	no
XLOC_003663	XLOC_003663	AZOBR_RS24740	NC_016618.1:605960-606386	NC_016618.1	605960	606386	426	VC1	VN1	OK	4.32536	3.87671	-0.157991	-0.121385	0.88355	0.973585	no
XLOC_003438	XLOC_003438	AZOBR_RS25000	NC_016618.1:664665-665091	NC_016618.1	664665	665091	426	VC1	VN1	NOTEST	0	1.43068	inf	0	1	1	no
XLOC_001307	XLOC_001307	AZOBR_RS29995	NC_016596.1:70453-70879	NC_016596.1	70453	70879	426	VC1	VN1	NOTEST	2.1256	2.62785	0.306009	0	1	1	no
XLOC_002014	XLOC_002014	AZOBR_RS05600	NC_016617.1:1191224-1191653	NC_016617.1	1191224	1191653	429	VC1	VN1	OK	29.419	5.43329	-2.43685	-1.90538	0.1098	0.728977	no
XLOC_001011	XLOC_001011	AZOBR_RS29010	NC_016595.1:646645-647074	NC_016595.1	646645	647074	429	VC1	VN1	OK	9.45769	5.86605	-0.689097	-0.592811	0.5721	0.960206	no
XLOC_002484	XLOC_002484	AZOBR_RS13435	NC_016617.1:2852956-2853385	NC_016617.1	2852956	2853385	429	VC1	VN1	NOTEST	0.841096	0.616625	-0.447877	0	1	1	no
XLOC_000782	XLOC_000782	AZOBR_RS20820	NC_016594.1:1425029-1425461	NC_016594.1	1425029	1425461	432	VC1	VN1	OK	0.796985	6.57323	3.04398	1.47266	0.1314	0.751677	no
XLOC_001744	XLOC_001744	AZOBR_RS00570	NC_016617.1:114304-114736	NC_016617.1	114304	114736	432	VC1	VN1	OK	33.5429	75.5967	1.17232	1.00604	0.33475	0.957496	no
XLOC_000938	XLOC_000938	AZOBR_RS27570	NC_016595.1:347133-347565	NC_016595.1	347133	347565	432	VC1	VN1	OK	42.1394	41.9257	-0.00733539	-0.00666882	0.98545	0.993551	no
XLOC_003250	XLOC_003250	AZOBR_RS14360	NC_016617.1:3022976-3023411	NC_016617.1	3022976	3023411	435	VC1	VN1	OK	1.68207	6.25969	1.89585	1.3106	0.25595	0.898636	no
XLOC_002162	XLOC_002162	AZOBR_RS07915	NC_016617.1:1667740-1668175	NC_016617.1	1667740	1668175	435	VC1	VN1	OK	17.2361	6.81175	-1.33934	-1.20542	0.2594	0.899583	no
XLOC_003854	XLOC_003854	AZOBR_RS33200	NC_016619.1:137941-138376	NC_016619.1	137941	138376	435	VC1	VN1	OK	57.8085	26.2096	-1.14119	-1.02308	0.33245	0.953424	no
XLOC_002501	XLOC_002501	AZOBR_RS13775	NC_016617.1:2909770-2910205	NC_016617.1	2909770	2910205	435	VC1	VN1	OK	6.76681	3.32002	-1.02728	-0.842428	0.3938	0.957786	no
XLOC_000182	XLOC_000182	AZOBR_RS34575	NC_016594.1:751723-752161	NC_016594.1	751723	752161	438	VC1	VN1	OK	24.4811	3.85352	-2.66742	-2.20411	0.0701	0.653052	no
XLOC_002944	XLOC_002944	AZOBR_RS08380	NC_016617.1:1761110-1761548	NC_016617.1	1761110	1761548	438	VC1	VN1	OK	338.516	107.948	-1.64888	-1.23241	0.2365	0.885696	no
XLOC_000934	XLOC_000934	AZOBR_RS27550	NC_016595.1:343830-344268	NC_016595.1	343830	344268	438	VC1	VN1	OK	73.811	39.8068	-0.890822	-0.760468	0.41845	0.960206	no
XLOC_002365	XLOC_002365	AZOBR_RS11640	NC_016617.1:2434667-2435108	NC_016617.1	2434667	2435108	441	VC1	VN1	OK	259.241	38.0665	-2.7677	-2.15553	0.0494	0.603728	no
XLOC_002873	XLOC_002873	AZOBR_RS06315	NC_016617.1:1338203-1338644	NC_016617.1	1338203	1338644	441	VC1	VN1	OK	35.5546	194.256	2.44985	1.90797	0.0952	0.704032	no
XLOC_002315	XLOC_002315	AZOBR_RS10385	NC_016617.1:2182110-2182554	NC_016617.1	2182110	2182554	444	VC1	VN1	OK	28.8481	58.3249	1.01564	0.895168	0.37105	0.957786	no
XLOC_000187	XLOC_000187	AZOBR_RS17810	NC_016594.1:755731-756175	NC_016594.1	755731	756175	444	VC1	VN1	OK	4.72285	2.17829	-1.11646	-0.828148	0.4157	0.960206	no
XLOC_002432	XLOC_002432	AZOBR_RS12860	NC_016617.1:2711206-2711650	NC_016617.1	2711206	2711650	444	VC1	VN1	OK	34.0404	24.1054	-0.497894	-0.426327	0.6843	0.96223	no
XLOC_002864	XLOC_002864	AZOBR_RS06030	NC_016617.1:1281291-1281735	NC_016617.1	1281291	1281735	444	VC1	VN1	OK	18.7308	25.1003	0.422297	0.396646	0.6907	0.96223	no
XLOC_000594	XLOC_000594	AZOBR_RS16560	NC_016594.1:467916-468363	NC_016594.1	467916	468363	447	VC1	VN1	OK	32.3627	70.3202	1.11961	0.953095	0.3692	0.957786	no
XLOC_002482	XLOC_002482	AZOBR_RS13415	NC_016617.1:2849048-2849495	NC_016617.1	2849048	2849495	447	VC1	VN1	OK	4.34896	7.50853	0.78786	0.685346	0.5078	0.960206	no
XLOC_003755	XLOC_003755	AZOBR_RS32820	NC_016619.1:45197-45647	NC_016619.1	45197	45647	450	VC1	VN1	OK	6.91909	1152.3	7.37972	6.01431	0.0025	0.469158	no
XLOC_000102	XLOC_000102	AZOBR_RS16390	NC_016594.1:425955-426405	NC_016594.1	425955	426405	450	VC1	VN1	OK	39.8958	3.30199	-3.59483	-3.26087	0.00575	0.469158	no
XLOC_002025	XLOC_002025	AZOBR_RS05930	NC_016617.1:1257642-1258092	NC_016617.1	1257642	1258092	450	VC1	VN1	OK	9.5779	40.5879	2.08327	1.87808	0.08465	0.691406	no
XLOC_002505	XLOC_002505	AZOBR_RS13795	NC_016617.1:2911284-2911734	NC_016617.1	2911284	2911734	450	VC1	VN1	OK	3.14003	11.439	1.86511	1.58589	0.1604	0.797621	no
XLOC_002255	XLOC_002255	AZOBR_RS09350	NC_016617.1:1954362-1954812	NC_016617.1	1954362	1954812	450	VC1	VN1	OK	16.8176	5.93451	-1.50277	-1.3308	0.2029	0.851682	no
XLOC_003593	XLOC_003593	AZOBR_RS23780	NC_016618.1:367344-367794	NC_016618.1	367344	367794	450	VC1	VN1	OK	210.734	327	0.633867	0.478492	0.64525	0.961249	no
XLOC_001234	XLOC_001234	AZOBR_RS28520	NC_016595.1:573374-573824	NC_016595.1	573374	573824	450	VC1	VN1	NOTEST	2.36495	2.11384	-0.161949	0	1	1	no
XLOC_003429	XLOC_003429	AZOBR_RS24935,AZOBR_RS36810	NC_016618.1:654727-655179	NC_016618.1	654727	655179	452	VC1	VN1	OK	61.9923	121.972	0.976388	0.704817	0.46845	0.960206	no
XLOC_002275	XLOC_002275	AZOBR_RS09725	NC_016617.1:2037246-2037699	NC_016617.1	2037246	2037699	453	VC1	VN1	OK	142.971	769.136	2.42751	1.80404	0.0912	0.695203	no
XLOC_000281	XLOC_000281	AZOBR_RS19255	NC_016594.1:1088105-1088558	NC_016594.1	1088105	1088558	453	VC1	VN1	OK	79.3765	17.7733	-2.159	-1.57581	0.15435	0.785459	no
XLOC_002447	XLOC_002447	AZOBR_RS13055	NC_016617.1:2756405-2756858	NC_016617.1	2756405	2756858	453	VC1	VN1	OK	54.984	24.2343	-1.18196	-1.07429	0.2909	0.922247	no
XLOC_001182	XLOC_001182	AZOBR_RS27735	NC_016595.1:387222-387675	NC_016595.1	387222	387675	453	VC1	VN1	OK	9.3816	3.91875	-1.25944	-1.09051	0.31065	0.937292	no
XLOC_001271	XLOC_001271	AZOBR_RS29390	NC_016595.1:715885-716338	NC_016595.1	715885	716338	453	VC1	VN1	OK	8.69091	9.65774	0.15218	0.132976	0.89655	0.975378	no
XLOC_000332	XLOC_000332	AZOBR_RS19895	NC_016594.1:1227717-1228170	NC_016594.1	1227717	1228170	453	VC1	VN1	NOTEST	1.76043	0.861474	-1.03104	0	1	1	no
XLOC_002507	XLOC_002507	AZOBR_RS13805,AZOBR_RS13810	NC_016617.1:2912396-2912851	NC_016617.1	2912396	2912851	455	VC1	VN1	OK	2.55962	11.2283	2.13314	1.23238	0.19245	0.843103	no
XLOC_003427	XLOC_003427	AZOBR_RS24915	NC_016618.1:652344-652800	NC_016618.1	652344	652800	456	VC1	VN1	OK	5.77305	4.46295	-0.371336	-0.318606	0.7485	0.970918	no
XLOC_002160	XLOC_002160	AZOBR_RS07905	NC_016617.1:1665822-1666278	NC_016617.1	1665822	1666278	456	VC1	VN1	NOTEST	0.624072	1.24683	0.998483	0	1	1	no
XLOC_002281	XLOC_002281	AZOBR_RS09815	NC_016617.1:2057726-2058185	NC_016617.1	2057726	2058185	459	VC1	VN1	OK	96.2283	50.3956	-0.933163	-0.782013	0.42525	0.960206	no
XLOC_002967	XLOC_002967	AZOBR_RS08940	NC_016617.1:1870965-1871424	NC_016617.1	1870965	1871424	459	VC1	VN1	OK	91.9423	76.5845	-0.263677	-0.202688	0.84195	0.970918	no
XLOC_003590	XLOC_003590	AZOBR_RS23685	NC_016618.1:348364-348826	NC_016618.1	348364	348826	462	VC1	VN1	OK	4.64182	137.132	4.88473	3.89486	0.0083	0.533815	no
XLOC_000297	XLOC_000297	AZOBR_RS19515	NC_016594.1:1150782-1151244	NC_016594.1	1150782	1151244	462	VC1	VN1	OK	141.891	15.8314	-3.16393	-2.57715	0.0264	0.596913	no
XLOC_003594	XLOC_003594	AZOBR_RS23805	NC_016618.1:371750-372212	NC_016618.1	371750	372212	462	VC1	VN1	OK	69.423	296.304	2.09359	1.64987	0.09675	0.707932	no
XLOC_001419	XLOC_001419	soxR	NC_016596.1:526709-527171	NC_016596.1	526709	527171	462	VC1	VN1	OK	38.6795	47.8346	0.306487	0.257938	0.8025	0.970918	no
XLOC_000955	XLOC_000955	AZOBR_RS27905	NC_016595.1:430567-431032	NC_016595.1	430567	431032	465	VC1	VN1	OK	4.44091	14.4123	1.69837	1.47095	0.1858	0.835699	no
XLOC_002487	XLOC_002487	AZOBR_RS35955	NC_016617.1:2855560-2856025	NC_016617.1	2855560	2856025	465	VC1	VN1	OK	1.39237	4.03188	1.53391	1.02923	0.3958	0.958041	no
XLOC_002826	XLOC_002826	AZOBR_RS05535	NC_016617.1:1175538-1176003	NC_016617.1	1175538	1176003	465	VC1	VN1	OK	2.99003	2.1104	-0.502641	-0.368569	0.7274	0.970918	no
XLOC_000649	XLOC_000649	AZOBR_RS17740	NC_016594.1:741705-742170	NC_016594.1	741705	742170	465	VC1	VN1	NOTEST	0.737336	0.679934	-0.116928	0	1	1	no
XLOC_002790	XLOC_002790	AZOBR_RS05120	NC_016617.1:1086034-1086502	NC_016617.1	1086034	1086502	468	VC1	VN1	OK	5.23131	2.12584	-1.29914	-1.01085	0.36135	0.957786	no
XLOC_000183	XLOC_000183	AZOBR_RS17790	NC_016594.1:752317-752785	NC_016594.1	752317	752785	468	VC1	VN1	OK	1.70221	3.23692	0.927216	0.72347	0.5255	0.960206	no
XLOC_002158	XLOC_002158	AZOBR_RS07895	NC_016617.1:1663966-1664437	NC_016617.1	1663966	1664437	471	VC1	VN1	OK	12.6331	220.605	4.12619	3.37572	0.0047	0.469158	no
XLOC_003145	XLOC_003145	AZOBR_RS12615	NC_016617.1:2658562-2659033	NC_016617.1	2658562	2659033	471	VC1	VN1	OK	12.8192	4.09877	-1.64505	-1.40565	0.19955	0.850211	no
XLOC_003431	XLOC_003431	AZOBR_RS24950	NC_016618.1:656751-657222	NC_016618.1	656751	657222	471	VC1	VN1	OK	5.9745	11.6855	0.967829	0.849129	0.43185	0.960206	no
XLOC_001016	XLOC_001016	AZOBR_RS29035,AZOBR_RS29040	NC_016595.1:648936-649409	NC_016595.1	648936	649409	473	VC1	VN1	OK	19.083	14.0413	-0.442616	-0.356067	0.7144	0.965689	no
XLOC_000150	XLOC_000150	AZOBR_RS17290	NC_016594.1:629293-629767	NC_016594.1	629293	629767	474	VC1	VN1	OK	90.3121	61.7493	-0.548498	-0.421713	0.67415	0.96223	no
XLOC_000423	XLOC_000423	AZOBR_RS21455	NC_016594.1:1591719-1592196	NC_016594.1	1591719	1592196	477	VC1	VN1	OK	75.5285	11.3704	-2.73174	-2.17195	0.06055	0.633311	no
XLOC_001959	XLOC_001959	AZOBR_RS04595	NC_016617.1:965520-965997	NC_016617.1	965520	965997	477	VC1	VN1	OK	1.16003	5.88068	2.34182	1.6588	0.16075	0.798215	no
XLOC_000314	XLOC_000314	AZOBR_RS19725	NC_016594.1:1196390-1196867	NC_016594.1	1196390	1196867	477	VC1	VN1	OK	31.8528	11.1979	-1.50819	-1.28936	0.2359	0.885696	no
XLOC_001944	XLOC_001944	bfr	NC_016617.1:929437-929914	NC_016617.1	929437	929914	477	VC1	VN1	OK	30.1108	12.0391	-1.32255	-1.14063	0.28445	0.918064	no
XLOC_001045	XLOC_001045	AZOBR_RS29335	NC_016595.1:703031-703508	NC_016595.1	703031	703508	477	VC1	VN1	OK	3.17315	3.96305	0.320694	0.259295	0.81855	0.970918	no
XLOC_001620	XLOC_001620	AZOBR_RS31855	NC_016596.1:510695-511173	NC_016596.1	510695	511173	478	VC1	VN1	OK	439.353	963.261	1.13255	0.810571	0.38985	0.957786	no
XLOC_001411	XLOC_001411	AZOBR_RS37435	NC_016596.1:510695-511173	NC_016596.1	510695	511173	478	VC1	VN1	OK	15.7319	78.1546	2.31264	0.332505	0.4993	0.960206	no
XLOC_003230	XLOC_003230	AZOBR_RS13880	NC_016617.1:2920207-2920687	NC_016617.1	2920207	2920687	480	VC1	VN1	OK	11.7034	26.3097	1.16866	1.03141	0.33745	0.957786	no
XLOC_002341	XLOC_002341	AZOBR_RS11030	NC_016617.1:2320626-2321106	NC_016617.1	2320626	2321106	480	VC1	VN1	OK	355.315	193.156	-0.879336	-0.659139	0.5132	0.960206	no
XLOC_001452	XLOC_001452	AZOBR_RS32440	NC_016596.1:642733-643213	NC_016596.1	642733	643213	480	VC1	VN1	NOTEST	0.594516	2.02303	1.76673	0	1	1	no
XLOC_001528	XLOC_001528	gapA	NC_016596.1:131139-131621	NC_016596.1	131139	131621	482	VC1	VN1	OK	71.4493	60.4096	-0.242142	-0.20856	0.82745	0.970918	no
XLOC_003721	XLOC_003721	AZOBR_RS25560	NC_016618.1:784175-784658	NC_016618.1	784175	784658	483	VC1	VN1	OK	56.7081	10.0494	-2.49645	-2.09071	0.05155	0.603728	no
XLOC_003334	XLOC_003334	AZOBR_RS23825	NC_016618.1:376900-377383	NC_016618.1	376900	377383	483	VC1	VN1	OK	5.07725	5.83552	0.200816	0.174107	0.8592	0.970918	no
XLOC_003548	XLOC_003548	AZOBR_RS23100	NC_016618.1:199163-199646	NC_016618.1	199163	199646	483	VC1	VN1	OK	44.0902	41.8516	-0.0751734	-0.0647837	0.95065	0.980892	no
XLOC_003783	XLOC_003783	AZOBR_RS33170	NC_016619.1:128337-128820	NC_016619.1	128337	128820	483	VC1	VN1	OK	20.3287	20.3484	0.00139329	0.00130637	0.97485	0.992011	no
XLOC_003208	XLOC_003208	AZOBR_RS13580	NC_016617.1:2881042-2881528	NC_016617.1	2881042	2881528	486	VC1	VN1	OK	6.59425	18.8201	1.51299	1.34709	0.20425	0.851698	no
XLOC_001285	XLOC_001285	AZOBR_RS29725	NC_016596.1:15319-15805	NC_016596.1	15319	15805	486	VC1	VN1	OK	1.43057	5.41788	1.92114	1.30794	0.2724	0.909138	no
XLOC_000599	XLOC_000599	AZOBR_RS16625	NC_016594.1:487611-488097	NC_016594.1	487611	488097	486	VC1	VN1	OK	9.7628	20.1911	1.04836	0.963452	0.3465	0.957786	no
XLOC_001346	XLOC_001346	AZOBR_RS30695	NC_016596.1:245951-246437	NC_016596.1	245951	246437	486	VC1	VN1	OK	3.26571	2.15023	-0.602908	-0.36704	0.65655	0.961397	no
XLOC_002619	XLOC_002619	AZOBR_RS01450	NC_016617.1:300721-301210	NC_016617.1	300721	301210	489	VC1	VN1	OK	143.08	37.3059	-1.93934	-1.5546	0.15395	0.785459	no
XLOC_001851	XLOC_001851	AZOBR_RS34055	NC_016617.1:575911-576400	NC_016617.1	575911	576400	489	VC1	VN1	NOTEST	0	0.138432	inf	0	1	1	no
XLOC_002061	XLOC_002061	AZOBR_RS34150	NC_016617.1:1386018-1386510	NC_016617.1	1386018	1386510	492	VC1	VN1	OK	0	9.78685	inf	-nan	0.00165	0.461467	no
XLOC_000724	XLOC_000724	AZOBR_RS19300	NC_016594.1:1098196-1098688	NC_016594.1	1098196	1098688	492	VC1	VN1	OK	86.2716	354.548	2.03902	1.46952	0.1746	0.821047	no
XLOC_002051	XLOC_002051	AZOBR_RS37725	NC_016617.1:1341942-1342434	NC_016617.1	1341942	1342434	492	VC1	VN1	OK	18.7347	24.994	0.415868	0.390196	0.6912	0.96223	no
XLOC_001048	XLOC_001048	AZOBR_RS29350	NC_016595.1:705229-705724	NC_016595.1	705229	705724	495	VC1	VN1	OK	8.24851	17.2091	1.06096	0.952779	0.37355	0.957786	no
XLOC_002011	XLOC_002011	AZOBR_RS05515	NC_016617.1:1173647-1174145	NC_016617.1	1173647	1174145	498	VC1	VN1	OK	20.2349	841.26	5.37763	4.4126	0.00065	0.321379	no
XLOC_001248	XLOC_001248	AZOBR_RS35040	NC_016595.1:641041-641539	NC_016595.1	641041	641539	498	VC1	VN1	OK	26.0091	3.96386	-2.71404	-2.3431	0.04145	0.603407	no
XLOC_001638	XLOC_001638	AZOBR_RS32120	NC_016596.1:577246-577744	NC_016596.1	577246	577744	498	VC1	VN1	OK	2.78683	14.7436	2.40339	1.97626	0.0742	0.654772	no
XLOC_001605	XLOC_001605	AZOBR_RS31560	NC_016596.1:447388-447886	NC_016596.1	447388	447886	498	VC1	VN1	OK	1.82096	10.6088	2.5425	1.99534	0.1173	0.735619	no
XLOC_000274	XLOC_000274	AZOBR_RS19205	NC_016594.1:1076803-1077301	NC_016594.1	1076803	1077301	498	VC1	VN1	OK	1.75576	8.43491	2.26428	1.79835	0.14235	0.771007	no
XLOC_000357	XLOC_000357	AZOBR_RS20310	NC_016594.1:1326172-1326670	NC_016594.1	1326172	1326670	498	VC1	VN1	OK	16.8421	49.5491	1.55679	1.384	0.1881	0.835705	no
XLOC_001161	XLOC_001161	AZOBR_RS27490	NC_016595.1:319864-320362	NC_016595.1	319864	320362	498	VC1	VN1	OK	7.00709	2.26004	-1.63247	-1.4135	0.19105	0.840183	no
XLOC_001492	XLOC_001492	AZOBR_RS29815	NC_016596.1:37529-38027	NC_016596.1	37529	38027	498	VC1	VN1	OK	3.77039	4.63786	0.298746	0.229528	0.83265	0.970918	no
XLOC_001654	XLOC_001654	AZOBR_RS32425	NC_016596.1:640427-640925	NC_016596.1	640427	640925	498	VC1	VN1	NOTEST	1.7751	0	-inf	0	1	1	no
XLOC_001007	XLOC_001007	AZOBR_RS37165,AZOBR_RS37170	NC_016595.1:642776-643275	NC_016595.1	642776	643275	499	VC1	VN1	OK	716.93	553.954	-0.372067	-0.270235	0.75685	0.970918	no
XLOC_001428	XLOC_001428	AZOBR_RS37460	NC_016596.1:553459-553961	NC_016596.1	553459	553961	502	VC1	VN1	OK	5.80681	9.62376	0.728856	0.643265	0.5254	0.960206	no
XLOC_003513	XLOC_003513	AZOBR_RS34745	NC_016618.1:78005-78509	NC_016618.1	78005	78509	504	VC1	VN1	OK	3.64886	10.6625	1.54703	1.33047	0.22865	0.881904	no
XLOC_002768	XLOC_002768	AZOBR_RS04645	NC_016617.1:978173-978677	NC_016617.1	978173	978677	504	VC1	VN1	OK	2.91516	3.93033	0.431076	0.358804	0.70945	0.965689	no
XLOC_000661	XLOC_000661	AZOBR_RS17940	NC_016594.1:782165-782669	NC_016594.1	782165	782669	504	VC1	VN1	OK	18.9221	14.4222	-0.391789	-0.367045	0.71105	0.965689	no
XLOC_003265	XLOC_003265	AZOBR_RS22475	NC_016618.1:53660-54167	NC_016618.1	53660	54167	507	VC1	VN1	OK	3.23765	2.41591	-0.42238	-0.363016	0.7131	0.965689	no
XLOC_001143	XLOC_001143	AZOBR_RS27155	NC_016595.1:237948-238458	NC_016595.1	237948	238458	510	VC1	VN1	OK	11.0712	15.2891	0.465694	0.428018	0.6825	0.96223	no
XLOC_003054	XLOC_003054	AZOBR_RS11235	NC_016617.1:2362055-2362565	NC_016617.1	2362055	2362565	510	VC1	VN1	OK	36.0221	48.199	0.42012	0.350022	0.7408	0.970918	no
XLOC_003000	XLOC_003000	AZOBR_RS34235	NC_016617.1:2043385-2043898	NC_016617.1	2043385	2043898	513	VC1	VN1	OK	178.736	1639.45	3.19731	2.42687	0.0294	0.598808	no
XLOC_000974	XLOC_000974	AZOBR_RS34995	NC_016595.1:503588-504101	NC_016595.1	503588	504101	513	VC1	VN1	OK	1.49514	18.9468	3.6636	2.63842	0.12585	0.745834	no
XLOC_002509	XLOC_002509	AZOBR_RS13825	NC_016617.1:2913715-2914228	NC_016617.1	2913715	2914228	513	VC1	VN1	OK	19.3585	6.14954	-1.65442	-1.49939	0.1415	0.771007	no
XLOC_000277	XLOC_000277	AZOBR_RS19220	NC_016594.1:1081817-1082330	NC_016594.1	1081817	1082330	513	VC1	VN1	OK	5.84365	15.8303	1.43775	1.25106	0.2483	0.893463	no
XLOC_002652	XLOC_002652	AZOBR_RS02360	NC_016617.1:485855-486371	NC_016617.1	485855	486371	516	VC1	VN1	OK	19.8874	3.83878	-2.37314	-1.95587	0.08605	0.691406	no
XLOC_000221	XLOC_000221	AZOBR_RS18235	NC_016594.1:858344-858860	NC_016594.1	858344	858860	516	VC1	VN1	OK	6.31293	7.47877	0.244491	0.20873	0.83905	0.970918	no
XLOC_003631	XLOC_003631	AZOBR_RS24195	NC_016618.1:474380-474897	NC_016618.1	474380	474897	517	VC1	VN1	OK	4.5463	4.56594	0.00621945	0.0053308	0.9319	0.978211	no
XLOC_001398	XLOC_001398	AZOBR_RS31640	NC_016596.1:462077-462596	NC_016596.1	462077	462596	519	VC1	VN1	OK	4.59021	45.153	3.29819	2.75684	0.0223	0.596913	no
XLOC_003243	XLOC_003243	AZOBR_RS14120	NC_016617.1:2971259-2971778	NC_016617.1	2971259	2971778	519	VC1	VN1	OK	67.3015	45.4875	-0.56517	-0.48501	0.6314	0.960206	no
XLOC_000095	XLOC_000095	AZOBR_RS16240	NC_016594.1:395230-395749	NC_016594.1	395230	395749	519	VC1	VN1	OK	14.6027	17.5487	0.265129	0.245591	0.81145	0.970918	no
XLOC_000184	XLOC_000184	AZOBR_RS17795	NC_016594.1:752851-753373	NC_016594.1	752851	753373	522	VC1	VN1	OK	1.24481	8.1048	2.70285	1.90377	0.1513	0.779368	no
XLOC_001023	XLOC_001023	AZOBR_RS29095	NC_016595.1:654338-654860	NC_016595.1	654338	654860	522	VC1	VN1	OK	15.05	7.26678	-1.05038	-0.95331	0.36875	0.957786	no
XLOC_001477	XLOC_001477	AZOBR_RS32605	NC_016596.1:680004-680529	NC_016596.1	680004	680529	525	VC1	VN1	OK	54.4445	10.4049	-2.38752	-2.14018	0.03635	0.603407	no
XLOC_003436	XLOC_003436	AZOBR_RS34850	NC_016618.1:663457-663982	NC_016618.1	663457	663982	525	VC1	VN1	NOTEST	0	0	0	0	1	1	no
XLOC_002402	XLOC_002402	AZOBR_RS12380	NC_016617.1:2603893-2604421	NC_016617.1	2603893	2604421	528	VC1	VN1	OK	59.5847	31.8603	-0.90318	-0.771583	0.43685	0.960206	no
XLOC_002969	XLOC_002969	mobB	NC_016617.1:1873034-1873562	NC_016617.1	1873034	1873562	528	VC1	VN1	OK	28.9097	48.2484	0.738931	0.63781	0.5442	0.960206	no
XLOC_003791	XLOC_003791	AZOBR_RS33240	NC_016619.1:151489-152017	NC_016619.1	151489	152017	528	VC1	VN1	OK	6.87361	8.76159	0.350124	0.312229	0.76585	0.970918	no
XLOC_001731	XLOC_001731	AZOBR_RS00360	NC_016617.1:64990-65518	NC_016617.1	64990	65518	528	VC1	VN1	OK	2.08599	2.72623	0.386175	0.282544	0.8086	0.970918	no
XLOC_003175	XLOC_003175	AZOBR_RS13225	NC_016617.1:2798106-2798634	NC_016617.1	2798106	2798634	528	VC1	VN1	OK	45.8171	42.5707	-0.106024	-0.0932869	0.9248	0.976429	no
XLOC_001476	XLOC_001476	AZOBR_RS32600	NC_016596.1:679454-679985	NC_016596.1	679454	679985	531	VC1	VN1	OK	1785.24	80.2317	-4.4758	-3.65607	0.00465	0.469158	no
XLOC_000827	XLOC_000827	AZOBR_RS21855	NC_016594.1:1675744-1676275	NC_016594.1	1675744	1676275	531	VC1	VN1	OK	8.86743	2.04046	-2.11962	-1.89045	0.0862	0.691406	no
XLOC_002832	XLOC_002832	AZOBR_RS05565	NC_016617.1:1182747-1183278	NC_016617.1	1182747	1183278	531	VC1	VN1	NOTEST	0	0	0	0	1	1	no
XLOC_000892	XLOC_000892	AZOBR_RS26970	NC_016595.1:196835-197369	NC_016595.1	196835	197369	534	VC1	VN1	OK	165.26	209.947	0.345287	0.256251	0.791	0.970918	no
XLOC_001458	XLOC_001458	AZOBR_RS32465	NC_016596.1:647787-648324	NC_016596.1	647787	648324	537	VC1	VN1	OK	9.54828	7.71896	-0.306834	-0.274679	0.7863	0.970918	no
XLOC_000442	XLOC_000442	AZOBR_RS21805	NC_016594.1:1665529-1666066	NC_016594.1	1665529	1666066	537	VC1	VN1	OK	8.0915	6.51988	-0.311563	-0.269795	0.79585	0.970918	no
XLOC_001384	XLOC_001384	AZOBR_RS31405	NC_016596.1:413503-414043	NC_016596.1	413503	414043	540	VC1	VN1	OK	9.47115	44.6072	2.23567	1.99391	0.06475	0.634028	no
XLOC_003035	XLOC_003035	AZOBR_RS10865	NC_016617.1:2288179-2288719	NC_016617.1	2288179	2288719	540	VC1	VN1	OK	28.5446	22.4647	-0.345559	-0.301966	0.76455	0.970918	no
XLOC_003300	XLOC_003300	AZOBR_RS36615	NC_016618.1:194022-194563	NC_016618.1	194022	194563	541	VC1	VN1	OK	4.71014	21.5711	2.19526	2.00418	0.0615	0.633322	no
XLOC_003452	XLOC_003452	AZOBR_RS25360	NC_016618.1:744529-745072	NC_016618.1	744529	745072	543	VC1	VN1	OK	1.18932	3.41034	1.51978	1.05062	0.3559	0.957786	no
XLOC_001796	XLOC_001796	AZOBR_RS01675	NC_016617.1:343678-344221	NC_016617.1	343678	344221	543	VC1	VN1	OK	76.8785	88.5548	0.203992	0.15849	0.87625	0.973585	no
XLOC_003307	XLOC_003307	AZOBR_RS23280	NC_016618.1:249620-250168	NC_016618.1	249620	250168	548	VC1	VN1	OK	59.4869	147.914	1.31411	0.566402	0.2996	0.927474	no
XLOC_003558	XLOC_003558	AZOBR_RS36635	NC_016618.1:249620-250168	NC_016618.1	249620	250168	548	VC1	VN1	OK	204.069	349.667	0.776921	0.40432	0.7081	0.965689	no
XLOC_000529	XLOC_000529	AZOBR_RS15315	NC_016594.1:199495-200044	NC_016594.1	199495	200044	549	VC1	VN1	OK	412.963	156.742	-1.39762	-1.04062	0.3023	0.932496	no
XLOC_001818	XLOC_001818	AZOBR_RS02355	NC_016617.1:485245-485797	NC_016617.1	485245	485797	552	VC1	VN1	NOTEST	1.34281	1.2875	-0.0606799	0	1	1	no
XLOC_001121	XLOC_001121	AZOBR_RS26710	NC_016595.1:141005-141559	NC_016595.1	141005	141559	554	VC1	VN1	OK	18.8691	110.95	2.55581	1.68795	0.1449	0.776452	no
XLOC_000873	XLOC_000873	AZOBR_RS36920	NC_016595.1:141005-141559	NC_016595.1	141005	141559	554	VC1	VN1	OK	5.72779	185.36	5.01621	1.92224	0.2288	0.881904	no
XLOC_001169	XLOC_001169	AZOBR_RS27555	NC_016595.1:344288-344843	NC_016595.1	344288	344843	555	VC1	VN1	OK	37.3994	18.5476	-1.01178	-0.918976	0.3614	0.957786	no
XLOC_000655	XLOC_000655	AZOBR_RS17870	NC_016594.1:766690-767245	NC_016594.1	766690	767245	555	VC1	VN1	OK	1.29182	3.23541	1.32454	0.901764	0.39225	0.957786	no
XLOC_003130	XLOC_003130	AZOBR_RS12250	NC_016617.1:2573380-2573935	NC_016617.1	2573380	2573935	555	VC1	VN1	NOTEST	0.627938	1.70805	1.44366	0	1	1	no
XLOC_003215	XLOC_003215	AZOBR_RS13630,AZOBR_RS13635	NC_016617.1:2892759-2893316	NC_016617.1	2892759	2893316	557	VC1	VN1	OK	1.15034	9.94531	3.11196	1.17442	0.1067	0.7197	no
XLOC_000749	XLOC_000749	AZOBR_RS19820	NC_016594.1:1213120-1213681	NC_016594.1	1213120	1213681	561	VC1	VN1	OK	1.3097	2.99436	1.19301	0.794118	0.44605	0.960206	no
XLOC_000711	XLOC_000711	AZOBR_RS19015	NC_016594.1:1036339-1036900	NC_016594.1	1036339	1036900	561	VC1	VN1	OK	19.5824	27.6088	0.495567	0.462746	0.6398	0.960206	no
XLOC_000369	XLOC_000369	ahpC	NC_016594.1:1366651-1367215	NC_016594.1	1366651	1367215	564	VC1	VN1	OK	186.945	11.5336	-4.0187	-3.17443	0.00595	0.469158	no
XLOC_003719	XLOC_003719	AZOBR_RS25550	NC_016618.1:782589-783156	NC_016618.1	782589	783156	567	VC1	VN1	OK	26.0724	18.5102	-0.494205	-0.430557	0.6878	0.96223	no
XLOC_002970	XLOC_002970	pgsA	NC_016617.1:1873774-1874341	NC_016617.1	1873774	1874341	567	VC1	VN1	OK	27.353	32.0831	0.230115	0.197039	0.8514	0.970918	no
XLOC_003418	XLOC_003418	AZOBR_RS24790	NC_016618.1:616564-617134	NC_016618.1	616564	617134	570	VC1	VN1	OK	44.9531	120.018	1.41676	1.14692	0.2607	0.902283	no
XLOC_003819	XLOC_003819	AZOBR_RS37555	NC_016619.1:40969-41539	NC_016619.1	40969	41539	570	VC1	VN1	NOTEST	0.967333	0.760723	-0.346642	0	1	1	no
XLOC_003076	XLOC_003076	AZOBR_RS11630	NC_016617.1:2431679-2432252	NC_016617.1	2431679	2432252	573	VC1	VN1	OK	87.7761	21.0336	-2.06113	-1.61595	0.14905	0.779117	no
XLOC_001791	XLOC_001791	AZOBR_RS01630	NC_016617.1:334090-334663	NC_016617.1	334090	334663	573	VC1	VN1	OK	66.2233	36.8048	-0.847443	-0.712899	0.47515	0.960206	no
XLOC_002256	XLOC_002256	AZOBR_RS09355	NC_016617.1:1954855-1955431	NC_016617.1	1954855	1955431	576	VC1	VN1	OK	25.0787	11.2068	-1.16208	-1.02622	0.33015	0.951559	no
XLOC_003823	XLOC_003823	AZOBR_RS32850	NC_016619.1:51829-52405	NC_016619.1	51829	52405	576	VC1	VN1	OK	20.4756	24.5976	0.26461	0.247464	0.79755	0.970918	no
XLOC_001692	XLOC_001692	AZOBR_RS33910	NC_016597.1:152304-152883	NC_016597.1	152304	152883	579	VC1	VN1	OK	323.979	47.3708	-2.77383	-2.21939	0.0372	0.603407	no
XLOC_000358	XLOC_000358	AZOBR_RS20315	NC_016594.1:1326913-1327492	NC_016594.1	1326913	1327492	579	VC1	VN1	OK	604.513	974.83	0.689377	0.519374	0.602	0.960206	no
XLOC_003752	XLOC_003752	AZOBR_RS32770	NC_016619.1:33250-33829	NC_016619.1	33250	33829	579	VC1	VN1	OK	46.9317	39.1894	-0.260098	-0.225047	0.8278	0.970918	no
XLOC_001473	XLOC_001473	AZOBR_RS32585	NC_016596.1:675325-675907	NC_016596.1	675325	675907	582	VC1	VN1	OK	7.3196	52.109	2.8317	2.44363	0.0374	0.603407	no
XLOC_003806	XLOC_003806	AZOBR_RS35285	NC_016619.1:6691-7273	NC_016619.1	6691	7273	582	VC1	VN1	OK	5.33337	2.65068	-1.00869	-0.884577	0.37305	0.957786	no
XLOC_003809	XLOC_003809	AZOBR_RS35290	NC_016619.1:18483-19065	NC_016619.1	18483	19065	582	VC1	VN1	OK	3.85197	3.04333	-0.339943	-0.29849	0.75835	0.970918	no
XLOC_003756	XLOC_003756	AZOBR_RS32825	NC_016619.1:45824-46407	NC_016619.1	45824	46407	583	VC1	VN1	OK	7.13052	29.157	2.03177	1.8172	0.10255	0.718473	no
XLOC_002216	XLOC_002216	AZOBR_RS35455	NC_016617.1:1835250-1835834	NC_016617.1	1835250	1835834	584	VC1	VN1	OK	33.5294	168.094	2.32577	1.85489	0.07335	0.653052	no
XLOC_000542	XLOC_000542	AZOBR_RS15625	NC_016594.1:262248-262833	NC_016594.1	262248	262833	585	VC1	VN1	OK	100.305	50.7049	-0.984196	-0.794914	0.43955	0.960206	no
XLOC_001998	XLOC_001998	AZOBR_RS05235	NC_016617.1:1113064-1113649	NC_016617.1	1113064	1113649	585	VC1	VN1	OK	30.4434	33.1411	0.122491	0.104352	0.91835	0.975378	no
XLOC_003692	XLOC_003692	AZOBR_RS25205	NC_016618.1:712890-713475	NC_016618.1	712890	713475	585	VC1	VN1	NOTEST	0	2.31963	inf	0	1	1	no
XLOC_003766	XLOC_003766	AZOBR_RS32950	NC_016619.1:72990-73578	NC_016619.1	72990	73578	588	VC1	VN1	OK	0	3.36183	inf	-nan	0.0114	0.596913	no
XLOC_001722	XLOC_001722	AZOBR_RS37685	NC_016597.1:141625-142213	NC_016597.1	141625	142213	588	VC1	VN1	OK	115.18	15.9219	-2.85481	-2.12463	0.04415	0.603407	no
XLOC_000269	XLOC_000269	AZOBR_RS19040	NC_016594.1:1041093-1041681	NC_016594.1	1041093	1041681	588	VC1	VN1	OK	44.0792	35.7245	-0.303182	-0.274278	0.78055	0.970918	no
XLOC_001897	XLOC_001897	AZOBR_RS03350	NC_016617.1:709947-710538	NC_016617.1	709947	710538	591	VC1	VN1	OK	19.4755	6.34716	-1.61748	-1.45945	0.16625	0.804527	no
XLOC_000923	XLOC_000923	AZOBR_RS27370	NC_016595.1:287089-287680	NC_016595.1	287089	287680	591	VC1	VN1	OK	31.8621	23.9525	-0.411662	-0.360322	0.73295	0.970918	no
XLOC_002823	XLOC_002823	AZOBR_RS05520	NC_016617.1:1174179-1174770	NC_016617.1	1174179	1174770	591	VC1	VN1	OK	5.04882	4.01022	-0.332267	-0.28251	0.77135	0.970918	no
XLOC_001598	XLOC_001598	AZOBR_RS37390	NC_016596.1:416668-417261	NC_016596.1	416668	417261	593	VC1	VN1	OK	19.5554	8.28062	-1.23976	-0.539028	0.40365	0.959104	no
XLOC_001385	XLOC_001385	AZOBR_RS31420	NC_016596.1:416668-417261	NC_016596.1	416668	417261	593	VC1	VN1	OK	22.3015	27.847	0.320384	0.260823	0.7809	0.970918	no
XLOC_003472	XLOC_003472	AZOBR_RS25665	NC_016618.1:805937-806531	NC_016618.1	805937	806531	594	VC1	VN1	OK	4.129	19.0946	2.2093	1.83965	0.09985	0.711072	no
XLOC_001114	XLOC_001114	AZOBR_RS26615	NC_016595.1:116294-116888	NC_016595.1	116294	116888	594	VC1	VN1	OK	16.8113	25.3215	0.590934	0.531889	0.5929	0.960206	no
XLOC_003003	XLOC_003003	AZOBR_RS09770	NC_016617.1:2047392-2047986	NC_016617.1	2047392	2047986	594	VC1	VN1	OK	2308.74	2900.04	0.328965	0.285299	0.75235	0.970918	no
XLOC_003727	XLOC_003727	AZOBR_RS25675	NC_016618.1:809957-810551	NC_016618.1	809957	810551	594	VC1	VN1	OK	36.555	39.0503	0.0952666	0.083785	0.93565	0.978334	no
XLOC_003742	XLOC_003742	AZOBR_RS35280	NC_016619.1:1324-1921	NC_016619.1	1324	1921	597	VC1	VN1	OK	3.58147	20.4371	2.51257	2.2225	0.0465	0.603407	no
XLOC_001557	XLOC_001557	AZOBR_RS30725	NC_016596.1:253912-254509	NC_016596.1	253912	254509	597	VC1	VN1	OK	13.9242	16.2218	0.220337	0.206294	0.8348	0.970918	no
XLOC_000798	XLOC_000798	AZOBR_RS20960	NC_016594.1:1459765-1460365	NC_016594.1	1459765	1460365	600	VC1	VN1	OK	1.82003	2.77564	0.608857	0.445469	0.65615	0.961397	no
XLOC_003697	XLOC_003697	AZOBR_RS25260	NC_016618.1:723230-723830	NC_016618.1	723230	723830	600	VC1	VN1	NOTEST	0.591182	0.847004	0.518767	0	1	1	no
XLOC_001787	XLOC_001787	AZOBR_RS01605	NC_016617.1:328741-329341	NC_016617.1	328741	329341	600	VC1	VN1	NOTEST	0.522256	1.31793	1.33544	0	1	1	no
XLOC_002804	XLOC_002804	AZOBR_RS05320	NC_016617.1:1128128-1128731	NC_016617.1	1128128	1128731	603	VC1	VN1	OK	123.524	18.0257	-2.77666	-2.22457	0.0474	0.603728	no
XLOC_002223	XLOC_002223	AZOBR_RS08810	NC_016617.1:1844316-1844919	NC_016617.1	1844316	1844919	603	VC1	VN1	OK	87.1858	44.4822	-0.970866	-0.764928	0.43675	0.960206	no
XLOC_002446	XLOC_002446	AZOBR_RS34340	NC_016617.1:2755746-2756355	NC_016617.1	2755746	2756355	609	VC1	VN1	OK	57.7664	11.7772	-2.29423	-2.0199	0.05425	0.603728	no
XLOC_003353	XLOC_003353	AZOBR_RS23970	NC_016618.1:408690-409299	NC_016618.1	408690	409299	609	VC1	VN1	OK	1.95504	4.54025	1.21557	0.949606	0.37615	0.957786	no
XLOC_001312	XLOC_001312	AZOBR_RS30085	NC_016596.1:89606-90215	NC_016596.1	89606	90215	609	VC1	VN1	OK	145.786	148.296	0.0246341	0.0186201	0.983	0.993042	no
XLOC_002449	XLOC_002449	AZOBR_RS13065	NC_016617.1:2758152-2758761	NC_016617.1	2758152	2758761	609	VC1	VN1	NOTEST	1.04261	0	-inf	0	1	1	no
XLOC_001999	XLOC_001999	AZOBR_RS05240	NC_016617.1:1113939-1114551	NC_016617.1	1113939	1114551	612	VC1	VN1	OK	50.7328	459.095	3.1778	2.50518	0.0174	0.596913	no
XLOC_003245	XLOC_003245	leuD	NC_016617.1:2973681-2974293	NC_016617.1	2973681	2974293	612	VC1	VN1	OK	16.6116	39.4609	1.24823	0.960318	0.3646	0.957786	no
XLOC_003105	XLOC_003105	AZOBR_RS11860	NC_016617.1:2494267-2494879	NC_016617.1	2494267	2494879	612	VC1	VN1	OK	37.2266	17.8239	-1.06252	-0.905376	0.37215	0.957786	no
XLOC_003099	XLOC_003099	AZOBR_RS11790	NC_016617.1:2471468-2472083	NC_016617.1	2471468	2472083	615	VC1	VN1	OK	10.0302	34.0725	1.76426	1.59119	0.14455	0.776452	no
XLOC_003455	XLOC_003455	AZOBR_RS25390	NC_016618.1:751724-752339	NC_016618.1	751724	752339	615	VC1	VN1	OK	4.75483	12.2916	1.3702	1.23804	0.2365	0.885696	no
XLOC_000953	XLOC_000953	AZOBR_RS27895	NC_016595.1:427775-428390	NC_016595.1	427775	428390	615	VC1	VN1	OK	6.40321	14.6912	1.19808	1.09027	0.30355	0.932999	no
XLOC_001769	XLOC_001769	AZOBR_RS00960	NC_016617.1:192947-193562	NC_016617.1	192947	193562	615	VC1	VN1	OK	374.263	683.126	0.8681	0.637144	0.5047	0.960206	no
XLOC_001991	XLOC_001991	AZOBR_RS35735	NC_016617.1:1061804-1062419	NC_016617.1	1061804	1062419	615	VC1	VN1	OK	15.9984	25.3532	0.664242	0.586595	0.56005	0.960206	no
XLOC_003559	XLOC_003559	AZOBR_RS23285	NC_016618.1:250470-251085	NC_016618.1	250470	251085	615	VC1	VN1	OK	12.0864	11.9018	-0.0222018	-0.0206971	0.9714	0.991614	no
XLOC_003214	XLOC_003214	AZOBR_RS13625	NC_016617.1:2892141-2892759	NC_016617.1	2892141	2892759	618	VC1	VN1	OK	12.832	7.3933	-0.795455	-0.720051	0.48705	0.960206	no
XLOC_000691	XLOC_000691	AZOBR_RS18545	NC_016594.1:928955-929573	NC_016594.1	928955	929573	618	VC1	VN1	OK	16.8076	26.7977	0.672998	0.591517	0.5549	0.960206	no
XLOC_001943	XLOC_001943	AZOBR_RS04430	NC_016617.1:928546-929164	NC_016617.1	928546	929164	618	VC1	VN1	NOTEST	0.81183	0.471259	-0.784658	0	1	1	no
XLOC_000031	XLOC_000031	AZOBR_RS15050	NC_016594.1:149874-150493	NC_016594.1	149874	150493	619	VC1	VN1	NOTEST	1.52578	2.12293	0.476511	0	1	1	no
XLOC_000951	XLOC_000951	AZOBR_RS27875	NC_016595.1:423548-424169	NC_016595.1	423548	424169	621	VC1	VN1	OK	50.8091	104.999	1.04721	0.831162	0.41665	0.960206	no
XLOC_002889	XLOC_002889	AZOBR_RS06935	NC_016617.1:1466852-1467473	NC_016617.1	1466852	1467473	621	VC1	VN1	OK	18.2276	31.2865	0.779413	0.662276	0.523	0.960206	no
XLOC_003796	XLOC_003796	AZOBR_RS33295	NC_016619.1:162528-163149	NC_016619.1	162528	163149	621	VC1	VN1	OK	127.016	204.178	0.684816	0.524555	0.62225	0.960206	no
XLOC_001815	XLOC_001815	AZOBR_RS02310	NC_016617.1:476888-477509	NC_016617.1	476888	477509	621	VC1	VN1	OK	18.3111	12.7905	-0.517641	-0.432979	0.6784	0.96223	no
XLOC_000513	XLOC_000513	AZOBR_RS15055,AZOBR_RS15060	NC_016594.1:150913-151536	NC_016594.1	150913	151536	623	VC1	VN1	OK	0	11.8427	inf	-nan	0.0169	0.596913	no
XLOC_001794	XLOC_001794	AZOBR_RS01665	NC_016617.1:342355-342979	NC_016617.1	342355	342979	624	VC1	VN1	OK	54.6828	56.9891	0.0595989	0.0419714	0.96975	0.990812	no
XLOC_002863	XLOC_002863	AZOBR_RS06025	NC_016617.1:1280545-1281172	NC_016617.1	1280545	1281172	627	VC1	VN1	OK	55.498	18.0152	-1.62322	-1.45164	0.1413	0.771007	no
XLOC_001697	XLOC_001697	AZOBR_RS37660	NC_016597.1:2-629	NC_016597.1	2	629	627	VC1	VN1	OK	372.065	176.734	-1.07398	-0.789479	0.43525	0.960206	no
XLOC_001190	XLOC_001190	leuD	NC_016595.1:409152-409779	NC_016595.1	409152	409779	627	VC1	VN1	OK	14.8842	10.3826	-0.519614	-0.472742	0.6395	0.960206	no
XLOC_002016	XLOC_002016	AZOBR_RS05610	NC_016617.1:1192645-1193272	NC_016617.1	1192645	1193272	627	VC1	VN1	OK	25.6344	36.4559	0.508071	0.435995	0.6766	0.96223	no
XLOC_000051	XLOC_000051	AZOBR_RS15340	NC_016594.1:205315-205942	NC_016594.1	205315	205942	627	VC1	VN1	OK	4.73686	4.21108	-0.169742	-0.147435	0.89265	0.974897	no
XLOC_001408	XLOC_001408	AZOBR_RS31820	NC_016596.1:503040-503667	NC_016596.1	503040	503667	627	VC1	VN1	NOTEST	2.03684	1.58576	-0.361157	0	1	1	no
XLOC_002455	XLOC_002455	AZOBR_RS13100	NC_016617.1:2765735-2766362	NC_016617.1	2765735	2766362	627	VC1	VN1	NOTEST	0.540837	2.25	2.05666	0	1	1	no
XLOC_003604	XLOC_003604	AZOBR_RS23910	NC_016618.1:395100-395730	NC_016618.1	395100	395730	630	VC1	VN1	OK	0.512997	2.71956	2.40635	1.14241	0.1829	0.833498	no
XLOC_003249	XLOC_003249	AZOBR_RS34400	NC_016617.1:3021900-3022530	NC_016617.1	3021900	3022530	630	VC1	VN1	OK	14.6482	47.3631	1.69304	1.34573	0.2156	0.872721	no
XLOC_001644	XLOC_001644	AZOBR_RS32180	NC_016596.1:587968-588601	NC_016596.1	587968	588601	633	VC1	VN1	OK	24.5723	4.58251	-2.42282	-2.21816	0.05215	0.603728	no
XLOC_002219	XLOC_002219	AZOBR_RS08780	NC_016617.1:1837626-1838259	NC_016617.1	1837626	1838259	633	VC1	VN1	OK	45.3436	30.1338	-0.589517	-0.532251	0.58565	0.960206	no
XLOC_001643	XLOC_001643	AZOBR_RS32170	NC_016596.1:586741-587374	NC_016596.1	586741	587374	633	VC1	VN1	OK	4.24364	6.05952	0.513901	0.453552	0.65115	0.961397	no
XLOC_002965	XLOC_002965	AZOBR_RS08930	NC_016617.1:1869485-1870121	NC_016617.1	1869485	1870121	636	VC1	VN1	OK	185.33	45.8583	-2.01484	-1.61196	0.11505	0.735619	no
XLOC_000485	XLOC_000485	AZOBR_RS14545	NC_016594.1:34798-35434	NC_016594.1	34798	35434	636	VC1	VN1	OK	134.585	40.5954	-1.72913	-1.40559	0.1881	0.835705	no
XLOC_003465	XLOC_003465	AZOBR_RS25575	NC_016618.1:786875-787511	NC_016618.1	786875	787511	636	VC1	VN1	OK	66.4071	32.8576	-1.01511	-0.800859	0.45065	0.960206	no
XLOC_001907	XLOC_001907	AZOBR_RS03640	NC_016617.1:766157-766793	NC_016617.1	766157	766793	636	VC1	VN1	OK	106.063	65.8536	-0.687582	-0.520021	0.62605	0.960206	no
XLOC_002318	XLOC_002318	thiE	NC_016617.1:2184023-2184662	NC_016617.1	2184023	2184662	639	VC1	VN1	OK	1143.39	3341.13	1.54702	1.24866	0.2205	0.876721	no
XLOC_003858	XLOC_003858	AZOBR_RS33275,AZOBR_RS33280	NC_016619.1:155731-156371	NC_016619.1	155731	156371	640	VC1	VN1	OK	58.5588	49.6811	-0.23719	-0.213547	0.8351	0.970918	no
XLOC_000326	XLOC_000326	AZOBR_RS19855	NC_016594.1:1220406-1221048	NC_016594.1	1220406	1221048	642	VC1	VN1	OK	6.85348	20.1516	1.55598	1.43578	0.1757	0.823981	no
XLOC_001010	XLOC_001010	AZOBR_RS29005,AZOBR_RS35055	NC_016595.1:645944-646588	NC_016595.1	645944	646588	644	VC1	VN1	OK	60.1764	87.8771	0.546288	0.390832	0.6884	0.96223	no
XLOC_000424	XLOC_000424	AZOBR_RS34695	NC_016594.1:1592404-1593049	NC_016594.1	1592404	1593049	645	VC1	VN1	OK	201.699	308.061	0.611015	0.449519	0.64295	0.961231	no
XLOC_001795	XLOC_001795	hisH	NC_016617.1:343031-343676	NC_016617.1	343031	343676	645	VC1	VN1	OK	82.7277	111.254	0.427418	0.302096	0.7791	0.970918	no
XLOC_000994	XLOC_000994	AZOBR_RS37120	NC_016595.1:556043-556688	NC_016595.1	556043	556688	645	VC1	VN1	OK	62.4149	61.2272	-0.0277193	-0.0194152	0.9858	0.993551	no
XLOC_003765	XLOC_003765	AZOBR_RS32945	NC_016619.1:72254-72899	NC_016619.1	72254	72899	645	VC1	VN1	NOTEST	1.73394	1.50869	-0.200753	0	1	1	no
XLOC_000975	XLOC_000975	AZOBR_RS28230	NC_016595.1:504232-504880	NC_016595.1	504232	504880	648	VC1	VN1	OK	11.6737	1.54503	-2.91755	-2.73582	0.01885	0.596913	no
XLOC_003349	XLOC_003349	AZOBR_RS23950	NC_016618.1:403668-404316	NC_016618.1	403668	404316	648	VC1	VN1	OK	15.128	59.7579	1.9819	1.81319	0.085	0.691406	no
XLOC_000391	XLOC_000391	AZOBR_RS21015	NC_016594.1:1474479-1475127	NC_016594.1	1474479	1475127	648	VC1	VN1	OK	8.25727	4.06678	-1.02178	-0.955702	0.36025	0.957786	no
XLOC_001500	XLOC_001500	AZOBR_RS30025	NC_016596.1:74781-75429	NC_016596.1	74781	75429	648	VC1	VN1	OK	111.455	166.567	0.579634	0.434672	0.6617	0.961841	no
XLOC_001480	XLOC_001480	AZOBR_RS32640	NC_016596.1:689681-690331	NC_016596.1	689681	690331	650	VC1	VN1	OK	13.5329	37.4887	1.46999	1.34254	0.2137	0.870136	no
XLOC_003521	XLOC_003521	AZOBR_RS22730	NC_016618.1:108418-109069	NC_016618.1	108418	109069	651	VC1	VN1	OK	18.1489	14.0422	-0.370114	-0.344139	0.7334	0.970918	no
XLOC_000656	XLOC_000656	AZOBR_RS17875	NC_016594.1:767329-767983	NC_016594.1	767329	767983	654	VC1	VN1	OK	2.16529	9.73421	2.16851	1.84516	0.1182	0.736159	no
XLOC_000772	XLOC_000772	AZOBR_RS20540	NC_016594.1:1374978-1375632	NC_016594.1	1374978	1375632	654	VC1	VN1	OK	49.1585	31.5341	-0.640527	-0.553474	0.5705	0.960206	no
XLOC_003355	XLOC_003355	AZOBR_RS23985	NC_016618.1:413011-413665	NC_016618.1	413011	413665	654	VC1	VN1	OK	19.361	14.3427	-0.432832	-0.383276	0.7124	0.965689	no
XLOC_003347	XLOC_003347	AZOBR_RS23940	NC_016618.1:401732-402386	NC_016618.1	401732	402386	654	VC1	VN1	NOTEST	1.46384	2.69773	0.881994	0	1	1	no
XLOC_002211	XLOC_002211	AZOBR_RS08735	NC_016617.1:1826101-1826758	NC_016617.1	1826101	1826758	657	VC1	VN1	OK	88.8637	27.362	-1.69942	-1.38229	0.204	0.851682	no
XLOC_000383	XLOC_000383	AZOBR_RS20890,AZOBR_RS20895	NC_016594.1:1447250-1447909	NC_016594.1	1447250	1447909	659	VC1	VN1	OK	67.3863	57.2348	-0.235561	-0.153472	0.88035	0.973585	no
XLOC_001347	XLOC_001347	AZOBR_RS37345	NC_016596.1:247112-247772	NC_016596.1	247112	247772	660	VC1	VN1	OK	31.4348	3.02531	-3.37721	-2.63817	0.02485	0.596913	no
XLOC_001342	XLOC_001342	AZOBR_RS30580	NC_016596.1:217675-218335	NC_016596.1	217675	218335	660	VC1	VN1	OK	28.3005	19.3334	-0.549734	-0.498923	0.62715	0.960206	no
XLOC_002571	XLOC_002571	AZOBR_RS00450	NC_016617.1:85240-85900	NC_016617.1	85240	85900	660	VC1	VN1	OK	95.2149	92.9265	-0.0350968	-0.0260618	0.9809	0.993042	no
XLOC_001814	XLOC_001814	AZOBR_RS02305	NC_016617.1:476074-476737	NC_016617.1	476074	476737	663	VC1	VN1	OK	36.8578	97.6496	1.40564	1.10498	0.2841	0.918064	no
XLOC_001878	XLOC_001878	AZOBR_RS03095	NC_016617.1:660732-661395	NC_016617.1	660732	661395	663	VC1	VN1	OK	267.113	386.46	0.532871	0.390739	0.6841	0.96223	no
XLOC_001724	XLOC_001724	AZOBR_RS33880	NC_016597.1:142723-143389	NC_016597.1	142723	143389	666	VC1	VN1	OK	16.6231	11.2072	-0.568759	-0.497093	0.62185	0.960206	no
XLOC_001062	XLOC_001062	AZOBR_RS29610	NC_016595.1:773293-773959	NC_016595.1	773293	773959	666	VC1	VN1	OK	4.05501	3.09653	-0.389053	-0.33508	0.7543	0.970918	no
XLOC_001097	XLOC_001097	AZOBR_RS26415	NC_016595.1:71098-71767	NC_016595.1	71098	71767	669	VC1	VN1	OK	3.89163	8.17933	1.07161	0.959244	0.3595	0.957786	no
XLOC_003416	XLOC_003416	AZOBR_RS36780	NC_016618.1:610056-610725	NC_016618.1	610056	610725	669	VC1	VN1	OK	8.61991	3.92638	-1.13447	-0.92676	0.3803	0.957786	no
XLOC_001067	XLOC_001067	AZOBR_RS26115	NC_016595.1:778234-778903	NC_016595.1	778234	778903	669	VC1	VN1	OK	3.00694	4.75694	0.661738	0.595508	0.56705	0.960206	no
XLOC_003666	XLOC_003666	AZOBR_RS34835	NC_016618.1:615473-616142	NC_016618.1	615473	616142	669	VC1	VN1	OK	118.531	88.4792	-0.421848	-0.320944	0.7537	0.970918	no
XLOC_000379	XLOC_000379	cas5c	NC_016594.1:1424269-1424941	NC_016594.1	1424269	1424941	672	VC1	VN1	OK	2.16708	5.29905	1.28998	1.07294	0.33665	0.957786	no
XLOC_001139	XLOC_001139	AZOBR_RS27140	NC_016595.1:233076-233748	NC_016595.1	233076	233748	672	VC1	VN1	OK	6.58475	12.8815	0.968097	0.895081	0.3975	0.958041	no
XLOC_000882	XLOC_000882	AZOBR_RS26835	NC_016595.1:170904-171576	NC_016595.1	170904	171576	672	VC1	VN1	OK	82.6569	145.299	0.813815	0.608953	0.5538	0.960206	no
XLOC_001115	XLOC_001115	AZOBR_RS26620	NC_016595.1:117132-117807	NC_016595.1	117132	117807	675	VC1	VN1	OK	47.5132	866.896	4.18946	3.34444	0.0033	0.469158	no
XLOC_003672	XLOC_003672	AZOBR_RS24920	NC_016618.1:652868-653543	NC_016618.1	652868	653543	675	VC1	VN1	OK	14.5761	8.42409	-0.791011	-0.650673	0.5342	0.960206	no
XLOC_003698	XLOC_003698	AZOBR_RS25265	NC_016618.1:723847-724522	NC_016618.1	723847	724522	675	VC1	VN1	NOTEST	0.510491	0	-inf	0	1	1	no
XLOC_003437	XLOC_003437	AZOBR_RS24990,AZOBR_RS24995	NC_016618.1:663985-664662	NC_016618.1	663985	664662	677	VC1	VN1	OK	0.958709	11.185	3.54433	1.46102	0.1047	0.719668	no
XLOC_001508	XLOC_001508	AZOBR_RS30115	NC_016596.1:96179-96858	NC_016596.1	96179	96858	679	VC1	VN1	OK	46.0783	1398.02	4.92315	3.85859	0.00345	0.469158	no
XLOC_001721	XLOC_001721	AZOBR_RS37680	NC_016597.1:140690-141371	NC_016597.1	140690	141371	681	VC1	VN1	OK	16.6661	2.22224	-2.90683	-2.58385	0.0235	0.596913	no
XLOC_002966	XLOC_002966	AZOBR_RS08935	NC_016617.1:1870195-1870876	NC_016617.1	1870195	1870876	681	VC1	VN1	OK	19.6416	15.0442	-0.384704	-0.337554	0.74815	0.970918	no
XLOC_001790	XLOC_001790	AZOBR_RS01625	NC_016617.1:333281-333968	NC_016617.1	333281	333968	687	VC1	VN1	OK	73.1356	36.1823	-1.01529	-0.780908	0.45695	0.960206	no
XLOC_003224	XLOC_003224	AZOBR_RS13705	NC_016617.1:2902289-2902976	NC_016617.1	2902289	2902976	687	VC1	VN1	OK	5.43217	9.16185	0.754111	0.655383	0.5402	0.960206	no
XLOC_003268	XLOC_003268	AZOBR_RS22490	NC_016618.1:57023-57710	NC_016618.1	57023	57710	687	VC1	VN1	OK	5.75309	8.60131	0.58022	0.527404	0.6324	0.960206	no
XLOC_000104	XLOC_000104	AZOBR_RS36125,AZOBR_RS36130	NC_016594.1:430673-431361	NC_016594.1	430673	431361	688	VC1	VN1	OK	73.3183	32.3775	-1.17918	-0.902503	0.32965	0.951559	no
XLOC_002164	XLOC_002164	AZOBR_RS07930	NC_016617.1:1671094-1671782	NC_016617.1	1671094	1671782	688	VC1	VN1	OK	4.78907	2.50795	-0.933235	-0.840663	0.4342	0.960206	no
XLOC_001627	XLOC_001627	AZOBR_RS31950	NC_016596.1:534966-535656	NC_016596.1	534966	535656	690	VC1	VN1	OK	8.6406	39.6363	2.19762	1.98686	0.0712	0.653052	no
XLOC_002405	XLOC_002405	AZOBR_RS12450	NC_016617.1:2623107-2623797	NC_016617.1	2623107	2623797	690	VC1	VN1	OK	175.271	50.7573	-1.7879	-1.4015	0.1422	0.771007	no
XLOC_003729	XLOC_003729	AZOBR_RS25690	NC_016618.1:812016-812706	NC_016618.1	812016	812706	690	VC1	VN1	OK	98.4161	40.1535	-1.29337	-1.04841	0.32815	0.951559	no
XLOC_000819	XLOC_000819	AZOBR_RS21435	NC_016594.1:1588353-1589043	NC_016594.1	1588353	1589043	690	VC1	VN1	OK	12.3767	18.9411	0.613892	0.535556	0.5922	0.960206	no
XLOC_000085	XLOC_000085	AZOBR_RS16130	NC_016594.1:366521-367214	NC_016594.1	366521	367214	693	VC1	VN1	OK	2.28186	10.7392	2.2346	1.82776	0.1061	0.7197	no
XLOC_003096	XLOC_003096	AZOBR_RS11765	NC_016617.1:2464741-2465434	NC_016617.1	2464741	2465434	693	VC1	VN1	OK	71.5004	141.232	0.982047	0.728371	0.4872	0.960206	no
XLOC_003743	XLOC_003743	AZOBR_RS32665	NC_016619.1:2170-2863	NC_016619.1	2170	2863	693	VC1	VN1	OK	4.50764	6.29933	0.482828	0.43057	0.6893	0.96223	no
XLOC_003084	XLOC_003084	urtE	NC_016617.1:2450861-2451557	NC_016617.1	2450861	2451557	696	VC1	VN1	OK	1.37825	5.88515	2.09425	1.62417	0.16895	0.806532	no
XLOC_002801	XLOC_002801	AZOBR_RS05215	NC_016617.1:1110119-1110815	NC_016617.1	1110119	1110815	696	VC1	VN1	OK	38.8157	59.2377	0.609875	0.481699	0.6296	0.960206	no
XLOC_002088	XLOC_002088	AZOBR_RS06920	NC_016617.1:1464866-1465562	NC_016617.1	1464866	1465562	696	VC1	VN1	OK	41.5624	46.5081	0.162203	0.141397	0.8845	0.973585	no
XLOC_001965	XLOC_001965	AZOBR_RS04655	NC_016617.1:980362-981058	NC_016617.1	980362	981058	696	VC1	VN1	OK	21.1855	22.3573	0.0776741	0.0687288	0.94745	0.980083	no
XLOC_002089	XLOC_002089	AZOBR_RS06925	NC_016617.1:1465583-1466282	NC_016617.1	1465583	1466282	699	VC1	VN1	OK	86.7199	65.7601	-0.399151	-0.31388	0.7455	0.970918	no
XLOC_002002	XLOC_002002	AZOBR_RS05280	NC_016617.1:1121419-1122118	NC_016617.1	1121419	1122118	699	VC1	VN1	OK	48.7366	54.1865	0.152928	0.131789	0.88645	0.97366	no
XLOC_000317	XLOC_000317	AZOBR_RS19755	NC_016594.1:1201742-1202442	NC_016594.1	1201742	1202442	700	VC1	VN1	OK	15.2229	25.311	0.733525	0.684108	0.5173	0.960206	no
XLOC_003232	XLOC_003232	AZOBR_RS13890	NC_016617.1:2923409-2924111	NC_016617.1	2923409	2924111	702	VC1	VN1	OK	3.43801	5.89932	0.778974	0.662658	0.51235	0.960206	no
XLOC_000948	XLOC_000948	AZOBR_RS27825	NC_016595.1:412257-412959	NC_016595.1	412257	412959	702	VC1	VN1	OK	4.55942	6.19493	0.442237	0.402046	0.68945	0.96223	no
XLOC_003267	XLOC_003267	AZOBR_RS22485	NC_016618.1:55961-56666	NC_016618.1	55961	56666	705	VC1	VN1	OK	10.7198	6.54515	-0.711779	-0.64967	0.5271	0.960206	no
XLOC_003042	XLOC_003042	AZOBR_RS11040	NC_016617.1:2321565-2322270	NC_016617.1	2321565	2322270	705	VC1	VN1	OK	18.1969	11.5498	-0.655822	-0.574969	0.5831	0.960206	no
XLOC_002747	XLOC_002747	AZOBR_RS04340	NC_016617.1:911911-912616	NC_016617.1	911911	912616	705	VC1	VN1	OK	81.8971	88.0308	0.104196	0.075948	0.9434	0.979786	no
XLOC_001358	XLOC_001358	AZOBR_RS30865	NC_016596.1:293400-294108	NC_016596.1	293400	294108	708	VC1	VN1	OK	123.723	920.18	2.8948	2.16122	0.05315	0.603728	no
XLOC_002400	XLOC_002400	AZOBR_RS12320	NC_016617.1:2590142-2590850	NC_016617.1	2590142	2590850	708	VC1	VN1	OK	343.734	98.0146	-1.81022	-1.41618	0.14145	0.771007	no
XLOC_002508	XLOC_002508	AZOBR_RS13815,AZOBR_RS13820	NC_016617.1:2912870-2913580	NC_016617.1	2912870	2913580	710	VC1	VN1	OK	8.8086	5.6215	-0.647957	-0.532807	0.5794	0.960206	no
XLOC_002395	XLOC_002395	AZOBR_RS12270	NC_016617.1:2577822-2578533	NC_016617.1	2577822	2578533	711	VC1	VN1	OK	43.439	22.4305	-0.953532	-0.851086	0.37395	0.957786	no
XLOC_000538	XLOC_000538	livF	NC_016594.1:256459-257174	NC_016594.1	256459	257174	715	VC1	VN1	OK	11.2595	23.0548	1.03393	0.90301	0.388	0.957786	no
XLOC_003278	XLOC_003278	AZOBR_RS22785	NC_016618.1:121937-122654	NC_016618.1	121937	122654	717	VC1	VN1	OK	18.6037	45.1464	1.27902	1.0841	0.28305	0.918064	no
XLOC_003459	XLOC_003459	AZOBR_RS25485	NC_016618.1:770653-771370	NC_016618.1	770653	771370	717	VC1	VN1	NOTEST	0.475208	0.709465	0.578173	0	1	1	no
XLOC_001215	XLOC_001215	AZOBR_RS28255	NC_016595.1:508523-509240	NC_016595.1	508523	509240	717	VC1	VN1	NOTEST	0.894982	1.68787	0.915269	0	1	1	no
XLOC_003034	XLOC_003034	AZOBR_RS10860	NC_016617.1:2287414-2288135	NC_016617.1	2287414	2288135	721	VC1	VN1	OK	21.0814	29.3653	0.478141	0.402931	0.6974	0.963358	no
XLOC_002347	XLOC_002347	flgF	NC_016617.1:2358727-2359450	NC_016617.1	2358727	2359450	723	VC1	VN1	OK	220.855	24.4607	-3.17456	-2.51831	0.01875	0.596913	no
XLOC_000762	XLOC_000762	AZOBR_RS20325	NC_016594.1:1329460-1330183	NC_016594.1	1329460	1330183	723	VC1	VN1	OK	0.839481	8.50385	3.34055	2.38778	0.13005	0.751677	no
XLOC_001693	XLOC_001693	AZOBR_RS37695	NC_016597.1:154708-155434	NC_016597.1	154708	155434	726	VC1	VN1	OK	28.3867	0.635972	-5.48011	-4.71057	0.00275	0.469158	no
XLOC_002142	XLOC_002142	AZOBR_RS07660	NC_016617.1:1611881-1612607	NC_016617.1	1611881	1612607	726	VC1	VN1	OK	7.1012	22.2364	1.64679	1.51728	0.14695	0.778071	no
XLOC_002102	XLOC_002102	AZOBR_RS07065	NC_016617.1:1494604-1495330	NC_016617.1	1494604	1495330	726	VC1	VN1	OK	354.28	132.477	-1.41915	-1.04424	0.285	0.918064	no
XLOC_002050	XLOC_002050	AZOBR_RS37720	NC_016617.1:1341185-1341911	NC_016617.1	1341185	1341911	726	VC1	VN1	OK	14.8825	28.5514	0.939941	0.79775	0.43995	0.960206	no
XLOC_001608	XLOC_001608	AZOBR_RS37405	NC_016596.1:455629-456355	NC_016596.1	455629	456355	726	VC1	VN1	OK	44.2995	60.6195	0.452492	0.395696	0.6968	0.963358	no
XLOC_003333	XLOC_003333	AZOBR_RS36650	NC_016618.1:373488-374217	NC_016618.1	373488	374217	729	VC1	VN1	OK	104.092	12.7684	-3.02721	-2.25453	0.04595	0.603407	no
XLOC_001641	XLOC_001641	flgF	NC_016596.1:580089-580818	NC_016596.1	580089	580818	729	VC1	VN1	OK	4.99587	11.695	1.22709	1.11345	0.28005	0.917768	no
XLOC_002757	XLOC_002757	AZOBR_RS04410	NC_016617.1:925947-926676	NC_016617.1	925947	926676	729	VC1	VN1	OK	145.926	66.7797	-1.12775	-0.89337	0.3512	0.957786	no
XLOC_003434	XLOC_003434	AZOBR_RS34845	NC_016618.1:661430-662159	NC_016618.1	661430	662159	729	VC1	VN1	NOTEST	0.31374	0	-inf	0	1	1	no
XLOC_003302	XLOC_003302	AZOBR_RS23090	NC_016618.1:197339-198071	NC_016618.1	197339	198071	732	VC1	VN1	OK	56.919	1399.62	4.61998	3.38695	0.00725	0.515618	no
XLOC_003525	XLOC_003525	AZOBR_RS22760	NC_016618.1:116852-117584	NC_016618.1	116852	117584	732	VC1	VN1	OK	2.10411	7.39737	1.8138	1.53123	0.1654	0.804002	no
XLOC_001197	XLOC_001197	AZOBR_RS27890	NC_016595.1:426691-427423	NC_016595.1	426691	427423	732	VC1	VN1	OK	109.997	173.713	0.659247	0.491038	0.62115	0.960206	no
XLOC_000275	XLOC_000275	AZOBR_RS19210	NC_016594.1:1077420-1078152	NC_016594.1	1077420	1078152	732	VC1	VN1	OK	5.38755	4.64038	-0.215387	-0.187189	0.86095	0.970918	no
XLOC_003741	XLOC_003741	AZOBR_RS37515	NC_016619.1:380-1114	NC_016619.1	380	1114	734	VC1	VN1	OK	9.14826	32.9912	1.85051	1.65805	0.09885	0.709039	no
XLOC_001846	XLOC_001846	AZOBR_RS02655,AZOBR_RS02660	NC_016617.1:556107-556841	NC_016617.1	556107	556841	734	VC1	VN1	OK	18.2646	12.6818	-0.526292	-0.362778	0.71135	0.965689	no
XLOC_001337	XLOC_001337	AZOBR_RS30545	NC_016596.1:202808-203543	NC_016596.1	202808	203543	735	VC1	VN1	OK	19.5477	36.9868	0.920009	0.798125	0.42985	0.960206	no
XLOC_000185	XLOC_000185	AZOBR_RS35520	NC_016594.1:753397-754132	NC_016594.1	753397	754132	735	VC1	VN1	OK	5.86026	8.70488	0.570859	0.519517	0.62705	0.960206	no
XLOC_003280	XLOC_003280	AZOBR_RS22790	NC_016618.1:123553-124288	NC_016618.1	123553	124288	735	VC1	VN1	OK	11.219	12.1963	0.120496	0.107475	0.9165	0.975378	no
XLOC_002393	XLOC_002393	AZOBR_RS12255	NC_016617.1:2574256-2574994	NC_016617.1	2574256	2574994	738	VC1	VN1	OK	220.465	72.7104	-1.60032	-1.19548	0.2442	0.887766	no
XLOC_000075	XLOC_000075	AZOBR_RS15990	NC_016594.1:337209-337947	NC_016594.1	337209	337947	738	VC1	VN1	OK	5.8782	12.299	1.06509	0.949816	0.3798	0.957786	no
XLOC_002806	XLOC_002806	AZOBR_RS05335	NC_016617.1:1131514-1132252	NC_016617.1	1131514	1132252	738	VC1	VN1	OK	26.9533	25.9565	-0.0543663	-0.0469737	0.9637	0.988842	no
XLOC_002481	XLOC_002481	AZOBR_RS13410	NC_016617.1:2848213-2848954	NC_016617.1	2848213	2848954	741	VC1	VN1	OK	1.6913	2.85094	0.753306	0.566667	0.57275	0.960206	no
XLOC_003461	XLOC_003461	AZOBR_RS25495,AZOBR_RS25500	NC_016618.1:772523-773264	NC_016618.1	772523	773264	741	VC1	VN1	OK	4.93414	5.44791	0.142904	0.106049	0.90415	0.975378	no
XLOC_000843	XLOC_000843	AZOBR_RS26180	NC_016595.1:19476-20220	NC_016595.1	19476	20220	744	VC1	VN1	OK	3.91872	2.84649	-0.461198	-0.400589	0.69005	0.96223	no
XLOC_001639	XLOC_001639	AZOBR_RS32125	NC_016596.1:577763-578510	NC_016596.1	577763	578510	747	VC1	VN1	OK	1.67442	8.31074	2.31131	1.85383	0.116	0.735619	no
XLOC_003085	XLOC_003085	urtD	NC_016617.1:2451732-2452479	NC_016617.1	2451732	2452479	747	VC1	VN1	OK	4.05224	2.73975	-0.564679	-0.483782	0.65955	0.961607	no
XLOC_001103	XLOC_001103	AZOBR_RS26450	NC_016595.1:79548-80298	NC_016595.1	79548	80298	750	VC1	VN1	OK	2.17826	11.2651	2.37061	2.02782	0.08265	0.689722	no
XLOC_002003	XLOC_002003	AZOBR_RS05340	NC_016617.1:1133002-1133752	NC_016617.1	1133002	1133752	750	VC1	VN1	OK	101.226	66.136	-0.614079	-0.492187	0.6162	0.960206	no
XLOC_000458	XLOC_000458	AZOBR_RS21980	NC_016594.1:1702365-1703115	NC_016594.1	1702365	1703115	750	VC1	VN1	OK	4.28944	3.36887	-0.348524	-0.297546	0.7701	0.970918	no
XLOC_001483	XLOC_001483	AZOBR_RS29740	NC_016596.1:18173-18923	NC_016596.1	18173	18923	750	VC1	VN1	OK	55.4138	52.1951	-0.08633	-0.0672334	0.94855	0.980083	no
XLOC_003598	XLOC_003598	AZOBR_RS23840	NC_016618.1:380415-381166	NC_016618.1	380415	381166	751	VC1	VN1	OK	8.2239	48.6972	2.56594	2.14228	0.0541	0.603728	no
XLOC_003337	XLOC_003337	AZOBR_RS23840	NC_016618.1:380415-381166	NC_016618.1	380415	381166	751	VC1	VN1	NOTEST	2.44222	0.240892	-3.34174	0	1	1	no
XLOC_001525	XLOC_001525	AZOBR_RS30230	NC_016596.1:128450-129203	NC_016596.1	128450	129203	753	VC1	VN1	OK	3.56257	55.0362	3.94939	3.41802	0.01035	0.577764	no
XLOC_002858	XLOC_002858	AZOBR_RS05925	NC_016617.1:1255963-1256716	NC_016617.1	1255963	1256716	753	VC1	VN1	OK	36.7725	7.21736	-2.34909	-1.82749	0.09355	0.699301	no
XLOC_001076	XLOC_001076	AZOBR_RS26255	NC_016595.1:37264-38017	NC_016595.1	37264	38017	753	VC1	VN1	OK	4.6806	9.02017	0.94646	0.84995	0.42405	0.960206	no
XLOC_002452	XLOC_002452	AZOBR_RS13075	NC_016617.1:2759843-2760596	NC_016617.1	2759843	2760596	753	VC1	VN1	NOTEST	1.18653	1.44736	0.286679	0	1	1	no
XLOC_000202	XLOC_000202	AZOBR_RS18055	NC_016594.1:810057-810813	NC_016594.1	810057	810813	756	VC1	VN1	OK	11.9585	55.4798	2.21393	1.99255	0.0529	0.603728	no
XLOC_001444	XLOC_001444	AZOBR_RS32295	NC_016596.1:613571-614327	NC_016596.1	613571	614327	756	VC1	VN1	OK	7.47132	14.8502	0.991047	0.921197	0.39415	0.957786	no
XLOC_001063	XLOC_001063	AZOBR_RS29615	NC_016595.1:773995-774751	NC_016595.1	773995	774751	756	VC1	VN1	OK	4.8937	2.94698	-0.73169	-0.636764	0.548	0.960206	no
XLOC_003106	XLOC_003106	AZOBR_RS11865	NC_016617.1:2494899-2495655	NC_016617.1	2494899	2495655	756	VC1	VN1	OK	44.1342	34.5589	-0.35284	-0.303119	0.74805	0.970918	no
XLOC_000967	XLOC_000967	AZOBR_RS28175	NC_016595.1:491502-492258	NC_016595.1	491502	492258	756	VC1	VN1	NOTEST	1.42675	0.475737	-1.5845	0	1	1	no
XLOC_001727	XLOC_001727	AZOBR_RS35635	NC_016617.1:78-836	NC_016617.1	78	836	758	VC1	VN1	OK	65.9283	104.53	0.664952	0.499124	0.6247	0.960206	no
XLOC_001511	XLOC_001511	AZOBR_RS30135	NC_016596.1:100242-101001	NC_016596.1	100242	101001	759	VC1	VN1	OK	15.6803	29.8359	0.9281	0.847263	0.40445	0.959104	no
XLOC_003269	XLOC_003269	AZOBR_RS22495	NC_016618.1:57745-58504	NC_016618.1	57745	58504	759	VC1	VN1	OK	14.4589	8.65112	-0.741004	-0.608264	0.561	0.960206	no
XLOC_000773	XLOC_000773	AZOBR_RS20545,AZOBR_RS20550	NC_016594.1:1375845-1376605	NC_016594.1	1375845	1376605	760	VC1	VN1	OK	57.3727	43.9526	-0.384413	-0.285005	0.7701	0.970918	no
XLOC_000222	XLOC_000222	AZOBR_RS18240	NC_016594.1:859069-859831	NC_016594.1	859069	859831	762	VC1	VN1	OK	3.95362	5.71053	0.530451	0.476734	0.65495	0.961397	no
XLOC_000733	XLOC_000733	gpmA	NC_016594.1:1132872-1133634	NC_016594.1	1132872	1133634	762	VC1	VN1	OK	54.6314	82.1823	0.589098	0.434514	0.6811	0.96223	no
XLOC_001523	XLOC_001523	kduD	NC_016596.1:126750-127515	NC_016596.1	126750	127515	765	VC1	VN1	OK	1.18408	4.3872	1.88954	1.49185	0.20155	0.851682	no
XLOC_001090	XLOC_001090	AZOBR_RS26370	NC_016595.1:63263-64028	NC_016595.1	63263	64028	765	VC1	VN1	OK	3.47591	2.06589	-0.750623	-0.593564	0.5594	0.960206	no
XLOC_002751	XLOC_002751	AZOBR_RS04370	NC_016617.1:916489-917254	NC_016617.1	916489	917254	765	VC1	VN1	OK	228.352	149.596	-0.610184	-0.446702	0.6406	0.960206	no
XLOC_001310	XLOC_001310	AZOBR_RS30020	NC_016596.1:73960-74725	NC_016596.1	73960	74725	765	VC1	VN1	OK	21.2736	25.6614	0.270537	0.228256	0.82595	0.970918	no
XLOC_000818	XLOC_000818	AZOBR_RS21430	NC_016594.1:1587389-1588154	NC_016594.1	1587389	1588154	765	VC1	VN1	OK	96.801	93.256	-0.0538257	-0.0405646	0.97	0.990812	no
XLOC_000206	XLOC_000206	AZOBR_RS18140	NC_016594.1:827772-828538	NC_016594.1	827772	828538	766	VC1	VN1	OK	7.43709	6.38597	-0.219831	-0.197102	0.85425	0.970918	no
XLOC_002868	XLOC_002868	AZOBR_RS34140	NC_016617.1:1290407-1291175	NC_016617.1	1290407	1291175	768	VC1	VN1	OK	47.3041	112.497	1.24985	1.00604	0.3108	0.937292	no
XLOC_001079	XLOC_001079	AZOBR_RS26270	NC_016595.1:40106-40874	NC_016595.1	40106	40874	768	VC1	VN1	OK	2.80065	1.05856	-1.40366	-0.888745	0.3669	0.957786	no
XLOC_002448	XLOC_002448	AZOBR_RS13060	NC_016617.1:2757208-2757976	NC_016617.1	2757208	2757976	768	VC1	VN1	OK	53.5513	32.9942	-0.698711	-0.548857	0.5925	0.960206	no
XLOC_002015	XLOC_002015	AZOBR_RS05605	NC_016617.1:1191728-1192496	NC_016617.1	1191728	1192496	768	VC1	VN1	OK	20.2379	19.1254	-0.0815744	-0.0733199	0.9395	0.979471	no
XLOC_001302	XLOC_001302	AZOBR_RS29950	NC_016596.1:60208-60979	NC_016596.1	60208	60979	771	VC1	VN1	OK	0.488508	4.27644	3.12995	1.48594	0.15155	0.779368	no
XLOC_001046	XLOC_001046	AZOBR_RS29340	NC_016595.1:703586-704357	NC_016595.1	703586	704357	771	VC1	VN1	OK	1.05321	5.3741	2.35123	1.6254	0.1791	0.829806	no
XLOC_003619	XLOC_003619	AZOBR_RS24105	NC_016618.1:448516-449287	NC_016618.1	448516	449287	771	VC1	VN1	OK	11.4394	30.6507	1.42191	1.29054	0.2087	0.861946	no
XLOC_003262	XLOC_003262	AZOBR_RS22455	NC_016618.1:48692-49463	NC_016618.1	48692	49463	771	VC1	VN1	OK	3.69606	9.86857	1.41685	1.23288	0.2486	0.893463	no
XLOC_001250	XLOC_001250	AZOBR_RS28975,AZOBR_RS37160	NC_016595.1:641916-642689	NC_016595.1	641916	642689	773	VC1	VN1	OK	66.6733	55.6987	-0.259465	-0.197317	0.84135	0.970918	no
XLOC_001204	XLOC_001204	AZOBR_RS28065,AZOBR_RS28070	NC_016595.1:464517-465290	NC_016595.1	464517	465290	773	VC1	VN1	OK	18.0757	15.7129	-0.202099	-0.174526	0.86075	0.970918	no
XLOC_001822	XLOC_001822	AZOBR_RS02415	NC_016617.1:498103-498877	NC_016617.1	498103	498877	774	VC1	VN1	OK	79.3994	37.0842	-1.09832	-0.837331	0.4274	0.960206	no
XLOC_003171	XLOC_003171	AZOBR_RS13195	NC_016617.1:2785705-2786479	NC_016617.1	2785705	2786479	774	VC1	VN1	OK	4.86543	2.58169	-0.914254	-0.81238	0.4498	0.960206	no
XLOC_003685	XLOC_003685	AZOBR_RS25165	NC_016618.1:704872-705648	NC_016618.1	704872	705648	776	VC1	VN1	OK	0.925951	5.52324	2.57651	1.79061	0.1675	0.804527	no
XLOC_002032	XLOC_002032	AZOBR_RS06010,AZOBR_RS06015	NC_016617.1:1279461-1280237	NC_016617.1	1279461	1280237	776	VC1	VN1	OK	282.047	112.503	-1.32597	-0.978901	0.31975	0.942636	no
XLOC_001514	XLOC_001514	pflA	NC_016596.1:103121-103901	NC_016596.1	103121	103901	780	VC1	VN1	OK	2.95697	168.841	5.8354	4.66343	0.00395	0.469158	no
XLOC_000731	XLOC_000731	AZOBR_RS19405	NC_016594.1:1128607-1129387	NC_016594.1	1128607	1129387	780	VC1	VN1	OK	198.751	21.8108	-3.18785	-2.51658	0.02275	0.596913	no
XLOC_003325	XLOC_003325	AZOBR_RS23690	NC_016618.1:349016-349796	NC_016618.1	349016	349796	780	VC1	VN1	OK	3.34126	20.5015	2.61726	2.32087	0.03915	0.603407	no
XLOC_002718	XLOC_002718	AZOBR_RS03680	NC_016617.1:775257-776037	NC_016617.1	775257	776037	780	VC1	VN1	OK	5.89881	21.3856	1.85815	1.71628	0.1088	0.727143	no
XLOC_002349	XLOC_002349	flgA	NC_016617.1:2360305-2361085	NC_016617.1	2360305	2361085	780	VC1	VN1	OK	163.127	52.7162	-1.62967	-1.29928	0.19205	0.84244	no
XLOC_001179	XLOC_001179	AZOBR_RS27710	NC_016595.1:381029-381809	NC_016595.1	381029	381809	780	VC1	VN1	OK	3.82763	9.70366	1.34208	1.18178	0.27805	0.916244	no
XLOC_001746	XLOC_001746	AZOBR_RS00585	NC_016617.1:116268-117048	NC_016617.1	116268	117048	780	VC1	VN1	OK	29.7291	16.1874	-0.877003	-0.796885	0.4307	0.960206	no
XLOC_000916	XLOC_000916	AZOBR_RS34945	NC_016595.1:268136-268916	NC_016595.1	268136	268916	780	VC1	VN1	OK	15.7917	8.69898	-0.860251	-0.7087	0.5095	0.960206	no
XLOC_002755	XLOC_002755	AZOBR_RS04400	NC_016617.1:924190-924970	NC_016617.1	924190	924970	780	VC1	VN1	OK	118.884	212.784	0.839837	0.625458	0.52925	0.960206	no
XLOC_000908	XLOC_000908	AZOBR_RS27130	NC_016595.1:231790-232570	NC_016595.1	231790	232570	780	VC1	VN1	OK	3.40115	5.08858	0.58124	0.512477	0.63625	0.960206	no
XLOC_001630	XLOC_001630	AZOBR_RS32005	NC_016596.1:545474-546256	NC_016596.1	545474	546256	782	VC1	VN1	OK	0.990958	35.0264	5.14348	2.64858	0.2424	0.886973	no
XLOC_001425	XLOC_001425	AZOBR_RS32005	NC_016596.1:545474-546256	NC_016596.1	545474	546256	782	VC1	VN1	NOTEST	1.77694	0	-inf	0	1	1	no
XLOC_001272	XLOC_001272	AZOBR_RS29395	NC_016595.1:716551-717334	NC_016595.1	716551	717334	783	VC1	VN1	OK	23.8443	128.672	2.43198	1.98809	0.07235	0.653052	no
XLOC_000278	XLOC_000278	AZOBR_RS19225	NC_016594.1:1082377-1083160	NC_016594.1	1082377	1083160	783	VC1	VN1	OK	59.0508	246.705	2.06276	1.51108	0.1518	0.779495	no
XLOC_003186	XLOC_003186	AZOBR_RS13310	NC_016617.1:2822309-2823092	NC_016617.1	2822309	2823092	783	VC1	VN1	OK	4.06963	9.88785	1.28076	1.17101	0.2631	0.904392	no
XLOC_001597	XLOC_001597	AZOBR_RS31415	NC_016596.1:415600-416383	NC_016596.1	415600	416383	783	VC1	VN1	OK	115.388	328.406	1.50899	1.12426	0.2701	0.908429	no
XLOC_001940	XLOC_001940	AZOBR_RS04415	NC_016617.1:926767-927550	NC_016617.1	926767	927550	783	VC1	VN1	OK	126.145	57.8421	-1.12489	-0.891667	0.35395	0.957786	no
XLOC_000754	XLOC_000754	AZOBR_RS19900	NC_016594.1:1228175-1228958	NC_016594.1	1228175	1228958	783	VC1	VN1	NOTEST	0.826874	0.884861	0.0977838	0	1	1	no
XLOC_002348	XLOC_002348	flgG	NC_016617.1:2359475-2360261	NC_016617.1	2359475	2360261	786	VC1	VN1	OK	177.882	17.7099	-3.32829	-2.66555	0.0157	0.596913	no
XLOC_003772	XLOC_003772	AZOBR_RS33000	NC_016619.1:90126-90912	NC_016619.1	90126	90912	786	VC1	VN1	OK	45.2411	10.5191	-2.10463	-1.62028	0.14695	0.778071	no
XLOC_000659	XLOC_000659	AZOBR_RS34590	NC_016594.1:773033-773819	NC_016594.1	773033	773819	786	VC1	VN1	OK	6.20471	12.8992	1.05585	0.976018	0.34375	0.957786	no
XLOC_001788	XLOC_001788	AZOBR_RS01615	NC_016617.1:331051-331837	NC_016617.1	331051	331837	786	VC1	VN1	OK	66.2272	47.4654	-0.480549	-0.381427	0.71475	0.965689	no
XLOC_002350	XLOC_002350	AZOBR_RS11230	NC_016617.1:2361098-2361884	NC_016617.1	2361098	2361884	786	VC1	VN1	OK	149.715	129.353	-0.210906	-0.156567	0.87045	0.972172	no
XLOC_000143	XLOC_000143	AZOBR_RS17230	NC_016594.1:616027-616813	NC_016594.1	616027	616813	786	VC1	VN1	OK	31.2262	31.5652	0.015575	0.0136402	0.98985	0.994172	no
XLOC_001737	XLOC_001737	AZOBR_RS00425	NC_016617.1:82315-83104	NC_016617.1	82315	83104	789	VC1	VN1	OK	33.2389	60.4491	0.862848	0.695562	0.49015	0.960206	no
XLOC_001738	XLOC_001738	AZOBR_RS00430	NC_016617.1:83113-83902	NC_016617.1	83113	83902	789	VC1	VN1	OK	101.647	53.7325	-0.919706	-0.664997	0.5248	0.960206	no
XLOC_001168	XLOC_001168	AZOBR_RS27545	NC_016595.1:342939-343728	NC_016595.1	342939	343728	789	VC1	VN1	OK	66.2617	38.8106	-0.771723	-0.615198	0.553	0.960206	no
XLOC_002451	XLOC_002451	AZOBR_RS13070	NC_016617.1:2759026-2759815	NC_016617.1	2759026	2759815	789	VC1	VN1	NOTEST	0.792304	0.393582	-1.00939	0	1	1	no
XLOC_002456	XLOC_002456	AZOBR_RS35925	NC_016617.1:2766445-2767235	NC_016617.1	2766445	2767235	790	VC1	VN1	NOTEST	0.980963	0.53243	-0.881606	0	1	1	no
XLOC_002278	XLOC_002278	AZOBR_RS09775	NC_016617.1:2048185-2048977	NC_016617.1	2048185	2048977	792	VC1	VN1	OK	7.37197	30.2874	2.0386	1.83511	0.0959	0.707697	no
XLOC_001522	XLOC_001522	AZOBR_RS30215	NC_016596.1:125689-126481	NC_016596.1	125689	126481	792	VC1	VN1	OK	32.9185	29.5829	-0.154134	-0.132875	0.89655	0.975378	no
XLOC_003442	XLOC_003442	AZOBR_RS25130	NC_016618.1:696598-697393	NC_016618.1	696598	697393	795	VC1	VN1	OK	20.7615	52.8979	1.3493	1.15783	0.242	0.886973	no
XLOC_000541	XLOC_000541	AZOBR_RS15620	NC_016594.1:261213-262008	NC_016594.1	261213	262008	795	VC1	VN1	OK	9.99611	15.9358	0.672832	0.59133	0.5622	0.960206	no
XLOC_001130	XLOC_001130	AZOBR_RS26830	NC_016595.1:169740-170535	NC_016595.1	169740	170535	795	VC1	VN1	OK	23.9263	35.946	0.587233	0.523355	0.61895	0.960206	no
XLOC_002954	XLOC_002954	AZOBR_RS08815	NC_016617.1:1844943-1845738	NC_016617.1	1844943	1845738	795	VC1	VN1	OK	334.961	338.903	0.0168808	0.012447	0.99015	0.994172	no
XLOC_002752	XLOC_002752	AZOBR_RS04375	NC_016617.1:917370-918167	NC_016617.1	917370	918167	797	VC1	VN1	OK	36.6403	111.579	1.60657	1.23232	0.2412	0.886973	no
XLOC_003470	XLOC_003470	AZOBR_RS25600	NC_016618.1:791773-792571	NC_016618.1	791773	792571	798	VC1	VN1	OK	37.8786	214.207	2.49955	1.98021	0.05375	0.603728	no
XLOC_000208	XLOC_000208	AZOBR_RS18155	NC_016594.1:830998-831796	NC_016594.1	830998	831796	798	VC1	VN1	OK	4.11231	2.35936	-0.801552	-0.6358	0.5592	0.960206	no
XLOC_001052	XLOC_001052	AZOBR_RS29400	NC_016595.1:717638-718436	NC_016595.1	717638	718436	798	VC1	VN1	OK	5.50467	8.33475	0.598482	0.546206	0.5977	0.960206	no
XLOC_002920	XLOC_002920	hyi	NC_016617.1:1678457-1679255	NC_016617.1	1678457	1679255	798	VC1	VN1	OK	17.6791	16.1439	-0.131061	-0.111595	0.9153	0.975378	no
XLOC_001035	XLOC_001035	AZOBR_RS29210	NC_016595.1:679796-680597	NC_016595.1	679796	680597	801	VC1	VN1	OK	2.88201	2.48236	-0.215364	-0.183113	0.86495	0.971324	no
XLOC_003790	XLOC_003790	AZOBR_RS33235	NC_016619.1:150586-151389	NC_016619.1	150586	151389	803	VC1	VN1	OK	8.49025	10.2577	0.272822	0.243385	0.8169	0.970918	no
XLOC_000266	XLOC_000266	AZOBR_RS19020	NC_016594.1:1036980-1037784	NC_016594.1	1036980	1037784	804	VC1	VN1	OK	104.04	28.0997	-1.88852	-1.51657	0.13625	0.760976	no
XLOC_003197	XLOC_003197	AZOBR_RS13470	NC_016617.1:2858726-2859530	NC_016617.1	2858726	2859530	804	VC1	VN1	OK	33.5608	102.14	1.6057	1.29482	0.216	0.872721	no
XLOC_001361	XLOC_001361	AZOBR_RS30890	NC_016596.1:299272-300076	NC_016596.1	299272	300076	804	VC1	VN1	OK	4.63418	3.07287	-0.592728	-0.475546	0.63845	0.960206	no
XLOC_001095	XLOC_001095	AZOBR_RS26400	NC_016595.1:68833-69637	NC_016595.1	68833	69637	804	VC1	VN1	OK	3.72706	4.02697	0.111658	0.0989962	0.924	0.976429	no
XLOC_002373	XLOC_002373	AZOBR_RS11810	NC_016617.1:2479235-2480039	NC_016617.1	2479235	2480039	804	VC1	VN1	OK	27.4299	28.8161	0.0711264	0.0634851	0.95205	0.981545	no
XLOC_001990	XLOC_001990	AZOBR_RS35730	NC_016617.1:1060959-1061765	NC_016617.1	1060959	1061765	806	VC1	VN1	OK	8.6803	34.3776	1.98565	1.81042	0.09985	0.711072	no
XLOC_003818	XLOC_003818	AZOBR_RS37550	NC_016619.1:40117-40923	NC_016619.1	40117	40923	806	VC1	VN1	OK	7.76658	18.305	1.23688	1.07425	0.3151	0.939116	no
XLOC_003627	XLOC_003627	AZOBR_RS36690	NC_016618.1:468284-469090	NC_016618.1	468284	469090	806	VC1	VN1	OK	16.5585	33.4694	1.01527	0.876198	0.4054	0.959104	no
XLOC_003792	XLOC_003792	AZOBR_RS37625	NC_016619.1:152085-152891	NC_016619.1	152085	152891	806	VC1	VN1	OK	69.9687	130.488	0.899135	0.66591	0.5278	0.960206	no
XLOC_002319	XLOC_002319	AZOBR_RS10405	NC_016617.1:2184681-2185488	NC_016617.1	2184681	2185488	807	VC1	VN1	OK	26.8533	48.9262	0.865509	0.759527	0.44075	0.960206	no
XLOC_003561	XLOC_003561	AZOBR_RS23295	NC_016618.1:252232-253039	NC_016618.1	252232	253039	807	VC1	VN1	OK	3.32103	5.75114	0.792219	0.716322	0.48645	0.960206	no
XLOC_003527	XLOC_003527	AZOBR_RS22775	NC_016618.1:119715-120522	NC_016618.1	119715	120522	807	VC1	VN1	OK	2.58222	4.13216	0.678281	0.579019	0.5726	0.960206	no
XLOC_001562	XLOC_001562	AZOBR_RS30770	NC_016596.1:264302-265109	NC_016596.1	264302	265109	807	VC1	VN1	OK	92.468	84.9949	-0.121578	-0.0970447	0.9202	0.976303	no
XLOC_000865	XLOC_000865	AZOBR_RS26590	NC_016595.1:109830-110640	NC_016595.1	109830	110640	810	VC1	VN1	OK	0.858688	3.52472	2.0373	1.367	0.2411	0.886973	no
XLOC_001445	XLOC_001445	AZOBR_RS32300	NC_016596.1:614341-615151	NC_016596.1	614341	615151	810	VC1	VN1	OK	4.2245	3.88773	-0.119854	-0.10046	0.91365	0.975378	no
XLOC_002458	XLOC_002458	AZOBR_RS13115	NC_016617.1:2768273-2769083	NC_016617.1	2768273	2769083	810	VC1	VN1	NOTEST	0.723968	0	-inf	0	1	1	no
XLOC_001269	XLOC_001269	AZOBR_RS29380	NC_016595.1:713624-714437	NC_016595.1	713624	714437	813	VC1	VN1	OK	28.8877	5.99277	-2.26916	-1.99671	0.07265	0.653052	no
XLOC_003410	XLOC_003410	AZOBR_RS24715	NC_016618.1:597418-598234	NC_016618.1	597418	598234	816	VC1	VN1	OK	3.15313	4.02159	0.350982	0.304301	0.7564	0.970918	no
XLOC_003813	XLOC_003813	AZOBR_RS32755	NC_016619.1:27902-28718	NC_016619.1	27902	28718	816	VC1	VN1	NOTEST	2.03626	0.902718	-1.17357	0	1	1	no
XLOC_002883	XLOC_002883	ppk2	NC_016617.1:1422780-1423599	NC_016617.1	1422780	1423599	819	VC1	VN1	OK	304.957	24.8133	-3.61942	-2.86669	0.0089	0.533815	no
XLOC_002692	XLOC_002692	AZOBR_RS03105	NC_016617.1:663389-664208	NC_016617.1	663389	664208	819	VC1	VN1	OK	369.382	198.431	-0.896481	-0.662255	0.5027	0.960206	no
XLOC_003443	XLOC_003443	AZOBR_RS25135	NC_016618.1:697489-698308	NC_016618.1	697489	698308	819	VC1	VN1	OK	13.5647	21.6193	0.67247	0.566063	0.5817	0.960206	no
XLOC_000488	XLOC_000488	AZOBR_RS14560	NC_016594.1:36235-37057	NC_016594.1	36235	37057	822	VC1	VN1	OK	1.83955	7.49521	2.02661	1.71624	0.1299	0.751677	no
XLOC_003257	XLOC_003257	AZOBR_RS22415	NC_016618.1:37147-37969	NC_016618.1	37147	37969	822	VC1	VN1	OK	4.85358	9.93839	1.03396	0.957586	0.3529	0.957786	no
XLOC_000213	XLOC_000213	AZOBR_RS18180	NC_016594.1:837154-837976	NC_016594.1	837154	837976	822	VC1	VN1	OK	11.0933	7.16261	-0.631131	-0.590063	0.5589	0.960206	no
XLOC_000148	XLOC_000148	AZOBR_RS17270	NC_016594.1:622993-623815	NC_016594.1	622993	623815	822	VC1	VN1	OK	40.1228	28.2159	-0.507916	-0.436076	0.6524	0.961397	no
XLOC_003728	XLOC_003728	AZOBR_RS25680	NC_016618.1:810680-811502	NC_016618.1	810680	811502	822	VC1	VN1	NOTEST	2.25292	1.03928	-1.11621	0	1	1	no
XLOC_003203	XLOC_003203	AZOBR_RS13535,AZOBR_RS13540	NC_016617.1:2872228-2873051	NC_016617.1	2872228	2873051	823	VC1	VN1	OK	17.349	36.3272	1.0662	0.938959	0.3589	0.957786	no
XLOC_003093	XLOC_003093	AZOBR_RS11750	NC_016617.1:2461809-2462634	NC_016617.1	2461809	2462634	825	VC1	VN1	OK	4.91498	14.4611	1.55692	1.43039	0.17255	0.814728	no
XLOC_001231	XLOC_001231	AZOBR_RS28505	NC_016595.1:569783-570608	NC_016595.1	569783	570608	825	VC1	VN1	OK	4.11206	4.85904	0.24081	0.212262	0.83755	0.970918	no
XLOC_003079	XLOC_003079	otsB	NC_016617.1:2440303-2441128	NC_016617.1	2440303	2441128	825	VC1	VN1	OK	43.3651	50.6418	0.223794	0.192339	0.83795	0.970918	no
XLOC_001083	XLOC_001083	AZOBR_RS26325	NC_016595.1:53127-53952	NC_016595.1	53127	53952	825	VC1	VN1	NOTEST	0.443954	0.978212	1.13974	0	1	1	no
XLOC_000460	XLOC_000460	AZOBR_RS21985	NC_016594.1:1704298-1705126	NC_016594.1	1704298	1705126	828	VC1	VN1	OK	58.9275	19.632	-1.58574	-1.2403	0.24725	0.893463	no
XLOC_001454	XLOC_001454	AZOBR_RS32445	NC_016596.1:643754-644582	NC_016596.1	643754	644582	828	VC1	VN1	OK	4.73032	2.14482	-1.14108	-0.936539	0.39085	0.957786	no
XLOC_002884	XLOC_002884	AZOBR_RS06710	NC_016617.1:1423859-1424687	NC_016617.1	1423859	1424687	828	VC1	VN1	OK	50.8063	26.7313	-0.926478	-0.746354	0.48255	0.960206	no
XLOC_003814	XLOC_003814	AZOBR_RS32775	NC_016619.1:33950-34778	NC_016619.1	33950	34778	828	VC1	VN1	OK	20.3823	30.8027	0.595736	0.515685	0.60105	0.960206	no
XLOC_001416	XLOC_001416	AZOBR_RS31905,AZOBR_RS37440	NC_016596.1:522933-523763	NC_016596.1	522933	523763	830	VC1	VN1	OK	7.98922	32.4557	2.02234	1.73358	0.11285	0.732784	no
XLOC_001151	XLOC_001151	AZOBR_RS27270	NC_016595.1:261705-262536	NC_016595.1	261705	262536	831	VC1	VN1	OK	89.0703	242.594	1.44553	1.08174	0.2932	0.924917	no
XLOC_001954	XLOC_001954	ppk2	NC_016617.1:953245-954076	NC_016617.1	953245	954076	831	VC1	VN1	NOTEST	0.625611	2.65737	2.08666	0	1	1	no
XLOC_002215	XLOC_002215	AZOBR_RS08765	NC_016617.1:1834344-1835178	NC_016617.1	1834344	1835178	834	VC1	VN1	OK	8.03918	4.54978	-0.821253	-0.745688	0.47285	0.960206	no
XLOC_002756	XLOC_002756	map	NC_016617.1:925042-925876	NC_016617.1	925042	925876	834	VC1	VN1	OK	67.6963	53.0027	-0.353012	-0.255599	0.8139	0.970918	no
XLOC_001162	XLOC_001162	AZOBR_RS27495	NC_016595.1:320415-321249	NC_016595.1	320415	321249	834	VC1	VN1	NOTEST	1.95336	0.688381	-1.50468	0	1	1	no
XLOC_003345	XLOC_003345	AZOBR_RS23925	NC_016618.1:398659-399493	NC_016618.1	398659	399493	834	VC1	VN1	NOTEST	0.385103	0.946525	1.2974	0	1	1	no
XLOC_003848	XLOC_003848	AZOBR_RS33125	NC_016619.1:117798-118632	NC_016619.1	117798	118632	834	VC1	VN1	NOTEST	0.719035	2.32687	1.69426	0	1	1	no
XLOC_003468	XLOC_003468	AZOBR_RS25590	NC_016618.1:789783-790617	NC_016618.1	789783	790617	834	VC1	VN1	NOTEST	1.65038	2.66575	0.691739	0	1	1	no
XLOC_002364	XLOC_002364	AZOBR_RS11620,AZOBR_RS11625	NC_016617.1:2430680-2431515	NC_016617.1	2430680	2431515	835	VC1	VN1	OK	59.1091	31.1679	-0.923317	-0.706907	0.46865	0.960206	no
XLOC_001524	XLOC_001524	AZOBR_RS30225	NC_016596.1:127545-128382	NC_016596.1	127545	128382	837	VC1	VN1	OK	3.47715	55.854	4.00568	3.15854	0.01455	0.596913	no
XLOC_001047	XLOC_001047	phnE	NC_016595.1:704363-705200	NC_016595.1	704363	705200	837	VC1	VN1	OK	4.65043	11.8936	1.35475	1.24038	0.25415	0.898636	no
XLOC_001279	XLOC_001279	AZOBR_RS29655	NC_016596.1:1981-2818	NC_016596.1	1981	2818	837	VC1	VN1	NOTEST	2.10195	1.44676	-0.5389	0	1	1	no
XLOC_003382	XLOC_003382	AZOBR_RS24345	NC_016618.1:512615-513455	NC_016618.1	512615	513455	840	VC1	VN1	OK	3.65398	0.525294	-2.79827	-2.53433	0.0349	0.600585	no
XLOC_000717	XLOC_000717	AZOBR_RS19200	NC_016594.1:1075718-1076558	NC_016594.1	1075718	1076558	840	VC1	VN1	OK	47.5624	17.6088	-1.43352	-0.633523	0.4879	0.960206	no
XLOC_000273	XLOC_000273	AZOBR_RS19200	NC_016594.1:1075718-1076558	NC_016594.1	1075718	1076558	840	VC1	VN1	OK	416.8	711.084	0.770664	0.450587	0.62255	0.960206	no
XLOC_001064	XLOC_001064	AZOBR_RS29620	NC_016595.1:774762-775602	NC_016595.1	774762	775602	840	VC1	VN1	OK	10.5225	8.51892	-0.304736	-0.283739	0.7754	0.970918	no
XLOC_001908	XLOC_001908	AZOBR_RS03650	NC_016617.1:769023-769863	NC_016617.1	769023	769863	840	VC1	VN1	OK	887.019	1146.49	0.370185	0.274674	0.79995	0.970918	no
XLOC_000751	XLOC_000751	AZOBR_RS19830	NC_016594.1:1214181-1215021	NC_016594.1	1214181	1215021	840	VC1	VN1	NOTEST	2.53499	2.06623	-0.294974	0	1	1	no
XLOC_002787	XLOC_002787	AZOBR_RS05030	NC_016617.1:1065668-1066511	NC_016617.1	1065668	1066511	843	VC1	VN1	OK	127.076	4.02936	-4.979	-4.10111	0.0011	0.461467	no
XLOC_000518	XLOC_000518	AZOBR_RS15085	NC_016594.1:165804-166647	NC_016594.1	165804	166647	843	VC1	VN1	OK	12.8919	144.52	3.48673	2.90885	0.01355	0.596913	no
XLOC_003451	XLOC_003451	AZOBR_RS25355	NC_016618.1:743493-744336	NC_016618.1	743493	744336	843	VC1	VN1	NOTEST	0.393563	1.43524	1.86662	0	1	1	no
XLOC_001623	XLOC_001623	AZOBR_RS31930	NC_016596.1:527609-528455	NC_016596.1	527609	528455	846	VC1	VN1	OK	3.49119	19.0966	2.45152	2.23576	0.04165	0.603407	no
XLOC_003767	XLOC_003767	AZOBR_RS32960	NC_016619.1:74369-75218	NC_016619.1	74369	75218	849	VC1	VN1	OK	41.4074	6.29425	-2.71778	-2.22108	0.0504	0.603728	no
XLOC_003686	XLOC_003686	AZOBR_RS25170	NC_016618.1:705652-706501	NC_016618.1	705652	706501	849	VC1	VN1	OK	0.750592	5.35816	2.83564	1.99025	0.1476	0.778071	no
XLOC_001966	XLOC_001966	AZOBR_RS04660	NC_016617.1:981234-982083	NC_016617.1	981234	982083	849	VC1	VN1	OK	3.14959	8.82899	1.48708	1.35951	0.17965	0.830132	no
XLOC_001956	XLOC_001956	AZOBR_RS04560	NC_016617.1:958850-959699	NC_016617.1	958850	959699	849	VC1	VN1	OK	2.52558	5.67197	1.16723	1.05041	0.3258	0.950754	no
XLOC_001590	XLOC_001590	AZOBR_RS31325	NC_016596.1:395892-396741	NC_016596.1	395892	396741	849	VC1	VN1	NOTEST	0	0	0	0	1	1	no
XLOC_002459	XLOC_002459	AZOBR_RS13120	NC_016617.1:2769089-2769938	NC_016617.1	2769089	2769938	849	VC1	VN1	NOTEST	0.451716	2.50851	2.47335	0	1	1	no
XLOC_003720	XLOC_003720	AZOBR_RS25555	NC_016618.1:783226-784078	NC_016618.1	783226	784078	852	VC1	VN1	OK	37.4566	13.225	-1.50195	-1.14229	0.2896	0.920391	no
XLOC_000899	XLOC_000899	AZOBR_RS27065	NC_016595.1:219872-220727	NC_016595.1	219872	220727	855	VC1	VN1	OK	0.337941	20.0534	5.89093	2.83693	0.11965	0.738162	no
XLOC_002371	XLOC_002371	AZOBR_RS37760	NC_016617.1:2473007-2473865	NC_016617.1	2473007	2473865	858	VC1	VN1	OK	27.6421	137.708	2.31668	1.8932	0.087	0.691406	no
XLOC_003688	XLOC_003688	AZOBR_RS25180	NC_016618.1:707547-708405	NC_016618.1	707547	708405	858	VC1	VN1	NOTEST	1.08668	1.96562	0.855049	0	1	1	no
XLOC_000382	XLOC_000382	AZOBR_RS20885	NC_016594.1:1446220-1447081	NC_016594.1	1446220	1447081	861	VC1	VN1	OK	28.549	544.913	4.25451	3.45076	0.00535	0.469158	no
XLOC_002362	XLOC_002362	AZOBR_RS11590	NC_016617.1:2425266-2426127	NC_016617.1	2425266	2426127	861	VC1	VN1	OK	17.7132	20.1461	0.185671	0.160996	0.87895	0.973585	no
XLOC_003089	XLOC_003089	AZOBR_RS11730	NC_016617.1:2456936-2457800	NC_016617.1	2456936	2457800	864	VC1	VN1	OK	8.05889	18.1011	1.16742	1.04199	0.32855	0.951559	no
XLOC_002335	XLOC_002335	AZOBR_RS10845	NC_016617.1:2283260-2284124	NC_016617.1	2283260	2284124	864	VC1	VN1	OK	1.67475	2.75237	0.716726	0.549131	0.60835	0.960206	no
XLOC_002818	XLOC_002818	cysE	NC_016617.1:1168564-1169434	NC_016617.1	1168564	1169434	870	VC1	VN1	OK	15.7851	2.81642	-2.48663	-1.99515	0.0979	0.708853	no
XLOC_003693	XLOC_003693	AZOBR_RS25210	NC_016618.1:713603-714473	NC_016618.1	713603	714473	870	VC1	VN1	OK	4.95232	2.00886	-1.30173	-1.18988	0.2674	0.908429	no
XLOC_003037	XLOC_003037	AZOBR_RS34245	NC_016617.1:2292409-2293279	NC_016617.1	2292409	2293279	870	VC1	VN1	OK	145.82	194.473	0.415383	0.304738	0.7472	0.970918	no
XLOC_000808	XLOC_000808	AZOBR_RS21010	NC_016594.1:1473397-1474267	NC_016594.1	1473397	1474267	870	VC1	VN1	OK	3.44779	3.26838	-0.0770961	-0.0687049	0.94735	0.980083	no
XLOC_001192	XLOC_001192	AZOBR_RS27820	NC_016595.1:411222-412095	NC_016595.1	411222	412095	873	VC1	VN1	OK	2.15536	7.87405	1.86918	1.60753	0.1503	0.779243	no
XLOC_003095	XLOC_003095	AZOBR_RS11760	NC_016617.1:2463711-2464584	NC_016617.1	2463711	2464584	873	VC1	VN1	OK	24.7774	79.0436	1.67362	1.34077	0.1833	0.833498	no
XLOC_001441	XLOC_001441	AZOBR_RS32275	NC_016596.1:608711-609584	NC_016596.1	608711	609584	873	VC1	VN1	OK	6.06656	14.5351	1.26059	1.16893	0.257	0.898636	no
XLOC_003709	XLOC_003709	cysE	NC_016618.1:747455-748328	NC_016618.1	747455	748328	873	VC1	VN1	OK	9.07427	16.9301	0.899734	0.843565	0.4057	0.959104	no
XLOC_003674	XLOC_003674	AZOBR_RS24945	NC_016618.1:655665-656538	NC_016618.1	655665	656538	873	VC1	VN1	OK	73.8643	43.7179	-0.756653	-0.568926	0.57035	0.960206	no
XLOC_003543	XLOC_003543	AZOBR_RS22935	NC_016618.1:156642-157515	NC_016618.1	156642	157515	873	VC1	VN1	NOTEST	1.70841	2.19918	0.364312	0	1	1	no
XLOC_000142	XLOC_000142	AZOBR_RS17225	NC_016594.1:615032-615908	NC_016594.1	615032	615908	876	VC1	VN1	OK	13.9467	24.8034	0.830617	0.729879	0.46375	0.960206	no
XLOC_002490	XLOC_002490	AZOBR_RS13480	NC_016617.1:2860852-2861728	NC_016617.1	2860852	2861728	876	VC1	VN1	OK	26.1156	16.8018	-0.6363	-0.557509	0.5902	0.960206	no
XLOC_003467	XLOC_003467	AZOBR_RS25585	NC_016618.1:788903-789779	NC_016618.1	788903	789779	876	VC1	VN1	OK	3.18945	4.24198	0.411433	0.362043	0.7425	0.970918	no
XLOC_002837	XLOC_002837	AZOBR_RS05615	NC_016617.1:1193424-1194303	NC_016617.1	1193424	1194303	879	VC1	VN1	OK	20.3478	15.8363	-0.361638	-0.312091	0.7638	0.970918	no
XLOC_002811	XLOC_002811	AZOBR_RS05415	NC_016617.1:1148344-1149223	NC_016617.1	1148344	1149223	879	VC1	VN1	OK	56.4356	48.5288	-0.217764	-0.159669	0.8755	0.973585	no
XLOC_001432	XLOC_001432	motA	NC_016596.1:583438-584318	NC_016596.1	583438	584318	880	VC1	VN1	OK	14.4604	12.5157	-0.20837	-0.174499	0.86725	0.971351	no
XLOC_000156	XLOC_000156	AZOBR_RS17365	NC_016594.1:639807-640689	NC_016594.1	639807	640689	882	VC1	VN1	OK	418.875	2571.74	2.61815	1.89664	0.0814	0.687979	no
XLOC_001091	XLOC_001091	AZOBR_RS26375	NC_016595.1:64070-64952	NC_016595.1	64070	64952	882	VC1	VN1	OK	2.17056	4.44324	1.03355	0.906025	0.37475	0.957786	no
XLOC_003588	XLOC_003588	AZOBR_RS23675	NC_016618.1:343833-344715	NC_016618.1	343833	344715	882	VC1	VN1	OK	37.2188	19.3821	-0.941307	-0.726629	0.48915	0.960206	no
XLOC_002835	XLOC_002835	nifH	NC_016617.1:1186659-1187541	NC_016617.1	1186659	1187541	882	VC1	VN1	OK	7.67328	4.78228	-0.682145	-0.635633	0.53575	0.960206	no
XLOC_003702	XLOC_003702	AZOBR_RS25320	NC_016618.1:734748-735633	NC_016618.1	734748	735633	885	VC1	VN1	OK	0	11.3191	inf	-nan	0.2127	0.868107	no
XLOC_000856	XLOC_000856	AZOBR_RS26505	NC_016595.1:92166-93051	NC_016595.1	92166	93051	885	VC1	VN1	OK	2.20125	6.34024	1.52621	1.28844	0.24445	0.887766	no
XLOC_003450	XLOC_003450	AZOBR_RS25320	NC_016618.1:734748-735633	NC_016618.1	734748	735633	885	VC1	VN1	OK	11.8262	8.48774	-0.478529	-0.411232	0.67815	0.96223	no
XLOC_000666	XLOC_000666	AZOBR_RS17970	NC_016594.1:790658-791543	NC_016594.1	790658	791543	885	VC1	VN1	OK	71.2942	55.1528	-0.37035	-0.279655	0.7951	0.970918	no
XLOC_000807	XLOC_000807	AZOBR_RS21005	NC_016594.1:1472508-1473393	NC_016594.1	1472508	1473393	885	VC1	VN1	NOTEST	1.46423	0.393622	-1.89526	0	1	1	no
XLOC_001217	XLOC_001217	AZOBR_RS28265	NC_016595.1:509478-510364	NC_016595.1	509478	510364	886	VC1	VN1	OK	2.06641	2.90381	0.490821	0.39685	0.6959	0.963358	no
XLOC_001099	XLOC_001099	AZOBR_RS26425	NC_016595.1:73412-74298	NC_016595.1	73412	74298	886	VC1	VN1	OK	3.79191	4.79001	0.337101	0.298874	0.7534	0.970918	no
XLOC_001455	XLOC_001455	AZOBR_RS32450	NC_016596.1:644792-645680	NC_016596.1	644792	645680	888	VC1	VN1	OK	9.73546	37.093	1.92982	1.75721	0.0962	0.707932	no
XLOC_001533	XLOC_001533	AZOBR_RS30350,AZOBR_RS37320	NC_016596.1:154869-155757	NC_016596.1	154869	155757	888	VC1	VN1	OK	273.26	1296.92	2.24674	1.4822	0.20505	0.854005	no
XLOC_002012	XLOC_002012	AZOBR_RS05590	NC_016617.1:1189407-1190295	NC_016617.1	1189407	1190295	888	VC1	VN1	OK	23.0283	11.6901	-0.978127	-0.851388	0.41425	0.960206	no
XLOC_002273	XLOC_002273	AZOBR_RS09715	NC_016617.1:2034594-2035485	NC_016617.1	2034594	2035485	891	VC1	VN1	OK	6.78382	104.623	3.94695	3.28039	0.0086	0.533815	no
XLOC_002229	XLOC_002229	rpoH	NC_016617.1:1863993-1864884	NC_016617.1	1863993	1864884	891	VC1	VN1	OK	809.491	135.692	-2.57668	-1.89541	0.0811	0.687959	no
XLOC_000061	XLOC_000061	AZOBR_RS34480	NC_016594.1:262974-263865	NC_016594.1	262974	263865	891	VC1	VN1	OK	11.6669	24.3265	1.0601	0.903269	0.39935	0.959104	no
XLOC_002716	XLOC_002716	AZOBR_RS03665	NC_016617.1:772116-773007	NC_016617.1	772116	773007	891	VC1	VN1	OK	93.6235	167.691	0.84086	0.622468	0.52055	0.960206	no
XLOC_001259	XLOC_001259	AZOBR_RS29260	NC_016595.1:688448-689339	NC_016595.1	688448	689339	891	VC1	VN1	OK	11.109	7.52099	-0.562731	-0.519718	0.60015	0.960206	no
XLOC_001418	XLOC_001418	AZOBR_RS31915	NC_016596.1:525429-526320	NC_016596.1	525429	526320	891	VC1	VN1	OK	49.3227	65.387	0.406752	0.304775	0.7729	0.970918	no
XLOC_001044	XLOC_001044	AZOBR_RS29330	NC_016595.1:702100-702991	NC_016595.1	702100	702991	891	VC1	VN1	NOTEST	2.2289	1.29996	-0.777864	0	1	1	no
XLOC_002013	XLOC_002013	draG	NC_016617.1:1190322-1191216	NC_016617.1	1190322	1191216	894	VC1	VN1	OK	27.4166	31.5488	0.202534	0.176413	0.8551	0.970918	no
XLOC_002417	XLOC_002417	AZOBR_RS12595	NC_016617.1:2655549-2656446	NC_016617.1	2655549	2656446	897	VC1	VN1	OK	2.49074	4.18224	0.747698	0.617697	0.54215	0.960206	no
XLOC_003650	XLOC_003650	AZOBR_RS24510	NC_016618.1:558765-559662	NC_016618.1	558765	559662	897	VC1	VN1	OK	5.77845	6.80368	0.235631	0.21821	0.83625	0.970918	no
XLOC_000933	XLOC_000933	AZOBR_RS27530	NC_016595.1:338679-339576	NC_016595.1	338679	339576	897	VC1	VN1	OK	37.5465	32.5487	-0.206079	-0.151124	0.8845	0.973585	no
XLOC_002998	XLOC_002998	AZOBR_RS09740	NC_016617.1:2040854-2041751	NC_016617.1	2040854	2041751	897	VC1	VN1	OK	38.8681	41.2884	0.0871497	0.0637107	0.95335	0.9823	no
XLOC_000525	XLOC_000525	AZOBR_RS15205,AZOBR_RS15210,AZOBR_RS15215	NC_016594.1:186720-187618	NC_016594.1	186720	187618	898	VC1	VN1	NOTEST	0.887612	1.81523	1.03215	0	1	1	no
XLOC_001586	XLOC_001586	AZOBR_RS31230	NC_016596.1:370841-371741	NC_016596.1	370841	371741	900	VC1	VN1	OK	9.81085	78.5378	3.00094	2.38482	0.0432	0.603407	no
XLOC_002132	XLOC_002132	ygbF	NC_016617.1:1589280-1590180	NC_016617.1	1589280	1590180	900	VC1	VN1	OK	104.854	34.0616	-1.62216	-1.29395	0.19625	0.846909	no
XLOC_000313	XLOC_000313	AZOBR_RS19720	NC_016594.1:1195433-1196333	NC_016594.1	1195433	1196333	900	VC1	VN1	OK	5.49684	6.97559	0.343713	0.303704	0.7776	0.970918	no
XLOC_000565	XLOC_000565	AZOBR_RS16045	NC_016594.1:349103-350006	NC_016594.1	349103	350006	903	VC1	VN1	OK	3.71048	48.7789	3.71658	3.18806	0.00795	0.533815	no
XLOC_003415	XLOC_003415	AZOBR_RS24760	NC_016618.1:609147-610050	NC_016618.1	609147	610050	903	VC1	VN1	OK	14.7279	6.70017	-1.13628	-1.00455	0.34705	0.957786	no
XLOC_001031	XLOC_001031	AZOBR_RS29190	NC_016595.1:675246-676149	NC_016595.1	675246	676149	903	VC1	VN1	OK	4.8488	9.52533	0.974141	0.901244	0.3965	0.958041	no
XLOC_001232	XLOC_001232	AZOBR_RS28510	NC_016595.1:570714-571620	NC_016595.1	570714	571620	906	VC1	VN1	OK	36.5304	138.763	1.92545	1.51185	0.1171	0.735619	no
XLOC_002890	XLOC_002890	AZOBR_RS06940	NC_016617.1:1467632-1468538	NC_016617.1	1467632	1468538	906	VC1	VN1	OK	83.9826	21.8011	-1.94569	-1.57045	0.12865	0.750856	no
XLOC_002471	XLOC_002471	AZOBR_RS13335	NC_016617.1:2827342-2828248	NC_016617.1	2827342	2828248	906	VC1	VN1	OK	115.279	260.135	1.17414	0.867293	0.3792	0.957786	no
XLOC_001478	XLOC_001478	AZOBR_RS32610	NC_016596.1:680708-681614	NC_016596.1	680708	681614	906	VC1	VN1	OK	20.0477	16.149	-0.311992	-0.264719	0.79925	0.970918	no
XLOC_002919	XLOC_002919	AZOBR_RS07955	NC_016617.1:1677469-1678378	NC_016617.1	1677469	1678378	909	VC1	VN1	OK	5.01437	2.44451	-1.03652	-0.947458	0.3698	0.957786	no
XLOC_003210	XLOC_003210	AZOBR_RS13600	NC_016617.1:2885482-2886391	NC_016617.1	2885482	2886391	909	VC1	VN1	OK	8.34558	13.6742	0.71237	0.647854	0.5247	0.960206	no
XLOC_000977	XLOC_000977	AZOBR_RS28240	NC_016595.1:505895-506804	NC_016595.1	505895	506804	909	VC1	VN1	OK	9.71556	9.46585	-0.0375645	-0.0350032	0.9696	0.990812	no
XLOC_003520	XLOC_003520	AZOBR_RS22725	NC_016618.1:107347-108257	NC_016618.1	107347	108257	910	VC1	VN1	OK	4.0977	5.75163	0.489159	0.439268	0.66785	0.96223	no
XLOC_001022	XLOC_001022	AZOBR_RS29085,AZOBR_RS29090	NC_016595.1:653423-654334	NC_016595.1	653423	654334	911	VC1	VN1	OK	40.7345	13.2416	-1.62117	-1.37294	0.14015	0.769935	no
XLOC_002668	XLOC_002668	AZOBR_RS02640	NC_016617.1:553257-554169	NC_016617.1	553257	554169	912	VC1	VN1	OK	61.5989	30.8472	-0.997763	-0.784363	0.46245	0.960206	no
XLOC_003764	XLOC_003764	AZOBR_RS32940	NC_016619.1:71339-72251	NC_016619.1	71339	72251	912	VC1	VN1	NOTEST	0.385496	1.78591	2.21187	0	1	1	no
XLOC_003718	XLOC_003718	AZOBR_RS25545	NC_016618.1:781386-782299	NC_016618.1	781386	782299	913	VC1	VN1	OK	117.86	24.2348	-2.28192	-1.76599	0.0829	0.689722	no
XLOC_003464	XLOC_003464	AZOBR_RS36835	NC_016618.1:781386-782299	NC_016618.1	781386	782299	913	VC1	VN1	OK	86.8561	4.25121	-4.35268	-0.736219	0.4353	0.960206	no
XLOC_003081	XLOC_003081	AZOBR_RS11685	NC_016617.1:2443457-2444372	NC_016617.1	2443457	2444372	915	VC1	VN1	OK	10.7134	13.9159	0.377316	0.343973	0.7373	0.970918	no
XLOC_003562	XLOC_003562	AZOBR_RS23300	NC_016618.1:253270-254185	NC_016618.1	253270	254185	915	VC1	VN1	OK	4.9804	5.34051	0.100717	0.09144	0.9327	0.978211	no
XLOC_000579	XLOC_000579	AZOBR_RS16250	NC_016594.1:397494-398409	NC_016594.1	397494	398409	915	VC1	VN1	NOTEST	1.75641	1.63553	-0.102865	0	1	1	no
XLOC_001073	XLOC_001073	AZOBR_RS26240	NC_016595.1:33756-34671	NC_016595.1	33756	34671	915	VC1	VN1	NOTEST	2.03202	2.40735	0.244532	0	1	1	no
XLOC_001513	XLOC_001513	AZOBR_RS30145	NC_016596.1:102171-103089	NC_016596.1	102171	103089	918	VC1	VN1	OK	2.77822	80.4352	4.8556	3.85281	0.0061	0.469158	no
XLOC_001074	XLOC_001074	AZOBR_RS26245	NC_016595.1:34671-35589	NC_016595.1	34671	35589	918	VC1	VN1	OK	2.39313	5.49874	1.2002	1.05743	0.31795	0.942161	no
XLOC_002821	XLOC_002821	nifU	NC_016617.1:1172021-1172939	NC_016617.1	1172021	1172939	918	VC1	VN1	OK	2.15278	4.48409	1.05861	0.915225	0.384	0.957786	no
XLOC_001088	XLOC_001088	AZOBR_RS26360	NC_016595.1:60762-61680	NC_016595.1	60762	61680	918	VC1	VN1	NOTEST	1.39516	0.405356	-1.78317	0	1	1	no
XLOC_002457	XLOC_002457	AZOBR_RS13110	NC_016617.1:2767250-2768171	NC_016617.1	2767250	2768171	921	VC1	VN1	NOTEST	0.786527	0.542716	-0.5353	0	1	1	no
XLOC_000728	XLOC_000728	AZOBR_RS19390	NC_016594.1:1123701-1124628	NC_016594.1	1123701	1124628	927	VC1	VN1	OK	69.9653	14.6706	-2.25371	-1.79146	0.1048	0.719668	no
XLOC_001306	XLOC_001306	AZOBR_RS29990	NC_016596.1:69498-70425	NC_016596.1	69498	70425	927	VC1	VN1	OK	2.79059	4.4384	0.66947	0.587834	0.55985	0.960206	no
XLOC_000844	XLOC_000844	AZOBR_RS26185	NC_016595.1:20252-21179	NC_016595.1	20252	21179	927	VC1	VN1	OK	3.42865	4.20578	0.294731	0.259535	0.80545	0.970918	no
XLOC_001585	XLOC_001585	AZOBR_RS31225	NC_016596.1:369873-370801	NC_016596.1	369873	370801	928	VC1	VN1	OK	3.72123	9.69809	1.38192	1.24101	0.24965	0.894241	no
XLOC_001610	XLOC_001610	AZOBR_RS31630	NC_016596.1:459956-460886	NC_016596.1	459956	460886	930	VC1	VN1	OK	5.4279	29.4356	2.43909	2.20817	0.0528	0.603728	no
XLOC_002317	XLOC_002317	AZOBR_RS10395	NC_016617.1:2183081-2184011	NC_016617.1	2183081	2184011	930	VC1	VN1	OK	351.214	62.8978	-2.48127	-1.87558	0.08495	0.691406	no
XLOC_000333	XLOC_000333	AZOBR_RS19905	NC_016594.1:1229054-1229984	NC_016594.1	1229054	1229984	930	VC1	VN1	OK	3.69307	15.7927	2.09637	1.86366	0.0888	0.695203	no
XLOC_001482	XLOC_001482	AZOBR_RS29735	NC_016596.1:17208-18138	NC_016596.1	17208	18138	930	VC1	VN1	OK	60.3409	11.48	-2.39402	-1.87979	0.09205	0.695203	no
XLOC_001757	XLOC_001757	AZOBR_RS00760	NC_016617.1:149311-150241	NC_016617.1	149311	150241	930	VC1	VN1	OK	114.997	34.406	-1.74086	-1.27951	0.2208	0.876721	no
XLOC_000984	XLOC_000984	AZOBR_RS28315	NC_016595.1:522923-523853	NC_016595.1	522923	523853	930	VC1	VN1	OK	3.68099	5.09682	0.469505	0.429725	0.67965	0.96223	no
XLOC_000809	XLOC_000809	AZOBR_RS21020	NC_016594.1:1475202-1476132	NC_016594.1	1475202	1476132	930	VC1	VN1	OK	3.74756	3.02192	-0.310486	-0.273678	0.79145	0.970918	no
XLOC_002157	XLOC_002157	AZOBR_RS07890	NC_016617.1:1662881-1663811	NC_016617.1	1662881	1663811	930	VC1	VN1	NOTEST	1.64158	0.666737	-1.2999	0	1	1	no
XLOC_003414	XLOC_003414	AZOBR_RS24755	NC_016618.1:608194-609127	NC_016618.1	608194	609127	933	VC1	VN1	OK	23.0981	6.41682	-1.84784	-1.68227	0.11645	0.735619	no
XLOC_001499	XLOC_001499	AZOBR_RS30015	NC_016596.1:72924-73857	NC_016596.1	72924	73857	933	VC1	VN1	OK	11.3569	8.85659	-0.358751	-0.335199	0.73665	0.970918	no
XLOC_003625	XLOC_003625	AZOBR_RS24160	NC_016618.1:465307-466243	NC_016618.1	465307	466243	936	VC1	VN1	OK	6.97608	1.75971	-1.98708	-1.86165	0.06905	0.653052	no
XLOC_003184	XLOC_003184	AZOBR_RS13300	NC_016617.1:2820083-2821022	NC_016617.1	2820083	2821022	939	VC1	VN1	OK	7.63257	14.5244	0.928235	0.821853	0.42525	0.960206	no
XLOC_000668	XLOC_000668	AZOBR_RS17980	NC_016594.1:793675-794614	NC_016594.1	793675	794614	939	VC1	VN1	OK	11.7315	14.2518	0.280764	0.262495	0.79235	0.970918	no
XLOC_003344	XLOC_003344	AZOBR_RS23920	NC_016618.1:397662-398601	NC_016618.1	397662	398601	939	VC1	VN1	OK	2.75755	2.34032	-0.236685	-0.204745	0.8391	0.970918	no
XLOC_000045	XLOC_000045	AZOBR_RS34470	NC_016594.1:195520-196459	NC_016594.1	195520	196459	939	VC1	VN1	NOTEST	2.04953	1.83672	-0.158162	0	1	1	no
XLOC_000489	XLOC_000489	AZOBR_RS14565	NC_016594.1:37079-38021	NC_016594.1	37079	38021	942	VC1	VN1	OK	5.21004	81.9808	3.97592	3.18985	0.0134	0.596913	no
XLOC_000161	XLOC_000161	AZOBR_RS17470	NC_016594.1:665375-666317	NC_016594.1	665375	666317	942	VC1	VN1	OK	159.748	42.4764	-1.91106	-1.41237	0.1773	0.827002	no
XLOC_003212	XLOC_003212	AZOBR_RS13615	NC_016617.1:2889088-2890030	NC_016617.1	2889088	2890030	942	VC1	VN1	OK	11.7589	12.1731	0.049943	0.0435339	0.9655	0.989377	no
XLOC_002020	XLOC_002020	AZOBR_RS05705	NC_016617.1:1209878-1210823	NC_016617.1	1209878	1210823	945	VC1	VN1	OK	69.7094	76.8395	0.140495	0.103691	0.9243	0.976429	no
XLOC_001512	XLOC_001512	AZOBR_RS30140	NC_016596.1:101074-102022	NC_016596.1	101074	102022	948	VC1	VN1	OK	1.6605	63.4806	5.25663	4.06348	0.0219	0.596913	no
XLOC_002519	XLOC_002519	AZOBR_RS13995	NC_016617.1:2937455-2938403	NC_016617.1	2937455	2938403	948	VC1	VN1	OK	66.0635	27.1143	-1.2848	-1.02604	0.3043	0.932999	no
XLOC_002467	XLOC_002467	AZOBR_RS13220	NC_016617.1:2796732-2797680	NC_016617.1	2796732	2797680	948	VC1	VN1	OK	24.1741	11.0545	-1.12883	-0.985834	0.3184	0.942161	no
XLOC_000918	XLOC_000918	AZOBR_RS27310	NC_016595.1:270562-271510	NC_016595.1	270562	271510	948	VC1	VN1	OK	59.5287	28.719	-1.05158	-0.846538	0.4257	0.960206	no
XLOC_003544	XLOC_003544	AZOBR_RS22940	NC_016618.1:158318-159266	NC_016618.1	158318	159266	948	VC1	VN1	NOTEST	1.07486	1.22163	0.184656	0	1	1	no
XLOC_000886	XLOC_000886	AZOBR_RS26915	NC_016595.1:185221-186169	NC_016595.1	185221	186169	948	VC1	VN1	NOTEST	2.07377	2.68153	0.370801	0	1	1	no
XLOC_000536	XLOC_000536	AZOBR_RS15590	NC_016594.1:254056-255005	NC_016594.1	254056	255005	949	VC1	VN1	OK	19.1802	14.4119	-0.412363	-0.374591	0.70725	0.965689	no
XLOC_001433	XLOC_001433	AZOBR_RS32160	NC_016596.1:584327-585278	NC_016596.1	584327	585278	951	VC1	VN1	OK	1.79619	10.0135	2.47894	2.11711	0.0705	0.653052	no
XLOC_001736	XLOC_001736	AZOBR_RS00420	NC_016617.1:81233-82184	NC_016617.1	81233	82184	951	VC1	VN1	OK	49.7752	59.1771	0.249614	0.188709	0.85795	0.970918	no
XLOC_002696	XLOC_002696	AZOBR_RS03355	NC_016617.1:710560-711514	NC_016617.1	710560	711514	954	VC1	VN1	OK	9.61438	3.38118	-1.50767	-1.35522	0.20685	0.857375	no
XLOC_003216	XLOC_003216	AZOBR_RS13640	NC_016617.1:2893389-2894343	NC_016617.1	2893389	2894343	954	VC1	VN1	OK	2.83164	2.23975	-0.338298	-0.290258	0.7664	0.970918	no
XLOC_003179	XLOC_003179	arcC	NC_016617.1:2802732-2803686	NC_016617.1	2802732	2803686	954	VC1	VN1	NOTEST	0.353465	2.56313	2.85827	0	1	1	no
XLOC_001882	XLOC_001882	AZOBR_RS03120	NC_016617.1:665333-666290	NC_016617.1	665333	666290	957	VC1	VN1	OK	92.5015	57.3816	-0.688889	-0.499421	0.62385	0.960206	no
XLOC_001960	XLOC_001960	AZOBR_RS04600	NC_016617.1:966009-966969	NC_016617.1	966009	966969	960	VC1	VN1	OK	3.00073	4.84179	0.69023	0.611457	0.55175	0.960206	no
XLOC_001712	XLOC_001712	AZOBR_RS33765	NC_016597.1:107664-108624	NC_016597.1	107664	108624	960	VC1	VN1	OK	58.5875	45.1035	-0.377353	-0.277862	0.78765	0.970918	no
XLOC_000872	XLOC_000872	AZOBR_RS26705	NC_016595.1:139709-140672	NC_016595.1	139709	140672	963	VC1	VN1	OK	16.2527	55.5696	1.77361	1.44682	0.1749	0.821342	no
XLOC_000939	XLOC_000939	AZOBR_RS27575	NC_016595.1:347616-348579	NC_016595.1	347616	348579	963	VC1	VN1	OK	22.8675	12.4742	-0.874358	-0.74733	0.47115	0.960206	no
XLOC_001463	XLOC_001463	AZOBR_RS32500	NC_016596.1:657293-658259	NC_016596.1	657293	658259	966	VC1	VN1	OK	2.78116	24.6293	3.14662	2.66786	0.0281	0.598808	no
XLOC_000567	XLOC_000567	AZOBR_RS16055	NC_016594.1:350271-351237	NC_016594.1	350271	351237	966	VC1	VN1	OK	5.70534	32.8126	2.52387	2.23139	0.0294	0.598808	no
XLOC_001025	XLOC_001025	AZOBR_RS35065	NC_016595.1:656071-657037	NC_016595.1	656071	657037	966	VC1	VN1	OK	34.4155	13.5106	-1.34896	-1.05532	0.3225	0.945255	no
XLOC_002021	XLOC_002021	AZOBR_RS05710	NC_016617.1:1210926-1211892	NC_016617.1	1210926	1211892	966	VC1	VN1	OK	151.264	98.0773	-0.625075	-0.462517	0.6281	0.960206	no
XLOC_003748	XLOC_003748	AZOBR_RS32725	NC_016619.1:19321-20290	NC_016619.1	19321	20290	969	VC1	VN1	OK	6.10972	6.55221	0.100874	0.0945473	0.93005	0.978164	no
XLOC_001024	XLOC_001024	AZOBR_RS29105,AZOBR_RS29110,AZOBR_RS37175	NC_016595.1:654863-655834	NC_016595.1	654863	655834	971	VC1	VN1	OK	51.1137	33.2331	-0.621086	-0.537	0.5782	0.960206	no
XLOC_000686	XLOC_000686	AZOBR_RS18510	NC_016594.1:921972-922944	NC_016594.1	921972	922944	972	VC1	VN1	OK	31.4652	16.7012	-0.913803	-0.777682	0.39745	0.958041	no
XLOC_001986	XLOC_001986	AZOBR_RS04980,AZOBR_RS35725	NC_016617.1:1053242-1054216	NC_016617.1	1053242	1054216	974	VC1	VN1	OK	10.8257	15.2501	0.494362	0.4495	0.6377	0.960206	no
XLOC_003447	XLOC_003447	AZOBR_RS25275	NC_016618.1:726014-726989	NC_016618.1	726014	726989	975	VC1	VN1	OK	0.331784	4.64211	3.80647	1.84893	0.1242	0.742411	no
XLOC_001715	XLOC_001715	AZOBR_RS33795	NC_016597.1:117933-118908	NC_016597.1	117933	118908	975	VC1	VN1	OK	23.0132	6.94453	-1.72851	-1.57425	0.1327	0.751677	no
XLOC_000268	XLOC_000268	AZOBR_RS19035	NC_016594.1:1040039-1041014	NC_016594.1	1040039	1041014	975	VC1	VN1	OK	73.5504	57.5443	-0.354059	-0.264782	0.80275	0.970918	no
XLOC_000087	XLOC_000087	AZOBR_RS16140	NC_016594.1:368418-369393	NC_016594.1	368418	369393	975	VC1	VN1	OK	3.0049	3.64489	0.27856	0.255044	0.80915	0.970918	no
XLOC_003398	XLOC_003398	AZOBR_RS24555	NC_016618.1:567139-568120	NC_016618.1	567139	568120	981	VC1	VN1	OK	14.354	64.6801	2.17187	1.76909	0.1101	0.728977	no
XLOC_001771	XLOC_001771	AZOBR_RS00985	NC_016617.1:199002-199983	NC_016617.1	199002	199983	981	VC1	VN1	OK	212.972	96.8237	-1.13723	-0.847936	0.40335	0.959104	no
XLOC_002698	XLOC_002698	AZOBR_RS03370	NC_016617.1:714195-715176	NC_016617.1	714195	715176	981	VC1	VN1	OK	6.21237	9.19438	0.565608	0.531515	0.6073	0.960206	no
XLOC_003338	XLOC_003338	AZOBR_RS23845	NC_016618.1:381319-382303	NC_016618.1	381319	382303	984	VC1	VN1	OK	1.6989	6.21413	1.87095	1.60906	0.1503	0.779243	no
XLOC_000212	XLOC_000212	AZOBR_RS18175	NC_016594.1:836166-837150	NC_016594.1	836166	837150	984	VC1	VN1	OK	30.5031	14.9973	-1.02425	-0.860222	0.39245	0.957786	no
XLOC_001144	XLOC_001144	AZOBR_RS27160	NC_016595.1:238504-239488	NC_016595.1	238504	239488	984	VC1	VN1	OK	4.65315	3.01513	-0.625988	-0.556235	0.6094	0.960206	no
XLOC_003385	XLOC_003385	AZOBR_RS24360	NC_016618.1:515720-516704	NC_016618.1	515720	516704	984	VC1	VN1	NOTEST	1.72918	1.00733	-0.779546	0	1	1	no
XLOC_000459	XLOC_000459	AZOBR_RS34710	NC_016594.1:1703167-1704151	NC_016594.1	1703167	1704151	984	VC1	VN1	NOTEST	2.15691	1.9772	-0.125504	0	1	1	no
XLOC_001294	XLOC_001294	AZOBR_RS29875	NC_016596.1:48364-49349	NC_016596.1	48364	49349	985	VC1	VN1	OK	5.38707	68.3018	3.66435	3.19005	0.00325	0.469158	no
XLOC_001494	XLOC_001494	AZOBR_RS37275	NC_016596.1:48364-49349	NC_016596.1	48364	49349	985	VC1	VN1	NOTEST	0	0	0	0	1	1	no
XLOC_003687	XLOC_003687	AZOBR_RS25175	NC_016618.1:706513-707500	NC_016618.1	706513	707500	987	VC1	VN1	OK	1.42516	21.6794	3.92712	3.26112	0.0231	0.596913	no
XLOC_001510	XLOC_001510	AZOBR_RS30130	NC_016596.1:98825-99812	NC_016596.1	98825	99812	987	VC1	VN1	OK	2.80017	0.778084	-1.84752	-1.58284	0.16755	0.804527	no
XLOC_003787	XLOC_003787	AZOBR_RS33195	NC_016619.1:136949-137936	NC_016619.1	136949	137936	987	VC1	VN1	OK	3.24635	4.12799	0.346622	0.306188	0.7657	0.970918	no
XLOC_000316	XLOC_000316	AZOBR_RS19745	NC_016594.1:1200590-1201579	NC_016594.1	1200590	1201579	989	VC1	VN1	OK	860.064	4161.08	2.27444	1.34724	0.206	0.856109	no
XLOC_000747	XLOC_000747	AZOBR_RS19750	NC_016594.1:1200590-1201579	NC_016594.1	1200590	1201579	989	VC1	VN1	OK	37.3821	70.8649	0.922724	0.25185	0.71485	0.965689	no
XLOC_001383	XLOC_001383	AZOBR_RS31400	NC_016596.1:412440-413430	NC_016596.1	412440	413430	990	VC1	VN1	OK	7.15751	1.35855	-2.39739	-2.24232	0.04625	0.603407	no
XLOC_000667	XLOC_000667	AZOBR_RS34605	NC_016594.1:792534-793524	NC_016594.1	792534	793524	990	VC1	VN1	OK	197.281	108.229	-0.866173	-0.639649	0.50535	0.960206	no
XLOC_001457	XLOC_001457	AZOBR_RS32460	NC_016596.1:646745-647735	NC_016596.1	646745	647735	990	VC1	VN1	OK	4.35626	6.08069	0.481144	0.444612	0.67755	0.96223	no
XLOC_001152	XLOC_001152	AZOBR_RS27345	NC_016595.1:279321-280311	NC_016595.1	279321	280311	990	VC1	VN1	OK	15.5984	12.9525	-0.268167	-0.23552	0.818	0.970918	no
XLOC_000648	XLOC_000648	AZOBR_RS17725,AZOBR_RS17730,AZOBR_RS17735	NC_016594.1:740646-741637	NC_016594.1	740646	741637	991	VC1	VN1	OK	13.2518	27.1581	1.0352	0.73835	0.40055	0.959104	no
XLOC_002062	XLOC_002062	AZOBR_RS06550	NC_016617.1:1386602-1387595	NC_016617.1	1386602	1387595	993	VC1	VN1	OK	42.0705	31.8988	-0.399306	-0.342286	0.72535	0.970918	no
XLOC_001084	XLOC_001084	AZOBR_RS26330	NC_016595.1:53960-54953	NC_016595.1	53960	54953	993	VC1	VN1	NOTEST	1.01262	0.920628	-0.137398	0	1	1	no
XLOC_001690	XLOC_001690	rfaD	NC_016597.1:149782-150778	NC_016597.1	149782	150778	996	VC1	VN1	OK	191.023	91.4722	-1.06234	-0.784592	0.41455	0.960206	no
XLOC_001078	XLOC_001078	AZOBR_RS26265	NC_016595.1:39066-40062	NC_016595.1	39066	40062	996	VC1	VN1	NOTEST	1.91987	2.13686	0.154477	0	1	1	no
XLOC_003651	XLOC_003651	AZOBR_RS36760	NC_016618.1:559695-560692	NC_016618.1	559695	560692	997	VC1	VN1	OK	13.3382	131.134	3.2974	2.5938	0.02425	0.596913	no
XLOC_000976	XLOC_000976	AZOBR_RS28235	NC_016595.1:504884-505883	NC_016595.1	504884	505883	999	VC1	VN1	OK	21.5067	108.661	2.33698	1.87349	0.07115	0.653052	no
XLOC_003094	XLOC_003094	AZOBR_RS11755	NC_016617.1:2462660-2463659	NC_016617.1	2462660	2463659	999	VC1	VN1	OK	9.01393	41.3182	2.19655	1.76439	0.10105	0.713743	no
XLOC_001456	XLOC_001456	AZOBR_RS32455	NC_016596.1:645694-646693	NC_016596.1	645694	646693	999	VC1	VN1	OK	13.6493	38.9468	1.51268	1.29976	0.21235	0.868107	no
XLOC_002769	XLOC_002769	AZOBR_RS04650	NC_016617.1:978892-979891	NC_016617.1	978892	979891	999	VC1	VN1	OK	3.11807	2.07645	-0.586533	-0.502127	0.61455	0.960206	no
XLOC_003560	XLOC_003560	AZOBR_RS23290	NC_016618.1:251087-252086	NC_016618.1	251087	252086	999	VC1	VN1	OK	3.8952	2.97856	-0.387081	-0.335161	0.74745	0.970918	no
XLOC_003758	XLOC_003758	AZOBR_RS32860,AZOBR_RS37570	NC_016619.1:52531-53530	NC_016619.1	52531	53530	999	VC1	VN1	OK	57.7741	57.3768	-0.0099563	-0.00786138	0.9929	0.9952	no
XLOC_003435	XLOC_003435	AZOBR_RS24980	NC_016618.1:662237-663236	NC_016618.1	662237	663236	999	VC1	VN1	NOTEST	1.78401	1.32016	-0.434407	0	1	1	no
XLOC_003691	XLOC_003691	tauA	NC_016618.1:711695-712697	NC_016618.1	711695	712697	1002	VC1	VN1	OK	2.58453	7.28045	1.49412	1.36729	0.18775	0.835705	no
XLOC_002699	XLOC_002699	AZOBR_RS03375	NC_016617.1:715189-716191	NC_016617.1	715189	716191	1002	VC1	VN1	OK	7.24202	11.891	0.715404	0.666958	0.5149	0.960206	no
XLOC_002468	XLOC_002468	AZOBR_RS13265	NC_016617.1:2808301-2809306	NC_016617.1	2808301	2809306	1005	VC1	VN1	OK	9.33546	119.865	3.68255	2.84875	0.0116	0.596913	no
XLOC_001830	XLOC_001830	AZOBR_RS02510	NC_016617.1:524001-525006	NC_016617.1	524001	525006	1005	VC1	VN1	OK	47.4906	1.65054	-4.84663	-3.72298	0.0236	0.596913	no
XLOC_002001	XLOC_002001	AZOBR_RS05275	NC_016617.1:1120231-1121236	NC_016617.1	1120231	1121236	1005	VC1	VN1	OK	4.68934	21.2627	2.18087	1.91241	0.08675	0.691406	no
XLOC_002151	XLOC_002151	AZOBR_RS07855	NC_016617.1:1655377-1656382	NC_016617.1	1655377	1656382	1005	VC1	VN1	OK	4.74908	11.1646	1.23321	1.12938	0.2953	0.924917	no
XLOC_001413	XLOC_001413	AZOBR_RS31875	NC_016596.1:514568-515573	NC_016596.1	514568	515573	1005	VC1	VN1	OK	41.4557	86.672	1.06399	0.778369	0.45635	0.960206	no
XLOC_000086	XLOC_000086	AZOBR_RS16135	NC_016594.1:367258-368263	NC_016594.1	367258	368263	1005	VC1	VN1	OK	11.7058	17.1951	0.554768	0.47107	0.65485	0.961397	no
XLOC_000079	XLOC_000079	AZOBR_RS16015	NC_016594.1:342633-343638	NC_016594.1	342633	343638	1005	VC1	VN1	OK	23.0093	23.4675	0.0284454	0.0248248	0.981	0.993042	no
XLOC_003180	XLOC_003180	AZOBR_RS13250	NC_016617.1:2803701-2804706	NC_016617.1	2803701	2804706	1005	VC1	VN1	NOTEST	1.0953	1.46174	0.416358	0	1	1	no
XLOC_003539	XLOC_003539	AZOBR_RS22910	NC_016618.1:151065-152073	NC_016618.1	151065	152073	1008	VC1	VN1	OK	3.56172	9.47265	1.41119	1.28421	0.2317	0.883737	no
XLOC_002314	XLOC_002314	gap	NC_016617.1:2180537-2181545	NC_016617.1	2180537	2181545	1008	VC1	VN1	OK	90.3041	47.3366	-0.931836	-0.679221	0.509	0.960206	no
XLOC_003640	XLOC_003640	AZOBR_RS24335	NC_016618.1:509614-510622	NC_016618.1	509614	510622	1008	VC1	VN1	NOTEST	1.48256	2.46603	0.734102	0	1	1	no
XLOC_000700	XLOC_000700	AZOBR_RS18690	NC_016594.1:964942-965953	NC_016594.1	964942	965953	1011	VC1	VN1	OK	45.4916	44.2038	-0.0414302	-0.0305536	0.97785	0.993042	no
XLOC_003701	XLOC_003701	AZOBR_RS25315	NC_016618.1:733619-734633	NC_016618.1	733619	734633	1014	VC1	VN1	OK	3.3285	11.1232	1.74063	1.57292	0.13805	0.762027	no
XLOC_003528	XLOC_003528	AZOBR_RS22780	NC_016618.1:120681-121695	NC_016618.1	120681	121695	1014	VC1	VN1	OK	29.986	129.246	2.10776	1.50616	0.15455	0.785459	no
XLOC_002956	XLOC_002956	AZOBR_RS08825	NC_016617.1:1846298-1847315	NC_016617.1	1846298	1847315	1017	VC1	VN1	OK	175.863	52.5682	-1.74219	-1.30429	0.21265	0.868107	no
XLOC_003696	XLOC_003696	AZOBR_RS25255	NC_016618.1:722194-723211	NC_016618.1	722194	723211	1017	VC1	VN1	NOTEST	1.3178	0.805764	-0.709697	0	1	1	no
XLOC_000679	XLOC_000679	AZOBR_RS18120,AZOBR_RS18125	NC_016594.1:822581-823600	NC_016594.1	822581	823600	1019	VC1	VN1	OK	17.4386	95.3065	2.45029	1.89425	0.0726	0.653052	no
XLOC_001553	XLOC_001553	AZOBR_RS30670	NC_016596.1:237786-238806	NC_016596.1	237786	238806	1020	VC1	VN1	OK	4.46467	171.769	5.26577	2.67649	0.24905	0.893584	no
XLOC_001344	XLOC_001344	AZOBR_RS30670	NC_016596.1:237786-238806	NC_016596.1	237786	238806	1020	VC1	VN1	OK	6.51952	22.7305	1.80179	0.885197	0.34475	0.957786	no
XLOC_000949	XLOC_000949	AZOBR_RS27855	NC_016595.1:418149-419169	NC_016595.1	418149	419169	1020	VC1	VN1	OK	25.7405	24.304	-0.0828448	-0.0731154	0.94185	0.979786	no
XLOC_003624	XLOC_003624	AZOBR_RS36675	NC_016618.1:464004-465027	NC_016618.1	464004	465027	1023	VC1	VN1	OK	2.77293	11.8249	2.09235	1.91592	0.07685	0.664945	no
XLOC_000564	XLOC_000564	AZOBR_RS16040	NC_016594.1:347869-348892	NC_016594.1	347869	348892	1023	VC1	VN1	OK	3.40544	1.5979	-1.09167	-0.945238	0.3767	0.957786	no
XLOC_003176	XLOC_003176	AZOBR_RS13230	NC_016617.1:2798733-2799756	NC_016617.1	2798733	2799756	1023	VC1	VN1	OK	2.64649	4.03216	0.607471	0.538878	0.6085	0.960206	no
XLOC_002374	XLOC_002374	AZOBR_RS11815	NC_016617.1:2480071-2481094	NC_016617.1	2480071	2481094	1023	VC1	VN1	OK	36.9876	26.0414	-0.506234	-0.387231	0.6952	0.963358	no
XLOC_002159	XLOC_002159	AZOBR_RS07900	NC_016617.1:1664697-1665723	NC_016617.1	1664697	1665723	1026	VC1	VN1	OK	12.9485	13.2121	0.0290728	0.0246225	0.9812	0.993042	no
XLOC_002512	XLOC_002512	AZOBR_RS13845,AZOBR_RS35970	NC_016617.1:2915839-2916869	NC_016617.1	2915839	2916869	1030	VC1	VN1	OK	2.663	5.12401	0.944222	0.72557	0.47775	0.960206	no
XLOC_002377	XLOC_002377	AZOBR_RS11875	NC_016617.1:2497218-2498248	NC_016617.1	2497218	2498248	1030	VC1	VN1	OK	47.9731	32.9428	-0.542263	-0.41725	0.68655	0.96223	no
XLOC_000066	XLOC_000066	AZOBR_RS15785	NC_016594.1:291911-292943	NC_016594.1	291911	292943	1032	VC1	VN1	OK	2.80734	0.97562	-1.52481	-1.17342	0.28915	0.920391	no
XLOC_000845	XLOC_000845	AZOBR_RS26190	NC_016595.1:21259-22291	NC_016595.1	21259	22291	1032	VC1	VN1	OK	5.88837	5.48358	-0.10275	-0.0964091	0.92535	0.976625	no
XLOC_002460	XLOC_002460	AZOBR_RS13125	NC_016617.1:2769964-2770999	NC_016617.1	2769964	2770999	1035	VC1	VN1	OK	3.8024	2.89563	-0.393033	-0.348806	0.72825	0.970918	no
XLOC_000902	XLOC_000902	AZOBR_RS27085	NC_016595.1:223496-224531	NC_016595.1	223496	224531	1035	VC1	VN1	OK	14.8039	19.4622	0.394694	0.348341	0.73365	0.970918	no
XLOC_001526	XLOC_001526	kdgT	NC_016596.1:129340-130375	NC_016596.1	129340	130375	1035	VC1	VN1	NOTEST	0	1.626	inf	0	1	1	no
XLOC_000903	XLOC_000903	AZOBR_RS27090	NC_016595.1:224598-225636	NC_016595.1	224598	225636	1038	VC1	VN1	OK	5.67123	12.2112	1.10647	1.03242	0.30915	0.937292	no
XLOC_003587	XLOC_003587	AZOBR_RS34790	NC_016618.1:342756-343797	NC_016618.1	342756	343797	1041	VC1	VN1	OK	149.205	31.8645	-2.22728	-1.74299	0.07325	0.653052	no
XLOC_003384	XLOC_003384	AZOBR_RS24355	NC_016618.1:514644-515685	NC_016618.1	514644	515685	1041	VC1	VN1	OK	2.97004	6.11375	1.04157	0.930485	0.3824	0.957786	no
XLOC_000593	XLOC_000593	AZOBR_RS16555	NC_016594.1:466737-467778	NC_016594.1	466737	467778	1041	VC1	VN1	OK	16.5167	9.47853	-0.801186	-0.728206	0.46855	0.960206	no
XLOC_001683	XLOC_001683	AZOBR_RS33815	NC_016597.1:123792-124833	NC_016597.1	123792	124833	1041	VC1	VN1	OK	225.517	167.795	-0.426533	-0.313357	0.74065	0.970918	no
XLOC_003715	XLOC_003715	AZOBR_RS25530	NC_016618.1:777642-778683	NC_016618.1	777642	778683	1041	VC1	VN1	OK	44.3982	41.4115	-0.100471	-0.0782054	0.9345	0.978211	no
XLOC_000046	XLOC_000046	AZOBR_RS15290	NC_016594.1:196463-197504	NC_016594.1	196463	197504	1041	VC1	VN1	NOTEST	0.568122	1.50103	1.40168	0	1	1	no
XLOC_002606	XLOC_002606	AZOBR_RS01130	NC_016617.1:228940-229984	NC_016617.1	228940	229984	1044	VC1	VN1	OK	25.4126	10.4246	-1.28556	-1.07562	0.2801	0.917768	no
XLOC_001505	XLOC_001505	AZOBR_RS30095	NC_016596.1:90743-91787	NC_016596.1	90743	91787	1044	VC1	VN1	OK	31.7586	26.0787	-0.284272	-0.245343	0.79535	0.970918	no
XLOC_001113	XLOC_001113	AZOBR_RS26610	NC_016595.1:115230-116274	NC_016595.1	115230	116274	1044	VC1	VN1	OK	31.3056	34.7369	0.150048	0.131096	0.89155	0.974897	no
XLOC_001370	XLOC_001370	AZOBR_RS31235	NC_016596.1:371893-372940	NC_016596.1	371893	372940	1047	VC1	VN1	OK	2.97319	16.1379	2.44037	2.09049	0.0708	0.653052	no
XLOC_003282	XLOC_003282	AZOBR_RS22800	NC_016618.1:125784-126831	NC_016618.1	125784	126831	1047	VC1	VN1	OK	3.93036	16.9605	2.10945	1.8912	0.0857	0.691406	no
XLOC_001214	XLOC_001214	AZOBR_RS28250	NC_016595.1:507448-508495	NC_016595.1	507448	508495	1047	VC1	VN1	OK	4.01575	17.1523	2.09466	1.79281	0.11025	0.728977	no
XLOC_003433	XLOC_003433	AZOBR_RS34840	NC_016618.1:660321-661368	NC_016618.1	660321	661368	1047	VC1	VN1	OK	1.80358	4.67648	1.37456	1.21886	0.25355	0.898636	no
XLOC_001086	XLOC_001086	AZOBR_RS26350	NC_016595.1:57801-58851	NC_016595.1	57801	58851	1050	VC1	VN1	NOTEST	1.47618	0.345839	-2.0937	0	1	1	no
XLOC_001196	XLOC_001196	AZOBR_RS27885	NC_016595.1:425546-426597	NC_016595.1	425546	426597	1051	VC1	VN1	OK	32.0026	40.5986	0.343242	0.240843	0.82275	0.970918	no
XLOC_001236	XLOC_001236	AZOBR_RS28540	NC_016595.1:576598-577650	NC_016595.1	576598	577650	1052	VC1	VN1	OK	12.4794	25.5204	1.0321	0.881469	0.42265	0.960206	no
XLOC_001251	XLOC_001251	AZOBR_RS28995	NC_016595.1:644552-645605	NC_016595.1	644552	645605	1053	VC1	VN1	OK	118.665	37.3019	-1.66957	-1.24239	0.2266	0.881904	no
XLOC_003383	XLOC_003383	AZOBR_RS24350	NC_016618.1:513552-514605	NC_016618.1	513552	514605	1053	VC1	VN1	NOTEST	2.12379	2.63688	0.312194	0	1	1	no
XLOC_003408	XLOC_003408	AZOBR_RS24700	NC_016618.1:593301-594357	NC_016618.1	593301	594357	1056	VC1	VN1	OK	3.45833	12.4875	1.85233	1.69107	0.1155	0.735619	no
XLOC_001563	XLOC_001563	speB	NC_016596.1:265113-266169	NC_016596.1	265113	266169	1056	VC1	VN1	OK	7.51728	9.67874	0.364608	0.342227	0.7355	0.970918	no
XLOC_001101	XLOC_001101	AZOBR_RS26435	NC_016595.1:76493-77549	NC_016595.1	76493	77549	1056	VC1	VN1	OK	16.2509	13.5063	-0.266883	-0.228035	0.8269	0.970918	no
XLOC_001946	XLOC_001946	AZOBR_RS04460	NC_016617.1:937155-938211	NC_016617.1	937155	938211	1056	VC1	VN1	OK	22.1481	19.6023	-0.176161	-0.152825	0.8861	0.973585	no
XLOC_001970	XLOC_001970	AZOBR_RS04790	NC_016617.1:1007280-1008339	NC_016617.1	1007280	1008339	1059	VC1	VN1	OK	2.86858	20.9494	2.8685	2.50598	0.03355	0.600585	no
XLOC_000174	XLOC_000174	AZOBR_RS17705	NC_016594.1:735435-736497	NC_016594.1	735435	736497	1062	VC1	VN1	OK	15.2145	5.39247	-1.49643	-1.35093	0.2117	0.868107	no
XLOC_000681	XLOC_000681	AZOBR_RS18135	NC_016594.1:826378-827440	NC_016594.1	826378	827440	1062	VC1	VN1	OK	2.54491	6.01812	1.2417	1.13596	0.27445	0.913338	no
XLOC_001033	XLOC_001033	AZOBR_RS29200	NC_016595.1:677498-678560	NC_016595.1	677498	678560	1062	VC1	VN1	OK	6.48441	4.86288	-0.415164	-0.387375	0.6961	0.963358	no
XLOC_001596	XLOC_001596	AZOBR_RS31410	NC_016596.1:414444-415506	NC_016596.1	414444	415506	1062	VC1	VN1	OK	51.9039	66.1075	0.34897	0.263348	0.79745	0.970918	no
XLOC_001133	XLOC_001133	AZOBR_RS34930	NC_016595.1:192558-193626	NC_016595.1	192558	193626	1068	VC1	VN1	OK	91.7066	153.254	0.740824	0.549362	0.57795	0.960206	no
XLOC_001694	XLOC_001694	AZOBR_RS33915	NC_016597.1:155839-156907	NC_016597.1	155839	156907	1068	VC1	VN1	OK	108.24	66.7368	-0.697684	-0.518538	0.59775	0.960206	no
XLOC_000561	XLOC_000561	AZOBR_RS16020	NC_016594.1:343648-344719	NC_016594.1	343648	344719	1071	VC1	VN1	OK	8.02141	23.3114	1.53911	1.36214	0.20285	0.851682	no
XLOC_001065	XLOC_001065	AZOBR_RS29625	NC_016595.1:775716-776787	NC_016595.1	775716	776787	1071	VC1	VN1	OK	2.72512	1.59591	-0.771936	-0.632416	0.5579	0.960206	no
XLOC_000331	XLOC_000331	AZOBR_RS19890	NC_016594.1:1226554-1227625	NC_016594.1	1226554	1227625	1071	VC1	VN1	OK	9.93285	15.2986	0.62312	0.53251	0.6136	0.960206	no
XLOC_000642	XLOC_000642	AZOBR_RS17685	NC_016594.1:724985-726056	NC_016594.1	724985	726056	1071	VC1	VN1	OK	5.84468	6.43263	0.138283	0.129794	0.8944	0.974897	no
XLOC_003075	XLOC_003075	AZOBR_RS11615,AZOBR_RS35870	NC_016617.1:2429102-2430175	NC_016617.1	2429102	2430175	1073	VC1	VN1	OK	1324.78	546.922	-1.27634	-0.834901	0.4403	0.960206	no
XLOC_000766	XLOC_000766	AZOBR_RS20400	NC_016594.1:1344730-1345804	NC_016594.1	1344730	1345804	1074	VC1	VN1	OK	1.71537	5.00026	1.54348	1.34124	0.2208	0.876721	no
XLOC_003618	XLOC_003618	AZOBR_RS24100	NC_016618.1:447331-448405	NC_016618.1	447331	448405	1074	VC1	VN1	OK	3.44569	8.0623	1.2264	1.12128	0.28075	0.917768	no
XLOC_000524	XLOC_000524	AZOBR_RS15200	NC_016594.1:185621-186695	NC_016594.1	185621	186695	1074	VC1	VN1	OK	2.4362	3.22308	0.403807	0.358015	0.7195	0.968326	no
XLOC_001119	XLOC_001119	AZOBR_RS26645	NC_016595.1:122356-123430	NC_016595.1	122356	123430	1074	VC1	VN1	NOTEST	2.40631	2.51622	0.0644371	0	1	1	no
XLOC_003264	XLOC_003264	AZOBR_RS22470	NC_016618.1:52502-53577	NC_016618.1	52502	53577	1075	VC1	VN1	OK	0.431653	4.2196	3.28916	2.36958	0.12795	0.750568	no
XLOC_000299	XLOC_000299	AZOBR_RS19525	NC_016594.1:1153799-1154876	NC_016594.1	1153799	1154876	1077	VC1	VN1	OK	117.935	59.0196	-0.998729	-0.74743	0.4533	0.960206	no
XLOC_001371	XLOC_001371	AZOBR_RS31240	NC_016596.1:373055-374132	NC_016596.1	373055	374132	1077	VC1	VN1	OK	10.8576	15.41	0.505161	0.435864	0.6742	0.96223	no
XLOC_003469	XLOC_003469	AZOBR_RS25595	NC_016618.1:790621-791698	NC_016618.1	790621	791698	1077	VC1	VN1	OK	7.44061	6.80095	-0.129684	-0.121798	0.9055	0.975378	no
XLOC_001277	XLOC_001277	AZOBR_RS29605	NC_016595.1:771844-772924	NC_016595.1	771844	772924	1080	VC1	VN1	OK	8.14003	61.511	2.91774	2.36135	0.0418	0.603407	no
XLOC_000499	XLOC_000499	AZOBR_RS14640	NC_016594.1:53066-54146	NC_016594.1	53066	54146	1080	VC1	VN1	OK	78.1691	9.82179	-2.99254	-2.21114	0.0515	0.603728	no
XLOC_001572	XLOC_001572	AZOBR_RS30885	NC_016596.1:297951-299031	NC_016596.1	297951	299031	1080	VC1	VN1	OK	284.733	72.7673	-1.96825	-1.48124	0.1586	0.792085	no
XLOC_003540	XLOC_003540	AZOBR_RS22915	NC_016618.1:152100-153180	NC_016618.1	152100	153180	1080	VC1	VN1	NOTEST	0.754719	1.20521	0.675278	0	1	1	no
XLOC_001840	XLOC_001840	AZOBR_RS35605	NC_016617.1:538068-539152	NC_016617.1	538068	539152	1084	VC1	VN1	OK	114.272	467.633	2.0329	1.4751	0.1597	0.796429	no
XLOC_002398	XLOC_002398	AZOBR_RS12305	NC_016617.1:2586513-2587599	NC_016617.1	2586513	2587599	1086	VC1	VN1	OK	453.723	73.6112	-2.62382	-1.98035	0.06995	0.653052	no
XLOC_003595	XLOC_003595	AZOBR_RS23810	NC_016618.1:372323-373409	NC_016618.1	372323	373409	1086	VC1	VN1	OK	91.7045	52.0883	-0.816035	-0.607505	0.536	0.960206	no
XLOC_001175	XLOC_001175	AZOBR_RS27680,AZOBR_RS35580	NC_016595.1:372138-373229	NC_016595.1	372138	373229	1091	VC1	VN1	OK	7.75704	13.0468	0.750122	0.487779	0.5773	0.960206	no
XLOC_000693	XLOC_000693	AZOBR_RS18555	NC_016594.1:931270-932362	NC_016594.1	931270	932362	1092	VC1	VN1	OK	3.12031	3.9662	0.346067	0.30076	0.77755	0.970918	no
XLOC_003369	XLOC_003369	AZOBR_RS24190	NC_016618.1:471545-472640	NC_016618.1	471545	472640	1095	VC1	VN1	OK	5.28326	2.32068	-1.18688	-1.11307	0.26585	0.905617	no
XLOC_001717	XLOC_001717	AZOBR_RS35385	NC_016597.1:133476-134574	NC_016597.1	133476	134574	1098	VC1	VN1	OK	91.2546	12.2814	-2.89342	-2.32987	0.0312	0.598808	no
XLOC_001964	XLOC_001964	AZOBR_RS04625	NC_016617.1:973755-974856	NC_016617.1	973755	974856	1101	VC1	VN1	OK	4.39005	6.87456	0.647028	0.602101	0.56275	0.960206	no
XLOC_002466	XLOC_002466	AZOBR_RS13175	NC_016617.1:2780343-2781444	NC_016617.1	2780343	2781444	1101	VC1	VN1	NOTEST	0.543032	0.741088	0.448606	0	1	1	no
XLOC_000591	XLOC_000591	AZOBR_RS16540	NC_016594.1:461835-462942	NC_016594.1	461835	462942	1107	VC1	VN1	OK	16.3448	17.9284	0.133419	0.120281	0.9058	0.975378	no
XLOC_001681	XLOC_001681	AZOBR_RS33805	NC_016597.1:120710-121820	NC_016597.1	120710	121820	1110	VC1	VN1	OK	92.6242	34.4909	-1.42517	-1.12577	0.2409	0.886973	no
XLOC_000008	XLOC_000008	AZOBR_RS14540	NC_016594.1:33675-34785	NC_016594.1	33675	34785	1110	VC1	VN1	OK	57.267	73.5363	0.360753	0.27524	0.79135	0.970918	no
XLOC_003217	XLOC_003217	AZOBR_RS13645	NC_016617.1:2894343-2895453	NC_016617.1	2894343	2895453	1110	VC1	VN1	OK	2.9766	2.91827	-0.028553	-0.0243765	0.9434	0.979786	no
XLOC_003649	XLOC_003649	AZOBR_RS24505	NC_016618.1:557648-558761	NC_016618.1	557648	558761	1113	VC1	VN1	OK	5.59816	22.5935	2.01288	1.81674	0.09635	0.707932	no
XLOC_001962	XLOC_001962	AZOBR_RS04610	NC_016617.1:968215-969328	NC_016617.1	968215	969328	1113	VC1	VN1	OK	1.79192	5.05744	1.4969	1.25408	0.2564	0.898636	no
XLOC_001883	XLOC_001883	AZOBR_RS03125	NC_016617.1:666304-667417	NC_016617.1	666304	667417	1113	VC1	VN1	OK	106.497	44.2626	-1.26666	-1.00812	0.307	0.937292	no
XLOC_001229	XLOC_001229	AZOBR_RS28490,AZOBR_RS28495	NC_016595.1:566759-567873	NC_016595.1	566759	567873	1114	VC1	VN1	OK	301.187	5159.3	4.09844	3.25113	0.00155	0.461467	no
XLOC_000842	XLOC_000842	AZOBR_RS26175	NC_016595.1:18237-19353	NC_016595.1	18237	19353	1116	VC1	VN1	OK	2.59543	3.33646	0.362347	0.326404	0.76035	0.970918	no
XLOC_003244	XLOC_003244	leuB	NC_016617.1:2972415-2973531	NC_016617.1	2972415	2973531	1116	VC1	VN1	OK	39.6732	30.1939	-0.393906	-0.290281	0.77555	0.970918	no
XLOC_000583	XLOC_000583	AZOBR_RS16405	NC_016594.1:429452-430568	NC_016594.1	429452	430568	1116	VC1	VN1	OK	1461.03	1563.29	0.0975947	0.0841735	0.9237	0.976429	no
XLOC_002220	XLOC_002220	AZOBR_RS08785	NC_016617.1:1838260-1839379	NC_016617.1	1838260	1839379	1119	VC1	VN1	OK	68.8967	21.7461	-1.66368	-1.35514	0.19565	0.845806	no
XLOC_000010	XLOC_000010	AZOBR_RS14620	NC_016594.1:48167-49286	NC_016594.1	48167	49286	1119	VC1	VN1	OK	2.05647	5.33186	1.37447	1.21187	0.25895	0.899583	no
XLOC_003460	XLOC_003460	AZOBR_RS25490	NC_016618.1:771383-772502	NC_016618.1	771383	772502	1119	VC1	VN1	OK	1.53081	3.76703	1.29913	1.13009	0.28505	0.918064	no
XLOC_001565	XLOC_001565	AZOBR_RS30795	NC_016596.1:269097-270219	NC_016596.1	269097	270219	1122	VC1	VN1	OK	46.9069	413.795	3.14105	2.39571	0.04145	0.603407	no
XLOC_003008	XLOC_003008	AZOBR_RS09830	NC_016617.1:2059036-2060158	NC_016617.1	2059036	2060158	1122	VC1	VN1	OK	27.6486	24.6888	-0.163347	-0.143009	0.884	0.973585	no
XLOC_003102	XLOC_003102	AZOBR_RS11825	NC_016617.1:2481848-2482971	NC_016617.1	2481848	2482971	1123	VC1	VN1	OK	138.661	198.534	0.517827	0.379607	0.6923	0.96223	no
XLOC_000960	XLOC_000960	AZOBR_RS28105	NC_016595.1:476771-477896	NC_016595.1	476771	477896	1125	VC1	VN1	OK	2.28571	5.59775	1.2922	1.15589	0.27125	0.908429	no
XLOC_001314	XLOC_001314	AZOBR_RS37280	NC_016596.1:92223-93351	NC_016596.1	92223	93351	1128	VC1	VN1	OK	68.6402	121.951	0.829181	0.613555	0.53595	0.960206	no
XLOC_001506	XLOC_001506	AZOBR_RS37285	NC_016596.1:92223-93351	NC_016596.1	92223	93351	1128	VC1	VN1	OK	10.7947	13.695	0.343327	0.068565	0.87265	0.973023	no
XLOC_003797	XLOC_003797	AZOBR_RS33300	NC_016619.1:163163-164294	NC_016619.1	163163	164294	1131	VC1	VN1	OK	24.3967	56.2744	1.20579	1.04501	0.2877	0.920268	no
XLOC_002282	XLOC_002282	AZOBR_RS09835,cobO	NC_016617.1:2060262-2061395	NC_016617.1	2060262	2061395	1133	VC1	VN1	OK	41.5877	39.1437	-0.0873754	-0.063501	0.9467	0.980083	no
XLOC_002019	XLOC_002019	AZOBR_RS05700	NC_016617.1:1208606-1209740	NC_016617.1	1208606	1209740	1134	VC1	VN1	OK	17.2714	8.30964	-1.05552	-0.903553	0.3853	0.957786	no
XLOC_001653	XLOC_001653	AZOBR_RS32420	NC_016596.1:639261-640395	NC_016596.1	639261	640395	1134	VC1	VN1	OK	7.07536	12.093	0.773295	0.674992	0.5073	0.960206	no
XLOC_001205	XLOC_001205	AZOBR_RS28075	NC_016595.1:465297-466434	NC_016595.1	465297	466434	1137	VC1	VN1	OK	12.1438	79.4488	2.7098	2.12716	0.04825	0.603728	no
XLOC_002491	XLOC_002491	AZOBR_RS13490	NC_016617.1:2862343-2863480	NC_016617.1	2862343	2863480	1137	VC1	VN1	OK	12.2436	13.5068	0.141651	0.124162	0.9007	0.975378	no
XLOC_000327	XLOC_000327	AZOBR_RS19860	NC_016594.1:1221169-1222309	NC_016594.1	1221169	1222309	1140	VC1	VN1	OK	2.91461	26.4217	3.18035	2.78613	0.01635	0.596913	no
XLOC_003086	XLOC_003086	urtC	NC_016617.1:2452484-2453624	NC_016617.1	2452484	2453624	1140	VC1	VN1	OK	1.93571	3.27266	0.757601	0.678161	0.51075	0.960206	no
XLOC_001810	XLOC_001810	dnaJ	NC_016617.1:460277-461420	NC_016617.1	460277	461420	1143	VC1	VN1	OK	94.7452	49.7488	-0.929391	-0.689007	0.49885	0.960206	no
XLOC_000862	XLOC_000862	AZOBR_RS26545,AZOBR_RS26550	NC_016595.1:99947-101092	NC_016595.1	99947	101092	1145	VC1	VN1	OK	4.9193	3.42187	-0.523667	-0.363328	0.70145	0.964146	no
XLOC_002819	XLOC_002819	nifV	NC_016617.1:1169447-1170593	NC_016617.1	1169447	1170593	1146	VC1	VN1	OK	0.516966	4.99775	3.27314	2.32807	0.13215	0.751677	no
XLOC_001034	XLOC_001034	AZOBR_RS29205	NC_016595.1:678591-679737	NC_016595.1	678591	679737	1146	VC1	VN1	OK	3.37053	2.30131	-0.550517	-0.491133	0.6255	0.960206	no
XLOC_000720	XLOC_000720	AZOBR_RS19260	NC_016594.1:1088587-1089736	NC_016594.1	1088587	1089736	1149	VC1	VN1	OK	40.516	53.2532	0.394378	0.280259	0.7844	0.970918	no
XLOC_001655	XLOC_001655	AZOBR_RS32430	NC_016596.1:641000-642152	NC_016596.1	641000	642152	1152	VC1	VN1	OK	2.11538	5.17521	1.2907	1.13801	0.2843	0.918064	no
XLOC_003091	XLOC_003091	AZOBR_RS11740	NC_016617.1:2459145-2460297	NC_016617.1	2459145	2460297	1152	VC1	VN1	OK	6.11429	7.17552	0.230898	0.216825	0.82905	0.970918	no
XLOC_002841	XLOC_002841	AZOBR_RS05635	NC_016617.1:1196129-1197282	NC_016617.1	1196129	1197282	1153	VC1	VN1	OK	12.2515	21.3723	0.802787	0.676928	0.52065	0.960206	no
XLOC_003370	XLOC_003370	AZOBR_RS24205	NC_016618.1:475892-477047	NC_016618.1	475892	477047	1155	VC1	VN1	OK	3.93434	0.915452	-2.10356	-1.90203	0.09765	0.708853	no
XLOC_001281	XLOC_001281	AZOBR_RS29665	NC_016596.1:4477-5632	NC_016596.1	4477	5632	1155	VC1	VN1	OK	0.48047	15.8593	5.04474	3.56575	0.12415	0.742411	no
XLOC_001171	XLOC_001171	AZOBR_RS27605	NC_016595.1:354409-355564	NC_016595.1	354409	355564	1155	VC1	VN1	OK	5.86621	2.76744	-1.08388	-0.926145	0.3783	0.957786	no
XLOC_001988	XLOC_001988	AZOBR_RS04995	NC_016617.1:1056457-1057612	NC_016617.1	1056457	1057612	1155	VC1	VN1	OK	4.29823	7.43602	0.790787	0.728252	0.483	0.960206	no
XLOC_000765	XLOC_000765	AZOBR_RS20395	NC_016594.1:1343562-1344717	NC_016594.1	1343562	1344717	1155	VC1	VN1	OK	6.05379	4.9664	-0.285637	-0.252483	0.7982	0.970918	no
XLOC_002232	XLOC_002232	AZOBR_RS08925	NC_016617.1:1868309-1869464	NC_016617.1	1868309	1869464	1155	VC1	VN1	OK	26.2498	28.196	0.103187	0.0783312	0.937	0.979449	no
XLOC_002464	XLOC_002464	AZOBR_RS13165	NC_016617.1:2778585-2779741	NC_016617.1	2778585	2779741	1156	VC1	VN1	OK	5.02322	25.8071	2.36109	1.90259	0.08645	0.691406	no
XLOC_001603	XLOC_001603	AZOBR_RS31550	NC_016596.1:444712-445870	NC_016596.1	444712	445870	1158	VC1	VN1	OK	6.35613	7.40323	0.220006	0.206516	0.84345	0.970918	no
XLOC_001831	XLOC_001831	AZOBR_RS02515	NC_016617.1:525233-526394	NC_016617.1	525233	526394	1161	VC1	VN1	OK	84.6004	19.9333	-2.08548	-1.6764	0.10435	0.719668	no
XLOC_001977	XLOC_001977	AZOBR_RS04900	NC_016617.1:1031963-1033124	NC_016617.1	1031963	1033124	1161	VC1	VN1	OK	11.5264	3.23458	-1.8333	-1.65432	0.1213	0.742165	no
XLOC_003281	XLOC_003281	AZOBR_RS22795	NC_016618.1:124574-125738	NC_016618.1	124574	125738	1164	VC1	VN1	OK	4.0018	43.8824	3.45492	2.75723	0.023	0.596913	no
XLOC_000767	XLOC_000767	AZOBR_RS20405	NC_016594.1:1345825-1346989	NC_016594.1	1345825	1346989	1164	VC1	VN1	OK	3.3377	20.4122	2.61251	2.34599	0.04035	0.603407	no
XLOC_001209	XLOC_001209	AZOBR_RS28140	NC_016595.1:484787-485951	NC_016595.1	484787	485951	1164	VC1	VN1	OK	4.64094	9.64052	1.0547	0.922687	0.38395	0.957786	no
XLOC_003405	XLOC_003405	AZOBR_RS24680	NC_016618.1:590418-591582	NC_016618.1	590418	591582	1164	VC1	VN1	OK	19.0445	35.6226	0.903416	0.711616	0.48605	0.960206	no
XLOC_001684	XLOC_001684	AZOBR_RS33820	NC_016597.1:125188-126352	NC_016597.1	125188	126352	1164	VC1	VN1	OK	95.3753	55.5698	-0.779314	-0.583716	0.56455	0.960206	no
XLOC_002277	XLOC_002277	AZOBR_RS09755	NC_016617.1:2044261-2045425	NC_016617.1	2044261	2045425	1164	VC1	VN1	OK	88.6029	70.2596	-0.334659	-0.250565	0.80515	0.970918	no
XLOC_000226	XLOC_000226	AZOBR_RS18260	NC_016594.1:864628-865795	NC_016594.1	864628	865795	1167	VC1	VN1	OK	9.37351	21.8205	1.21902	1.10915	0.2638	0.904868	no
XLOC_000858	XLOC_000858	AZOBR_RS26520	NC_016595.1:95719-96886	NC_016595.1	95719	96886	1167	VC1	VN1	OK	18.5285	9.12363	-1.02207	-0.931913	0.35875	0.957786	no
XLOC_000093	XLOC_000093	rnd	NC_016594.1:388400-389567	NC_016594.1	388400	389567	1167	VC1	VN1	OK	59.6959	46.3363	-0.36549	-0.272727	0.7937	0.970918	no
XLOC_002218	XLOC_002218	AZOBR_RS08775	NC_016617.1:1836389-1837556	NC_016617.1	1836389	1837556	1167	VC1	VN1	OK	49.9391	42.5433	-0.231238	-0.176506	0.8658	0.971324	no
XLOC_000803	XLOC_000803	AZOBR_RS20975	NC_016594.1:1465773-1466941	NC_016594.1	1465773	1466941	1168	VC1	VN1	OK	6.56604	4.8116	-0.448505	-0.204173	0.6536	0.961397	no
XLOC_000390	XLOC_000390	AZOBR_RS36460	NC_016594.1:1465773-1466941	NC_016594.1	1465773	1466941	1168	VC1	VN1	OK	45.4335	49.6289	0.127424	0.0745636	0.9304	0.978164	no
XLOC_000797	XLOC_000797	AZOBR_RS20955	NC_016594.1:1458488-1459658	NC_016594.1	1458488	1459658	1170	VC1	VN1	OK	1.30575	2.75745	1.07846	0.91461	0.3865	0.957786	no
XLOC_003261	XLOC_003261	AZOBR_RS22450	NC_016618.1:47434-48604	NC_016618.1	47434	48604	1170	VC1	VN1	OK	12.6119	9.05949	-0.477286	-0.417333	0.68885	0.96223	no
XLOC_003705	XLOC_003705	AZOBR_RS25345	NC_016618.1:739839-741009	NC_016618.1	739839	741009	1170	VC1	VN1	NOTEST	1.1181	2.46804	1.14231	0	1	1	no
XLOC_003726	XLOC_003726	AZOBR_RS25660	NC_016618.1:804589-805762	NC_016618.1	804589	805762	1173	VC1	VN1	OK	55.3578	26.7951	-1.04682	-0.836415	0.40565	0.959104	no
XLOC_003090	XLOC_003090	AZOBR_RS11735	NC_016617.1:2457957-2459130	NC_016617.1	2457957	2459130	1173	VC1	VN1	OK	9.81758	9.67713	-0.0207889	-0.0183393	0.98395	0.993551	no
XLOC_000799	XLOC_000799	AZOBR_RS20965	NC_016594.1:1460383-1461559	NC_016594.1	1460383	1461559	1176	VC1	VN1	OK	7.61913	4.4514	-0.775367	-0.687533	0.49	0.960206	no
XLOC_003348	XLOC_003348	AZOBR_RS23945	NC_016618.1:402429-403608	NC_016618.1	402429	403608	1179	VC1	VN1	OK	0.56253	3.63623	2.69244	1.89988	0.15085	0.779368	no
XLOC_003584	XLOC_003584	AZOBR_RS23655	NC_016618.1:339736-340915	NC_016618.1	339736	340915	1179	VC1	VN1	OK	59.3927	19.6059	-1.599	-1.30706	0.22	0.876721	no
XLOC_001117	XLOC_001117	AZOBR_RS26635	NC_016595.1:119817-120999	NC_016595.1	119817	120999	1182	VC1	VN1	OK	14.0454	213.297	3.92469	3.16755	0.0061	0.469158	no
XLOC_002953	XLOC_002953	AZOBR_RS08805	NC_016617.1:1842642-1843824	NC_016617.1	1842642	1843824	1182	VC1	VN1	OK	9.89354	11.3433	0.197281	0.171202	0.8633	0.971324	no
XLOC_003774	XLOC_003774	AZOBR_RS33010	NC_016619.1:91588-92771	NC_016619.1	91588	92771	1183	VC1	VN1	OK	50.2094	133.384	1.40956	0.911474	0.38865	0.957786	no
XLOC_003836	XLOC_003836	AZOBR_RS33015	NC_016619.1:91588-92771	NC_016619.1	91588	92771	1183	VC1	VN1	OK	0.225023	29.962	7.05691	0.596009	0.4398	0.960206	no
XLOC_000209	XLOC_000209	AZOBR_RS18160	NC_016594.1:831827-833012	NC_016594.1	831827	833012	1185	VC1	VN1	OK	2.86154	2.05743	-0.475946	-0.404198	0.7035	0.965689	no
XLOC_002807	XLOC_002807	AZOBR_RS05390	NC_016617.1:1143029-1144214	NC_016617.1	1143029	1144214	1185	VC1	VN1	OK	73.3247	56.464	-0.376968	-0.279405	0.79035	0.970918	no
XLOC_002368	XLOC_002368	nagA	NC_016617.1:2441622-2442810	NC_016617.1	2441622	2442810	1188	VC1	VN1	OK	23.0084	8.78307	-1.38937	-1.256	0.22225	0.87809	no
XLOC_000146	XLOC_000146	AZOBR_RS17260	NC_016594.1:620521-621709	NC_016594.1	620521	621709	1188	VC1	VN1	OK	154.709	53.29	-1.53762	-1.14159	0.2622	0.904392	no
XLOC_003366	XLOC_003366	AZOBR_RS36680	NC_016618.1:466421-467610	NC_016618.1	466421	467610	1189	VC1	VN1	OK	13.5406	60.5562	2.16099	0.509418	0.5141	0.960206	no
XLOC_003626	XLOC_003626	AZOBR_RS24165	NC_016618.1:466421-467610	NC_016618.1	466421	467610	1189	VC1	VN1	OK	23.0109	14.9986	-0.617488	-0.40887	0.69135	0.96223	no
XLOC_001118	XLOC_001118	AZOBR_RS26640,AZOBR_RS36915	NC_016595.1:121087-122276	NC_016595.1	121087	122276	1189	VC1	VN1	NOTEST	1.05264	2.28326	1.11708	0	1	1	no
XLOC_002161	XLOC_002161	AZOBR_RS07910	NC_016617.1:1666536-1667727	NC_016617.1	1666536	1667727	1191	VC1	VN1	OK	17.414	3.71011	-2.23071	-1.96658	0.0794	0.680206	no
XLOC_002838	XLOC_002838	AZOBR_RS05620	NC_016617.1:1194386-1195577	NC_016617.1	1194386	1195577	1191	VC1	VN1	OK	7.7403	10.1299	0.388157	0.363454	0.7063	0.965689	no
XLOC_001685	XLOC_001685	AZOBR_RS33825	NC_016597.1:126413-127604	NC_016597.1	126413	127604	1191	VC1	VN1	OK	33.4406	24.2594	-0.463055	-0.361104	0.7214	0.969994	no
XLOC_001768	XLOC_001768	AZOBR_RS00955	NC_016617.1:191747-192938	NC_016617.1	191747	192938	1191	VC1	VN1	OK	10.8042	11.9595	0.146571	0.128631	0.89565	0.975101	no
XLOC_000392	XLOC_000392	AZOBR_RS21025	NC_016594.1:1476256-1477447	NC_016594.1	1476256	1477447	1191	VC1	VN1	NOTEST	0.983824	0.497792	-0.982857	0	1	1	no
XLOC_001066	XLOC_001066	AZOBR_RS29630	NC_016595.1:776908-778102	NC_016595.1	776908	778102	1194	VC1	VN1	OK	7.93169	1.73224	-2.19499	-1.87622	0.0926	0.695203	no
XLOC_000968	XLOC_000968	AZOBR_RS28180	NC_016595.1:492284-493478	NC_016595.1	492284	493478	1194	VC1	VN1	OK	4.35803	4.76822	0.129772	0.117129	0.9133	0.975378	no
XLOC_002602	XLOC_002602	AZOBR_RS00995	NC_016617.1:202258-203452	NC_016617.1	202258	203452	1194	VC1	VN1	OK	139.364	133.488	-0.0621455	-0.0459556	0.9605	0.986796	no
XLOC_003822	XLOC_003822	AZOBR_RS37565	NC_016619.1:49172-50366	NC_016619.1	49172	50366	1194	VC1	VN1	OK	11.2035	11.4161	0.0271106	0.0233114	0.983	0.993042	no
XLOC_003699	XLOC_003699	AZOBR_RS25270	NC_016618.1:724546-725740	NC_016618.1	724546	725740	1194	VC1	VN1	NOTEST	2.59022	0.552668	-2.22859	0	1	1	no
XLOC_003439	XLOC_003439	AZOBR_RS25005	NC_016618.1:665178-666372	NC_016618.1	665178	666372	1194	VC1	VN1	NOTEST	1.94415	1.52637	-0.349035	0	1	1	no
XLOC_002510	XLOC_002510	AZOBR_RS13830,AZOBR_RS13835	NC_016617.1:2914231-2915430	NC_016617.1	2914231	2915430	1199	VC1	VN1	OK	328.48	159.554	-1.04176	-0.462805	0.477	0.960206	no
XLOC_003716	XLOC_003716	AZOBR_RS25535	NC_016618.1:778732-779932	NC_016618.1	778732	779932	1200	VC1	VN1	OK	30.9236	6.59359	-2.22957	-1.75658	0.111	0.728977	no
XLOC_001286	XLOC_001286	AZOBR_RS29730	NC_016596.1:15979-17179	NC_016596.1	15979	17179	1200	VC1	VN1	OK	15.1562	19.2883	0.347817	0.311838	0.7547	0.970918	no
XLOC_003185	XLOC_003185	AZOBR_RS13305	NC_016617.1:2821028-2822231	NC_016617.1	2821028	2822231	1203	VC1	VN1	OK	4.06559	24.7532	2.60608	2.32462	0.03695	0.603407	no
XLOC_002776	XLOC_002776	AZOBR_RS04825	NC_016617.1:1014576-1015779	NC_016617.1	1014576	1015779	1203	VC1	VN1	OK	4.46379	3.42039	-0.384109	-0.360607	0.72815	0.970918	no
XLOC_002964	XLOC_002964	AZOBR_RS08920	NC_016617.1:1867062-1868266	NC_016617.1	1867062	1868266	1204	VC1	VN1	OK	2174.19	426.342	-2.35039	-1.46166	0.1808	0.832113	no
XLOC_002231	XLOC_002231	AZOBR_RS34185	NC_016617.1:1867062-1868266	NC_016617.1	1867062	1868266	1204	VC1	VN1	OK	678.053	347.317	-0.965146	-0.416212	0.30535	0.934562	no
XLOC_002820	XLOC_002820	nifS	NC_016617.1:1170812-1172018	NC_016617.1	1170812	1172018	1206	VC1	VN1	OK	6.12149	32.8693	2.42479	2.16326	0.0326	0.598808	no
XLOC_002004	XLOC_002004	AZOBR_RS05350,minD	NC_016617.1:1133893-1135101	NC_016617.1	1133893	1135101	1208	VC1	VN1	OK	353.256	117.733	-1.58519	-1.1128	0.20915	0.862775	no
XLOC_000147	XLOC_000147	AZOBR_RS17265	NC_016594.1:621771-622980	NC_016594.1	621771	622980	1209	VC1	VN1	OK	79.6099	30.3641	-1.39058	-1.12567	0.2705	0.908429	no
XLOC_002831	XLOC_002831	AZOBR_RS05560	NC_016617.1:1181393-1182602	NC_016617.1	1181393	1182602	1209	VC1	VN1	OK	1.62406	3.75686	1.20992	1.02219	0.3288	0.951559	no
XLOC_001032	XLOC_001032	AZOBR_RS29195	NC_016595.1:676212-677421	NC_016595.1	676212	677421	1209	VC1	VN1	OK	5.30042	5.85704	0.144066	0.127884	0.8996	0.975378	no
XLOC_000855	XLOC_000855	AZOBR_RS26500	NC_016595.1:90754-91966	NC_016595.1	90754	91966	1212	VC1	VN1	OK	3.86846	8.55146	1.14441	1.06236	0.30435	0.932999	no
XLOC_001443	XLOC_001443	AZOBR_RS32290	NC_016596.1:612228-613440	NC_016596.1	612228	613440	1212	VC1	VN1	OK	11.0397	19.5091	0.82145	0.707818	0.48445	0.960206	no
XLOC_001961	XLOC_001961	AZOBR_RS04605	NC_016617.1:966976-968188	NC_016617.1	966976	968188	1212	VC1	VN1	NOTEST	2.14577	1.96023	-0.130469	0	1	1	no
XLOC_002063	XLOC_002063	AZOBR_RS06555	NC_016617.1:1387613-1388828	NC_016617.1	1387613	1388828	1215	VC1	VN1	OK	82.5199	79.0577	-0.061836	-0.0460905	0.95925	0.98603	no
XLOC_001017	XLOC_001017	AZOBR_RS29045	NC_016595.1:649455-650670	NC_016595.1	649455	650670	1215	VC1	VN1	OK	6.85289	6.71278	-0.0298023	-0.027374	0.96825	0.990677	no
XLOC_003407	XLOC_003407	AZOBR_RS24690,AZOBR_RS24695	NC_016618.1:592016-593233	NC_016618.1	592016	593233	1217	VC1	VN1	OK	5.01492	9.43671	0.912057	0.743576	0.45235	0.960206	no
XLOC_000214	XLOC_000214	AZOBR_RS18185	NC_016594.1:838036-839257	NC_016594.1	838036	839257	1221	VC1	VN1	OK	29.8804	125.585	2.07139	1.48091	0.162	0.798881	no
XLOC_001642	XLOC_001642	AZOBR_RS32165	NC_016596.1:585287-586508	NC_016596.1	585287	586508	1221	VC1	VN1	OK	17.3077	53.4603	1.62705	1.27859	0.2344	0.885631	no
XLOC_003641	XLOC_003641	AZOBR_RS34825	NC_016618.1:510655-511876	NC_016618.1	510655	511876	1221	VC1	VN1	OK	2.26307	5.98719	1.4036	1.17277	0.2842	0.918064	no
XLOC_003177	XLOC_003177	AZOBR_RS13235	NC_016617.1:2799865-2801089	NC_016617.1	2799865	2801089	1224	VC1	VN1	OK	8.48424	27.304	1.68625	1.29587	0.2366	0.885696	no
XLOC_003181	XLOC_003181	AZOBR_RS13255	NC_016617.1:2804753-2805983	NC_016617.1	2804753	2805983	1230	VC1	VN1	NOTEST	1.23125	1.153	-0.0947294	0	1	1	no
XLOC_002777	XLOC_002777	AZOBR_RS04830	NC_016617.1:1015914-1017145	NC_016617.1	1015914	1017145	1231	VC1	VN1	OK	7.88128	22.1484	1.4907	1.0036	0.35095	0.957786	no
XLOC_001973	XLOC_001973	AZOBR_RS04830	NC_016617.1:1015914-1017145	NC_016617.1	1015914	1017145	1231	VC1	VN1	OK	9.0751	1.40133	-2.69512	-0.60904	0.3604	0.957786	no
XLOC_000685	XLOC_000685	AZOBR_RS34615	NC_016594.1:920590-921826	NC_016594.1	920590	921826	1236	VC1	VN1	OK	229.777	114.848	-1.00051	-0.742757	0.4453	0.960206	no
XLOC_003201	XLOC_003201	AZOBR_RS13515	NC_016617.1:2868900-2870136	NC_016617.1	2868900	2870136	1236	VC1	VN1	OK	56.3839	105.598	0.905232	0.68133	0.50765	0.960206	no
XLOC_000755	XLOC_000755	AZOBR_RS19910	NC_016594.1:1230010-1231249	NC_016594.1	1230010	1231249	1239	VC1	VN1	OK	1.41881	4.68086	1.7221	1.49678	0.1739	0.818868	no
XLOC_002489	XLOC_002489	AZOBR_RS13475	NC_016617.1:2859572-2860814	NC_016617.1	2859572	2860814	1242	VC1	VN1	OK	30.0022	90.0042	1.58493	1.26612	0.2079	0.860288	no
XLOC_000562	XLOC_000562	thrC	NC_016594.1:344721-345963	NC_016594.1	344721	345963	1242	VC1	VN1	OK	3.09075	7.87779	1.34983	1.22726	0.2586	0.899583	no
XLOC_000970	XLOC_000970	AZOBR_RS28190,AZOBR_RS37095	NC_016595.1:494867-496111	NC_016595.1	494867	496111	1244	VC1	VN1	OK	94.8374	75.4771	-0.329416	-0.215767	0.8362	0.970918	no
XLOC_000540	XLOC_000540	AZOBR_RS15615	NC_016594.1:259875-261120	NC_016594.1	259875	261120	1245	VC1	VN1	OK	5.18635	14.7735	1.51022	1.3635	0.18025	0.831608	no
XLOC_002366	XLOC_002366	AZOBR_RS11645	NC_016617.1:2435266-2436511	NC_016617.1	2435266	2436511	1245	VC1	VN1	OK	45.898	14.4172	-1.67064	-1.31973	0.219	0.876041	no
XLOC_001295	XLOC_001295	AZOBR_RS29880	NC_016596.1:49688-50933	NC_016596.1	49688	50933	1245	VC1	VN1	OK	13.4908	9.07049	-0.572722	-0.494222	0.63465	0.960206	no
XLOC_001978	XLOC_001978	AZOBR_RS04905	NC_016617.1:1033215-1034460	NC_016617.1	1033215	1034460	1245	VC1	VN1	OK	16.6798	16.8005	0.0104032	0.0091574	0.99185	0.994536	no
XLOC_003541	XLOC_003541	AZOBR_RS22920	NC_016618.1:153266-154511	NC_016618.1	153266	154511	1245	VC1	VN1	NOTEST	1.01644	0.499172	-1.02592	0	1	1	no
XLOC_003173	XLOC_003173	AZOBR_RS13210	NC_016617.1:2791787-2793032	NC_016617.1	2791787	2793032	1245	VC1	VN1	NOTEST	2.28497	2.36562	0.0500405	0	1	1	no
XLOC_001561	XLOC_001561	AZOBR_RS30765	NC_016596.1:263041-264288	NC_016596.1	263041	264288	1247	VC1	VN1	OK	24.1544	22.2167	-0.120642	-0.10493	0.91385	0.975378	no
XLOC_000590	XLOC_000590	AZOBR_RS16535	NC_016594.1:460524-461772	NC_016594.1	460524	461772	1248	VC1	VN1	OK	5.88643	17.5395	1.57514	1.43883	0.17235	0.814728	no
XLOC_000103	XLOC_000103	AZOBR_RS16395	NC_016594.1:426606-427854	NC_016594.1	426606	427854	1248	VC1	VN1	OK	132.949	101.173	-0.394055	-0.290432	0.76345	0.970918	no
XLOC_000227	XLOC_000227	AZOBR_RS18265,AZOBR_RS18270	NC_016594.1:865819-867069	NC_016594.1	865819	867069	1250	VC1	VN1	OK	11.2989	8.62991	-0.38877	-0.330392	0.74425	0.970918	no
XLOC_000067	XLOC_000067	AZOBR_RS15790	NC_016594.1:293086-294337	NC_016594.1	293086	294337	1251	VC1	VN1	OK	4.847	25.4945	2.39503	1.89439	0.09345	0.699301	no
XLOC_001417	XLOC_001417	frc	NC_016596.1:523846-525097	NC_016596.1	523846	525097	1251	VC1	VN1	OK	14.0551	16.5519	0.235903	0.209474	0.8373	0.970918	no
XLOC_001732	XLOC_001732	AZOBR_RS00365,AZOBR_RS00370	NC_016617.1:65708-66961	NC_016617.1	65708	66961	1253	VC1	VN1	OK	29.0241	17.7955	-0.705739	-0.570962	0.5556	0.960206	no
XLOC_003585	XLOC_003585	AZOBR_RS23660	NC_016618.1:340986-342240	NC_016618.1	340986	342240	1254	VC1	VN1	OK	74.3655	16.5201	-2.17041	-1.7428	0.09815	0.709039	no
XLOC_002419	XLOC_002419	AZOBR_RS12605	NC_016617.1:2656944-2658198	NC_016617.1	2656944	2658198	1254	VC1	VN1	OK	5.76541	1.62316	-1.82862	-1.60552	0.13615	0.760976	no
XLOC_000805	XLOC_000805	AZOBR_RS20985	NC_016594.1:1468738-1469995	NC_016594.1	1468738	1469995	1257	VC1	VN1	NOTEST	2.36321	2.43119	0.0409161	0	1	1	no
XLOC_000729	XLOC_000729	AZOBR_RS19395	NC_016594.1:1124789-1126049	NC_016594.1	1124789	1126049	1260	VC1	VN1	OK	55.1544	16.7436	-1.71987	-1.41266	0.19555	0.845806	no
XLOC_001177	XLOC_001177	AZOBR_RS27700	NC_016595.1:376564-377827	NC_016595.1	376564	377827	1263	VC1	VN1	OK	22.0218	60.8187	1.46558	1.16207	0.22795	0.881904	no
XLOC_000094	XLOC_000094	AZOBR_RS16225	NC_016594.1:389858-391121	NC_016594.1	389858	391121	1263	VC1	VN1	OK	179.285	78.0077	-1.20057	-0.889833	0.362	0.957786	no
XLOC_000211	XLOC_000211	AZOBR_RS18170	NC_016594.1:834739-836005	NC_016594.1	834739	836005	1266	VC1	VN1	OK	8.01213	7.09037	-0.176325	-0.154233	0.88205	0.973585	no
XLOC_001089	XLOC_001089	AZOBR_RS26365	NC_016595.1:61806-63078	NC_016595.1	61806	63078	1272	VC1	VN1	OK	0.708897	3.69197	2.38074	1.86839	0.12415	0.742411	no
XLOC_001481	XLOC_001481	AZOBR_RS29650	NC_016596.1:15-1287	NC_016596.1	15	1287	1272	VC1	VN1	OK	1.39441	4.84457	1.79671	1.55612	0.1668	0.804527	no
XLOC_001763	XLOC_001763	glgC	NC_016617.1:166149-167421	NC_016617.1	166149	167421	1272	VC1	VN1	OK	123.07	52.1273	-1.23937	-0.92162	0.36375	0.957786	no
XLOC_001320	XLOC_001320	AZOBR_RS30200	NC_016596.1:121474-122752	NC_016596.1	121474	122752	1278	VC1	VN1	OK	9.38096	4.41018	-1.0889	-0.947927	0.373	0.957786	no
XLOC_002131	XLOC_002131	AZOBR_RS07555	NC_016617.1:1587780-1589058	NC_016617.1	1587780	1589058	1278	VC1	VN1	OK	91.7	45.1491	-1.02222	-0.7517	0.4328	0.960206	no
XLOC_003785	XLOC_003785	AZOBR_RS33180	NC_016619.1:131434-132715	NC_016619.1	131434	132715	1281	VC1	VN1	OK	1.97419	6.80391	1.7851	1.61682	0.13135	0.751677	no
XLOC_002767	XLOC_002767	AZOBR_RS04640	NC_016617.1:976890-978171	NC_016617.1	976890	978171	1281	VC1	VN1	OK	5.79754	16.81	1.53581	1.36965	0.15795	0.790728	no
XLOC_002224	XLOC_002224	AZOBR_RS08855	NC_016617.1:1853557-1854838	NC_016617.1	1853557	1854838	1281	VC1	VN1	OK	13.8414	11.6344	-0.250589	-0.219445	0.83095	0.970918	no
XLOC_003466	XLOC_003466	AZOBR_RS25580	NC_016618.1:787596-788880	NC_016618.1	787596	788880	1284	VC1	VN1	OK	7.93152	35.0838	2.14513	1.89939	0.0521	0.603728	no
XLOC_000991	XLOC_000991	AZOBR_RS28410	NC_016595.1:548277-549561	NC_016595.1	548277	549561	1284	VC1	VN1	NOTEST	2.18281	0.352231	-2.6316	0	1	1	no
XLOC_003602	XLOC_003602	AZOBR_RS23900	NC_016618.1:392279-393564	NC_016618.1	392279	393564	1285	VC1	VN1	NOTEST	0.79417	0.443668	-0.839966	0	1	1	no
XLOC_000441	XLOC_000441	AZOBR_RS21795,AZOBR_RS21800	NC_016594.1:1664221-1665507	NC_016594.1	1664221	1665507	1286	VC1	VN1	OK	8.20515	11.0678	0.431763	0.348961	0.7232	0.970918	no
XLOC_003480	XLOC_003480	AZOBR_RS25770	NC_016618.1:830224-831511	NC_016618.1	830224	831511	1287	VC1	VN1	OK	173.376	40.6482	-2.09264	-1.53668	0.12395	0.742411	no
XLOC_000969	XLOC_000969	AZOBR_RS28185	NC_016595.1:493506-494793	NC_016595.1	493506	494793	1287	VC1	VN1	OK	4.55614	3.26209	-0.482013	-0.438599	0.67925	0.96223	no
XLOC_001947	XLOC_001947	AZOBR_RS04470	NC_016617.1:940025-941315	NC_016617.1	940025	941315	1290	VC1	VN1	OK	34.8592	31.6493	-0.139369	-0.108844	0.90945	0.975378	no
XLOC_001718	XLOC_001718	AZOBR_RS33860	NC_016597.1:134631-135924	NC_016597.1	134631	135924	1293	VC1	VN1	OK	159.15	59.2042	-1.42661	-1.06007	0.2984	0.925361	no
XLOC_003092	XLOC_003092	AZOBR_RS11745	NC_016617.1:2460317-2461610	NC_016617.1	2460317	2461610	1293	VC1	VN1	OK	9.32854	17.1839	0.881336	0.737057	0.4862	0.960206	no
XLOC_001648	XLOC_001648	AZOBR_RS37490	NC_016596.1:607319-608613	NC_016596.1	607319	608613	1294	VC1	VN1	OK	9.53186	4.15113	-1.19925	-0.54976	0.59465	0.960206	no
XLOC_001440	XLOC_001440	AZOBR_RS32270	NC_016596.1:607319-608613	NC_016596.1	607319	608613	1294	VC1	VN1	OK	2.95693	1.84613	-0.679597	-0.513149	0.61535	0.960206	no
XLOC_002753	XLOC_002753	AZOBR_RS04385	NC_016617.1:918779-920075	NC_016617.1	918779	920075	1296	VC1	VN1	OK	42.1816	55.1464	0.386652	0.291934	0.7759	0.970918	no
XLOC_001029	XLOC_001029	AZOBR_RS29180	NC_016595.1:672364-673660	NC_016595.1	672364	673660	1296	VC1	VN1	OK	6.55427	5.5806	-0.232014	-0.216578	0.82015	0.970918	no
XLOC_001098	XLOC_001098	AZOBR_RS26420	NC_016595.1:71788-73087	NC_016595.1	71788	73087	1299	VC1	VN1	OK	1.67763	8.44865	2.33229	2.00582	0.0788	0.676741	no
XLOC_003002	XLOC_003002	AZOBR_RS09765	NC_016617.1:2045918-2047217	NC_016617.1	2045918	2047217	1299	VC1	VN1	OK	48.0011	120.224	1.32458	0.989133	0.3383	0.957786	no
XLOC_001049	XLOC_001049	AZOBR_RS29355	NC_016595.1:705734-707033	NC_016595.1	705734	707033	1299	VC1	VN1	OK	3.79737	2.63747	-0.525848	-0.459087	0.66005	0.961607	no
XLOC_001142	XLOC_001142	AZOBR_RS27150	NC_016595.1:236499-237801	NC_016595.1	236499	237801	1302	VC1	VN1	OK	5.50767	3.06816	-0.844069	-0.766066	0.46505	0.960206	no
XLOC_003240	XLOC_003240	AZOBR_RS13985,AZOBR_RS13990	NC_016617.1:2936006-2937308	NC_016617.1	2936006	2937308	1302	VC1	VN1	OK	249.742	107.588	-1.21492	-0.736116	0.55885	0.960206	no
XLOC_003077	XLOC_003077	AZOBR_RS11635	NC_016617.1:2432484-2433789	NC_016617.1	2432484	2433789	1305	VC1	VN1	OK	376.248	80.4871	-2.22485	-1.65953	0.11555	0.735619	no
XLOC_003104	XLOC_003104	AZOBR_RS11845	NC_016617.1:2488542-2489850	NC_016617.1	2488542	2489850	1308	VC1	VN1	OK	251.193	28.2477	-3.15259	-2.33346	0.0283	0.598808	no
XLOC_000224	XLOC_000224	AZOBR_RS18250	NC_016594.1:861566-862874	NC_016594.1	861566	862874	1308	VC1	VN1	OK	11.2544	30.1518	1.42176	1.21052	0.21765	0.873882	no
XLOC_003170	XLOC_003170	AZOBR_RS13190	NC_016617.1:2784384-2785692	NC_016617.1	2784384	2785692	1308	VC1	VN1	OK	3.51408	7.0204	0.998407	0.927218	0.38465	0.957786	no
XLOC_003219	XLOC_003219	AZOBR_RS13665	NC_016617.1:2898494-2899802	NC_016617.1	2898494	2899802	1308	VC1	VN1	OK	4.36502	4.62345	0.082984	0.0778414	0.94185	0.979786	no
XLOC_002866	XLOC_002866	AZOBR_RS06045	NC_016617.1:1282665-1283976	NC_016617.1	1282665	1283976	1311	VC1	VN1	OK	54.0298	37.2517	-0.536451	-0.433525	0.66145	0.961841	no
XLOC_001985	XLOC_001985	AZOBR_RS04975	NC_016617.1:1051730-1053044	NC_016617.1	1051730	1053044	1314	VC1	VN1	OK	12.8886	36.7729	1.51255	1.23146	0.24295	0.886973	no
XLOC_002629	XLOC_002629	AZOBR_RS01610	NC_016617.1:329402-330716	NC_016617.1	329402	330716	1314	VC1	VN1	OK	9.64098	20.2193	1.06848	0.906634	0.3898	0.957786	no
XLOC_003107	XLOC_003107	AZOBR_RS11870	NC_016617.1:2495777-2497094	NC_016617.1	2495777	2497094	1317	VC1	VN1	OK	34.632	11.4129	-1.60144	-1.27315	0.23465	0.885631	no
XLOC_003757	XLOC_003757	AZOBR_RS32845	NC_016619.1:50507-51824	NC_016619.1	50507	51824	1317	VC1	VN1	OK	9.14772	3.9804	-1.2005	-1.06695	0.2971	0.925361	no
XLOC_001195	XLOC_001195	AZOBR_RS27880	NC_016595.1:424223-425540	NC_016595.1	424223	425540	1317	VC1	VN1	OK	24.3841	19.0035	-0.359674	-0.310962	0.75415	0.970918	no
XLOC_000217	XLOC_000217	AZOBR_RS18205	NC_016594.1:846642-847959	NC_016594.1	846642	847959	1317	VC1	VN1	OK	14.0532	17.8514	0.345139	0.302471	0.77	0.970918	no
XLOC_000582	XLOC_000582	AZOBR_RS16400	NC_016594.1:427915-429232	NC_016594.1	427915	429232	1317	VC1	VN1	OK	72.7764	58.908	-0.305006	-0.22547	0.81675	0.970918	no
XLOC_002589	XLOC_002589	AZOBR_RS00845	NC_016617.1:164283-165600	NC_016617.1	164283	165600	1317	VC1	VN1	OK	8.91221	9.24465	0.0528358	0.044465	0.9641	0.98896	no
XLOC_001150	XLOC_001150	AZOBR_RS27260	NC_016595.1:259892-261209	NC_016595.1	259892	261209	1317	VC1	VN1	OK	14.9412	14.4523	-0.0479993	-0.0426824	0.96505	0.989348	no
XLOC_003088	XLOC_003088	urtA	NC_016617.1:2455404-2456724	NC_016617.1	2455404	2456724	1320	VC1	VN1	OK	6.05024	26.9817	2.15692	1.79194	0.09215	0.695203	no
XLOC_000712	XLOC_000712	AZOBR_RS19045	NC_016594.1:1041902-1043222	NC_016594.1	1041902	1043222	1320	VC1	VN1	OK	30.844	113.234	1.87624	1.37434	0.1858	0.835699	no
XLOC_003661	XLOC_003661	AZOBR_RS24675	NC_016618.1:588769-590092	NC_016618.1	588769	590092	1323	VC1	VN1	OK	2.61569	28.4629	3.44382	2.65204	0.03165	0.598808	no
XLOC_003289	XLOC_003289	AZOBR_RS22870	NC_016618.1:140531-141854	NC_016618.1	140531	141854	1323	VC1	VN1	OK	2.18303	3.42078	0.647995	0.442098	0.68275	0.96223	no
XLOC_003534	XLOC_003534	AZOBR_RS22870	NC_016618.1:140531-141854	NC_016618.1	140531	141854	1323	VC1	VN1	OK	5.00112	6.56914	0.393453	0.239745	0.83435	0.970918	no
XLOC_000694	XLOC_000694	AZOBR_RS18560	NC_016594.1:932521-933847	NC_016594.1	932521	933847	1326	VC1	VN1	OK	1.71398	4.92619	1.52312	1.37068	0.2005	0.850211	no
XLOC_002844	XLOC_002844	AZOBR_RS05650,AZOBR_RS05655	NC_016617.1:1197988-1199322	NC_016617.1	1197988	1199322	1334	VC1	VN1	OK	17.8703	170.326	3.25266	2.58099	0.0149	0.596913	no
XLOC_000999	XLOC_000999	AZOBR_RS28545	NC_016595.1:577890-579225	NC_016595.1	577890	579225	1335	VC1	VN1	OK	25.483	47.1012	0.886231	0.64167	0.54975	0.960206	no
XLOC_001877	XLOC_001877	aroA	NC_016617.1:659389-660727	NC_016617.1	659389	660727	1338	VC1	VN1	OK	75.8915	64.4557	-0.23563	-0.175107	0.8624	0.971324	no
XLOC_002958	XLOC_002958	AZOBR_RS08850	NC_016617.1:1852048-1853392	NC_016617.1	1852048	1853392	1344	VC1	VN1	OK	69.627	37.3272	-0.899418	-0.672302	0.50905	0.960206	no
XLOC_002836	XLOC_002836	AZOBR_RS05585	NC_016617.1:1187813-1189160	NC_016617.1	1187813	1189160	1347	VC1	VN1	OK	79.7257	894.52	3.488	2.58466	0.0231	0.596913	no
XLOC_003603	XLOC_003603	AZOBR_RS23905	NC_016618.1:393597-394944	NC_016618.1	393597	394944	1347	VC1	VN1	OK	1.15626	3.85464	1.73713	1.44121	0.20375	0.851682	no
XLOC_002230	XLOC_002230	AZOBR_RS08910	NC_016617.1:1865114-1866461	NC_016617.1	1865114	1866461	1347	VC1	VN1	OK	198.041	200.634	0.0187724	0.0139593	0.98725	0.994172	no
XLOC_002276	XLOC_002276	AZOBR_RS09735	NC_016617.1:2039443-2040793	NC_016617.1	2039443	2040793	1350	VC1	VN1	OK	22.0342	9.28945	-1.24608	-1.0667	0.2587	0.899583	no
XLOC_001755	XLOC_001755	ccmA,ccmB	NC_016617.1:140998-142350	NC_016617.1	140998	142350	1352	VC1	VN1	OK	95.5543	74.2872	-0.363208	-0.255733	0.8258	0.970918	no
XLOC_002999	XLOC_002999	gor	NC_016617.1:2041920-2043273	NC_016617.1	2041920	2043273	1353	VC1	VN1	OK	189.632	443.53	1.22583	0.917467	0.35205	0.957786	no
XLOC_001270	XLOC_001270	AZOBR_RS29385	NC_016595.1:714516-715869	NC_016595.1	714516	715869	1353	VC1	VN1	OK	10.6442	6.2569	-0.766545	-0.675626	0.5242	0.960206	no
XLOC_003614	XLOC_003614	AZOBR_RS24060	NC_016618.1:435847-437200	NC_016618.1	435847	437200	1353	VC1	VN1	OK	11.7148	16.8654	0.525728	0.463702	0.66015	0.961607	no
XLOC_002700	XLOC_002700	AZOBR_RS03380	NC_016617.1:716244-717600	NC_016617.1	716244	717600	1356	VC1	VN1	OK	2.87718	9.97767	1.79405	1.63376	0.1257	0.745834	no
XLOC_001560	XLOC_001560	AZOBR_RS30760	NC_016596.1:261383-262745	NC_016596.1	261383	262745	1362	VC1	VN1	OK	5.53438	1.54562	-1.84023	-1.72118	0.0908	0.695203	no
XLOC_000937	XLOC_000937	AZOBR_RS27565	NC_016595.1:345687-347049	NC_016595.1	345687	347049	1362	VC1	VN1	OK	33.8713	20.0705	-0.754983	-0.603769	0.5608	0.960206	no
XLOC_002577	XLOC_002577	AZOBR_RS00545	NC_016617.1:108362-109724	NC_016617.1	108362	109724	1362	VC1	VN1	OK	33.4573	32.5633	-0.0390744	-0.0305841	0.97315	0.991614	no
XLOC_003770	XLOC_003770	AZOBR_RS32975	NC_016619.1:76007-77370	NC_016619.1	76007	77370	1363	VC1	VN1	OK	29.1347	826.915	4.82693	3.46525	0.0057	0.469158	no
XLOC_003368	XLOC_003368	AZOBR_RS24185	NC_016618.1:470124-471487	NC_016618.1	470124	471487	1363	VC1	VN1	OK	15.2126	7.21489	-1.07622	-0.761328	0.43285	0.960206	no
XLOC_003628	XLOC_003628	AZOBR_RS36695	NC_016618.1:470124-471487	NC_016618.1	470124	471487	1363	VC1	VN1	OK	23.9174	28.0551	0.230202	0.107556	0.55725	0.960206	no
XLOC_003832	XLOC_003832	AZOBR_RS32975	NC_016619.1:76007-77370	NC_016619.1	76007	77370	1363	VC1	VN1	OK	4.23112	3.29872	-0.359133	-0.0508821	0.86415	0.971324	no
XLOC_000887	XLOC_000887	AZOBR_RS26920	NC_016595.1:186297-187662	NC_016595.1	186297	187662	1365	VC1	VN1	OK	2.46203	4.48803	0.866238	0.78312	0.46645	0.960206	no
XLOC_002960	XLOC_002960	AZOBR_RS08870	NC_016617.1:1857391-1858756	NC_016617.1	1857391	1858756	1365	VC1	VN1	OK	4.38748	7.55043	0.783166	0.735087	0.4753	0.960206	no
XLOC_003463	XLOC_003463	AZOBR_RS36830	NC_016618.1:780002-781368	NC_016618.1	780002	781368	1366	VC1	VN1	OK	294.714	44.0081	-2.74347	-1.33852	0.1218	0.742165	no
XLOC_001096	XLOC_001096	AZOBR_RS26405,AZOBR_RS26410	NC_016595.1:69718-71084	NC_016595.1	69718	71084	1366	VC1	VN1	OK	3.33673	7.96055	1.25443	1.04003	0.28955	0.920391	no
XLOC_003717	XLOC_003717	AZOBR_RS25540	NC_016618.1:780002-781368	NC_016618.1	780002	781368	1366	VC1	VN1	OK	40.9656	15.6943	-1.38417	-0.868027	0.3835	0.957786	no
XLOC_000961	XLOC_000961	AZOBR_RS28110	NC_016595.1:477924-479298	NC_016595.1	477924	479298	1374	VC1	VN1	OK	1.86573	2.75226	0.560875	0.499372	0.62485	0.960206	no
XLOC_000619	XLOC_000619	AZOBR_RS17295	NC_016594.1:629855-631229	NC_016594.1	629855	631229	1374	VC1	VN1	OK	10.1248	14.0782	0.475568	0.402655	0.70145	0.964146	no
XLOC_000078	XLOC_000078	AZOBR_RS36095	NC_016594.1:339601-340978	NC_016594.1	339601	340978	1377	VC1	VN1	OK	5.82043	40.2604	2.79016	0.754053	0.3566	0.957786	no
XLOC_000077	XLOC_000077	AZOBR_RS36090	NC_016594.1:339601-340978	NC_016594.1	339601	340978	1377	VC1	VN1	OK	9.12488	5.81096	-0.65103	-0.236848	0.43865	0.960206	no
XLOC_000559	XLOC_000559	AZOBR_RS16005	NC_016594.1:339601-340978	NC_016594.1	339601	340978	1377	VC1	VN1	OK	11.0374	8.11598	-0.443562	-0.321466	0.7252	0.970918	no
XLOC_000076	XLOC_000076	AZOBR_RS15995	NC_016594.1:338003-339383	NC_016594.1	338003	339383	1380	VC1	VN1	OK	1.26716	5.48572	2.11408	1.75394	0.13775	0.762027	no
XLOC_003821	XLOC_003821	AZOBR_RS32830	NC_016619.1:46507-47891	NC_016619.1	46507	47891	1384	VC1	VN1	OK	7.01595	7.91893	0.174668	0.162555	0.8687	0.971428	no
XLOC_002997	XLOC_002997	AZOBR_RS09730	NC_016617.1:2037840-2039226	NC_016617.1	2037840	2039226	1386	VC1	VN1	OK	62.9768	233.824	1.89253	1.4027	0.1623	0.798881	no
XLOC_001030	XLOC_001030	AZOBR_RS29185	NC_016595.1:673774-675160	NC_016595.1	673774	675160	1386	VC1	VN1	OK	3.82151	2.07823	-0.878787	-0.790796	0.4617	0.960206	no
XLOC_003745	XLOC_003745	AZOBR_RS32690	NC_016619.1:9264-10650	NC_016619.1	9264	10650	1386	VC1	VN1	NOTEST	0.239369	1.00468	2.06943	0	1	1	no
XLOC_000048	XLOC_000048	AZOBR_RS15300,AZOBR_RS15305	NC_016594.1:197812-199200	NC_016594.1	197812	199200	1388	VC1	VN1	OK	10.6626	22.0548	1.04854	0.729523	0.36935	0.957786	no
XLOC_003852	XLOC_003852	AZOBR_RS33190	NC_016619.1:133202-134591	NC_016619.1	133202	134591	1389	VC1	VN1	OK	41.0419	131.914	1.68442	1.24342	0.2296	0.881904	no
XLOC_001043	XLOC_001043	vnfK	NC_016595.1:700522-701911	NC_016595.1	700522	701911	1389	VC1	VN1	OK	5.66522	10.3863	0.874474	0.798781	0.43065	0.960206	no
XLOC_002005	XLOC_002005	AZOBR_RS05355	NC_016617.1:1135341-1136734	NC_016617.1	1135341	1136734	1393	VC1	VN1	OK	242.97	50.4324	-2.26835	-1.68268	0.10345	0.719304	no
XLOC_003583	XLOC_003583	AZOBR_RS23650	NC_016618.1:337937-339332	NC_016618.1	337937	339332	1395	VC1	VN1	OK	105.8	18.9865	-2.47829	-1.97324	0.05715	0.622545	no
XLOC_000537	XLOC_000537	AZOBR_RS36075	NC_016594.1:255035-256434	NC_016594.1	255035	256434	1399	VC1	VN1	OK	5.05885	6.37164	0.332856	0.308562	0.76825	0.970918	no
XLOC_003083	XLOC_003083	AZOBR_RS11700	NC_016617.1:2449277-2450678	NC_016617.1	2449277	2450678	1401	VC1	VN1	OK	123.682	35.6268	-1.7956	-1.29032	0.2149	0.872721	no
XLOC_003771	XLOC_003771	AZOBR_RS32995	NC_016619.1:88713-90114	NC_016619.1	88713	90114	1401	VC1	VN1	OK	192.678	65.3176	-1.56064	-1.15466	0.2474	0.893463	no
XLOC_002828	XLOC_002828	AZOBR_RS05545	NC_016617.1:1176456-1177857	NC_016617.1	1176456	1177857	1401	VC1	VN1	OK	3.10508	1.73057	-0.843379	-0.761211	0.4751	0.960206	no
XLOC_001386	XLOC_001386	AZOBR_RS31425	NC_016596.1:417312-418716	NC_016596.1	417312	418716	1404	VC1	VN1	OK	5.41098	11.3516	1.06894	0.978119	0.343	0.957786	no
XLOC_001604	XLOC_001604	AZOBR_RS31555	NC_016596.1:445914-447321	NC_016596.1	445914	447321	1407	VC1	VN1	OK	3.856	1.67585	-1.20221	-0.995758	0.37025	0.957786	no
XLOC_000906	XLOC_000906	AZOBR_RS27115	NC_016595.1:228797-230208	NC_016595.1	228797	230208	1411	VC1	VN1	OK	4.26001	6.62592	0.637264	0.580958	0.58375	0.960206	no
XLOC_000716	XLOC_000716	AZOBR_RS19180,AZOBR_RS19185	NC_016594.1:1072208-1073620	NC_016594.1	1072208	1073620	1412	VC1	VN1	OK	444.165	362.036	-0.294962	-0.214541	0.836	0.970918	no
XLOC_000110	XLOC_000110	AZOBR_RS16545	NC_016594.1:462953-464366	NC_016594.1	462953	464366	1413	VC1	VN1	OK	18.0725	14.0858	-0.359547	-0.306784	0.76685	0.970918	no
XLOC_002829	XLOC_002829	AZOBR_RS05550	NC_016617.1:1177862-1179278	NC_016617.1	1177862	1179278	1416	VC1	VN1	OK	1.59801	11.5645	2.85535	2.52931	0.03135	0.598808	no
XLOC_001191	XLOC_001191	leuC	NC_016595.1:409780-411196	NC_016595.1	409780	411196	1416	VC1	VN1	OK	5.37702	8.2276	0.613665	0.576264	0.5615	0.960206	no
XLOC_002714	XLOC_002714	AZOBR_RS03635	NC_016617.1:764533-765949	NC_016617.1	764533	765949	1416	VC1	VN1	OK	19.0065	13.0541	-0.541991	-0.473102	0.63145	0.960206	no
XLOC_000888	XLOC_000888	AZOBR_RS26925,AZOBR_RS36950	NC_016595.1:187734-189152	NC_016595.1	187734	189152	1418	VC1	VN1	OK	6.54831	6.09195	-0.104218	-0.0886429	0.92555	0.976625	no
XLOC_003812	XLOC_003812	AZOBR_RS32750	NC_016619.1:26427-27852	NC_016619.1	26427	27852	1425	VC1	VN1	OK	6.85012	4.643	-0.561073	-0.489744	0.62535	0.960206	no
XLOC_000560	XLOC_000560	AZOBR_RS16010	NC_016594.1:341014-342439	NC_016594.1	341014	342439	1425	VC1	VN1	OK	9.87094	10.5623	0.0976666	0.0871781	0.93015	0.978164	no
XLOC_002872	XLOC_002872	AZOBR_RS06310	NC_016617.1:1336598-1338024	NC_016617.1	1336598	1338024	1426	VC1	VN1	OK	3.19926	6.39307	0.998772	0.918978	0.4072	0.960206	no
XLOC_001460	XLOC_001460	AZOBR_RS32475	NC_016596.1:649946-651374	NC_016596.1	649946	651374	1428	VC1	VN1	NOTEST	2.68465	1.54394	-0.798116	0	1	1	no
XLOC_003536	XLOC_003536	AZOBR_RS22880	NC_016618.1:143968-145400	NC_016618.1	143968	145400	1432	VC1	VN1	OK	70.7016	511.13	2.85388	2.09399	0.04875	0.603728	no
XLOC_000505	XLOC_000505	AZOBR_RS14805,AZOBR_RS34435	NC_016594.1:95255-96687	NC_016594.1	95255	96687	1432	VC1	VN1	OK	1902.93	786.124	-1.27539	-0.964506	0.3622	0.957786	no
XLOC_003290	XLOC_003290	AZOBR_RS22880	NC_016618.1:143968-145400	NC_016618.1	143968	145400	1432	VC1	VN1	NOTEST	2.4615	2.41394	-0.0281504	0	1	1	no
XLOC_003202	XLOC_003202	AZOBR_RS13520,AZOBR_RS13525	NC_016617.1:2870144-2871577	NC_016617.1	2870144	2871577	1433	VC1	VN1	OK	205.83	100.831	-1.02952	-0.622451	0.5406	0.960206	no
XLOC_003730	XLOC_003730	AZOBR_RS35565	NC_016618.1:812985-814421	NC_016618.1	812985	814421	1436	VC1	VN1	OK	1.1392	12.6412	3.47203	2.63596	0.0563	0.618585	no
XLOC_003475	XLOC_003475	AZOBR_RS25695	NC_016618.1:812985-814421	NC_016618.1	812985	814421	1436	VC1	VN1	OK	1.1618	6.49854	2.48376	0.77321	0.51125	0.960206	no
XLOC_001789	XLOC_001789	AZOBR_RS01620	NC_016617.1:331842-333279	NC_016617.1	331842	333279	1437	VC1	VN1	OK	44.3575	21.6451	-1.03514	-0.845207	0.41935	0.960206	no
XLOC_003680	XLOC_003680	AZOBR_RS25100	NC_016618.1:686439-687876	NC_016618.1	686439	687876	1437	VC1	VN1	OK	7.30881	4.05978	-0.848237	-0.762404	0.44865	0.960206	no
XLOC_001680	XLOC_001680	AZOBR_RS33800	NC_016597.1:119104-120541	NC_016597.1	119104	120541	1437	VC1	VN1	OK	61.9244	37.7461	-0.71418	-0.528309	0.61835	0.960206	no
XLOC_002861	XLOC_002861	AZOBR_RS06000	NC_016617.1:1276842-1278279	NC_016617.1	1276842	1278279	1437	VC1	VN1	OK	36.0375	28.4999	-0.338542	-0.268719	0.7895	0.970918	no
XLOC_000531	XLOC_000531	AZOBR_RS15325	NC_016594.1:203102-204539	NC_016594.1	203102	204539	1437	VC1	VN1	OK	18.5502	15.0667	-0.300077	-0.263068	0.7904	0.970918	no
XLOC_002717	XLOC_002717	AZOBR_RS03675	NC_016617.1:773703-775143	NC_016617.1	773703	775143	1440	VC1	VN1	OK	358.031	51.4017	-2.8002	-2.12007	0.06305	0.634028	no
XLOC_002834	XLOC_002834	nifD	NC_016617.1:1185078-1186518	NC_016617.1	1185078	1186518	1440	VC1	VN1	OK	4.63458	13.2074	1.51084	1.37929	0.1823	0.833498	no
XLOC_000913	XLOC_000913	AZOBR_RS27255	NC_016595.1:258367-259807	NC_016595.1	258367	259807	1440	VC1	VN1	OK	26.9122	77.9921	1.53507	1.12766	0.28135	0.917768	no
XLOC_003839	XLOC_003839	AZOBR_RS33035	NC_016619.1:98179-99619	NC_016619.1	98179	99619	1440	VC1	VN1	OK	4.16953	5.02546	0.269369	0.24705	0.81105	0.970918	no
XLOC_001821	XLOC_001821	AZOBR_RS02410	NC_016617.1:496478-497921	NC_016617.1	496478	497921	1443	VC1	VN1	OK	32.134	56.3344	0.809916	0.602061	0.5558	0.960206	no
XLOC_000726	XLOC_000726	AZOBR_RS19375	NC_016594.1:1117052-1118498	NC_016594.1	1117052	1118498	1446	VC1	VN1	OK	93.3029	13.8123	-2.75597	-2.20144	0.03625	0.603407	no
XLOC_003040	XLOC_003040	icd	NC_016617.1:2318930-2320376	NC_016617.1	2318930	2320376	1446	VC1	VN1	OK	29.8572	14.0296	-1.08961	-0.87006	0.41105	0.960206	no
XLOC_001686	XLOC_001686	AZOBR_RS33830	NC_016597.1:128118-129564	NC_016597.1	128118	129564	1446	VC1	VN1	OK	115.168	62.7307	-0.876496	-0.649959	0.50675	0.960206	no
XLOC_002701	XLOC_002701	AZOBR_RS03385	NC_016617.1:717830-719276	NC_016617.1	717830	719276	1446	VC1	VN1	OK	10.8873	7.11827	-0.613052	-0.526411	0.61825	0.960206	no
XLOC_002133	XLOC_002133	tilS	NC_016617.1:1590188-1591634	NC_016617.1	1590188	1591634	1446	VC1	VN1	OK	77.3049	112.277	0.538437	0.398266	0.6864	0.96223	no
XLOC_000761	XLOC_000761	AZOBR_RS20320	NC_016594.1:1327694-1329143	NC_016594.1	1327694	1329143	1449	VC1	VN1	OK	246.741	102.579	-1.26626	-0.94133	0.34265	0.957786	no
XLOC_002485	XLOC_002485	AZOBR_RS13440	NC_016617.1:2853536-2854988	NC_016617.1	2853536	2854988	1452	VC1	VN1	OK	1.10907	2.94942	1.41107	1.21276	0.26205	0.904392	no
XLOC_002789	XLOC_002789	AZOBR_RS05100	NC_016617.1:1081765-1083219	NC_016617.1	1081765	1083219	1454	VC1	VN1	OK	37.1167	15.2347	-1.28471	-0.746181	0.45875	0.960206	no
XLOC_001994	XLOC_001994	AZOBR_RS05095	NC_016617.1:1081765-1083219	NC_016617.1	1081765	1083219	1454	VC1	VN1	OK	18.3241	13.3069	-0.461565	-0.238712	0.79435	0.970918	no
XLOC_001719	XLOC_001719	AZOBR_RS33865	NC_016597.1:135971-137426	NC_016597.1	135971	137426	1455	VC1	VN1	OK	101.377	58.7828	-0.786269	-0.582565	0.5524	0.960206	no
XLOC_001691	XLOC_001691	AZOBR_RS33905	NC_016597.1:150818-152276	NC_016597.1	150818	152276	1458	VC1	VN1	OK	486.022	125.682	-1.95124	-1.45703	0.16825	0.805413	no
XLOC_002283	XLOC_002283	AZOBR_RS09845	NC_016617.1:2061398-2062856	NC_016617.1	2061398	2062856	1458	VC1	VN1	OK	40.3895	37.1135	-0.122036	-0.0889074	0.93005	0.978164	no
XLOC_002477	XLOC_002477	AZOBR_RS35945	NC_016617.1:2835648-2837115	NC_016617.1	2835648	2837115	1467	VC1	VN1	OK	345.753	457.312	0.403438	0.21817	0.8139	0.970918	no
XLOC_003191	XLOC_003191	AZOBR_RS13370	NC_016617.1:2835648-2837115	NC_016617.1	2835648	2837115	1467	VC1	VN1	OK	12.827	10.993	-0.222601	-0.125012	0.90405	0.975378	no
XLOC_002476	XLOC_002476	AZOBR_RS13370	NC_016617.1:2835648-2837115	NC_016617.1	2835648	2837115	1467	VC1	VN1	NOTEST	1.02863	2.06919	1.00833	0	1	1	no
XLOC_000990	XLOC_000990	AZOBR_RS28405	NC_016595.1:546784-548254	NC_016595.1	546784	548254	1470	VC1	VN1	OK	7.86252	23.9888	1.6093	1.26615	0.23805	0.885696	no
XLOC_000090	XLOC_000090	AZOBR_RS16160	NC_016594.1:372877-374347	NC_016594.1	372877	374347	1470	VC1	VN1	OK	9.88415	6.92552	-0.513195	-0.432728	0.68245	0.96223	no
XLOC_003660	XLOC_003660	AZOBR_RS24665,AZOBR_RS24670	NC_016618.1:587162-588632	NC_016618.1	587162	588632	1470	VC1	VN1	OK	51.6658	42.1094	-0.295066	-0.220937	0.81785	0.970918	no
XLOC_000992	XLOC_000992	AZOBR_RS28415	NC_016595.1:549587-551063	NC_016595.1	549587	551063	1476	VC1	VN1	OK	55.9116	45.4709	-0.298206	-0.224176	0.8217	0.970918	no
XLOC_001764	XLOC_001764	AZOBR_RS00855	NC_016617.1:167502-168981	NC_016617.1	167502	168981	1479	VC1	VN1	OK	169.7	16.3827	-3.37274	-2.46829	0.0284	0.598808	no
XLOC_003187	XLOC_003187	AZOBR_RS13315	NC_016617.1:2823119-2824598	NC_016617.1	2823119	2824598	1479	VC1	VN1	OK	4.00673	16.172	2.013	1.80011	0.1035	0.719304	no
XLOC_001359	XLOC_001359	ccoG	NC_016596.1:294396-295875	NC_016596.1	294396	295875	1479	VC1	VN1	OK	5.8749	9.34859	0.670186	0.610751	0.54035	0.960206	no
XLOC_001183	XLOC_001183	AZOBR_RS27740	NC_016595.1:387811-389290	NC_016595.1	387811	389290	1479	VC1	VN1	OK	6.55718	4.32164	-0.601497	-0.551116	0.5788	0.960206	no
XLOC_000288	XLOC_000288	AZOBR_RS19380	NC_016594.1:1119345-1120827	NC_016594.1	1119345	1120827	1482	VC1	VN1	OK	78.6666	4.83797	-4.02328	-3.19449	0.0053	0.469158	no
XLOC_002518	XLOC_002518	AZOBR_RS13975,AZOBR_RS13980	NC_016617.1:2934518-2936002	NC_016617.1	2934518	2936002	1484	VC1	VN1	OK	72.2141	91.5351	0.342044	0.246582	0.7783	0.970918	no
XLOC_002830	XLOC_002830	AZOBR_RS05555	NC_016617.1:1179467-1180955	NC_016617.1	1179467	1180955	1488	VC1	VN1	OK	11.4426	24.6416	1.10667	0.900115	0.3852	0.957786	no
XLOC_000089	XLOC_000089	AZOBR_RS16155	NC_016594.1:371357-372845	NC_016594.1	371357	372845	1488	VC1	VN1	OK	7.85989	7.43287	-0.0805902	-0.0704835	0.9451	0.979891	no
XLOC_002680	XLOC_002680	AZOBR_RS02800,AZOBR_RS34060	NC_016617.1:593317-594807	NC_016617.1	593317	594807	1490	VC1	VN1	OK	7.13755	13.6913	0.939759	0.765684	0.456	0.960206	no
XLOC_000919	XLOC_000919	AZOBR_RS27315,AZOBR_RS36985	NC_016595.1:271710-273200	NC_016595.1	271710	273200	1490	VC1	VN1	OK	86.6057	138.513	0.67749	0.47983	0.66445	0.96223	no
XLOC_003182	XLOC_003182	arcD	NC_016617.1:2806054-2807545	NC_016617.1	2806054	2807545	1491	VC1	VN1	OK	2.1996	3.04091	0.467264	0.432051	0.67055	0.96223	no
XLOC_003178	XLOC_003178	AZOBR_RS13240	NC_016617.1:2801195-2802689	NC_016617.1	2801195	2802689	1494	VC1	VN1	OK	0.694278	3.73588	2.42786	1.9958	0.0733	0.653052	no
XLOC_002274	XLOC_002274	AZOBR_RS09720	NC_016617.1:2035613-2037107	NC_016617.1	2035613	2037107	1494	VC1	VN1	OK	19.5773	20.8263	0.0892202	0.0768237	0.9347	0.978211	no
XLOC_003610	XLOC_003610	AZOBR_RS24045	NC_016618.1:427804-429301	NC_016618.1	427804	429301	1497	VC1	VN1	OK	11.3354	7.78109	-0.542794	-0.488473	0.6331	0.960206	no
XLOC_001036	XLOC_001036	AZOBR_RS29215,AZOBR_RS29220	NC_016595.1:680644-682145	NC_016595.1	680644	682145	1501	VC1	VN1	OK	11.6455	26.8971	1.20767	0.996311	0.31375	0.938538	no
XLOC_002669	XLOC_002669	AZOBR_RS02645,AZOBR_RS02650	NC_016617.1:554420-555921	NC_016617.1	554420	555921	1501	VC1	VN1	OK	5.5833	6.84489	0.293908	0.243037	0.8269	0.970918	no
XLOC_000101	XLOC_000101	AZOBR_RS16385	NC_016594.1:424384-425887	NC_016594.1	424384	425887	1503	VC1	VN1	OK	167.893	50.1839	-1.74224	-1.31143	0.20395	0.851682	no
XLOC_002607	XLOC_002607	AZOBR_RS01135	NC_016617.1:230176-231682	NC_016617.1	230176	231682	1506	VC1	VN1	OK	7.75084	6.71245	-0.207512	-0.181448	0.85975	0.970918	no
XLOC_001745	XLOC_001745	AZOBR_RS00575,AZOBR_RS00580	NC_016617.1:114755-116266	NC_016617.1	114755	116266	1511	VC1	VN1	OK	37.8839	79.2098	1.06409	0.792771	0.46825	0.960206	no
XLOC_003853	XLOC_003853	AZOBR_RS37620	NC_016619.1:134796-136314	NC_016619.1	134796	136314	1518	VC1	VN1	OK	24.1745	22.105	-0.129111	-0.0958712	0.923	0.976429	no
XLOC_000850	XLOC_000850	AZOBR_RS26345,AZOBR_RS34920	NC_016595.1:55720-57240	NC_016595.1	55720	57240	1520	VC1	VN1	OK	9.9388	17.531	0.818766	0.658814	0.5274	0.960206	no
XLOC_002968	XLOC_002968	AZOBR_RS08950,moaD	NC_016617.1:1871440-1872960	NC_016617.1	1871440	1872960	1520	VC1	VN1	OK	209.472	155.807	-0.426997	-0.24719	0.7842	0.970918	no
XLOC_002942	XLOC_002942	AZOBR_RS08365,AZOBR_RS08370	NC_016617.1:1759281-1760804	NC_016617.1	1759281	1760804	1523	VC1	VN1	OK	160.845	42.0586	-1.9352	-1.29497	0.269	0.908429	no
XLOC_001640	XLOC_001640	flgA,flgG	NC_016596.1:578548-580071	NC_016596.1	578548	580071	1523	VC1	VN1	OK	7.49654	6.72979	-0.155663	-0.137177	0.88805	0.974799	no
XLOC_001387	XLOC_001387	AZOBR_RS31430	NC_016596.1:418867-420391	NC_016596.1	418867	420391	1524	VC1	VN1	OK	2.37406	3.45613	0.541801	0.47584	0.6569	0.961397	no
XLOC_003005	XLOC_003005	AZOBR_RS09805,AZOBR_RS09810	NC_016617.1:2056040-2057565	NC_016617.1	2056040	2057565	1525	VC1	VN1	OK	250.627	1301.28	2.37632	1.58711	0.131	0.751677	no
XLOC_002280	XLOC_002280	AZOBR_RS09800	NC_016617.1:2056040-2057565	NC_016617.1	2056040	2057565	1525	VC1	VN1	OK	18.0222	58.7718	1.70535	0.323955	0.463	0.960206	no
XLOC_000044	XLOC_000044	AZOBR_RS15265,AZOBR_RS15270	NC_016594.1:193545-195071	NC_016594.1	193545	195071	1526	VC1	VN1	OK	16.7759	6.02687	-1.47691	-1.24403	0.211	0.866276	no
XLOC_001515	XLOC_001515	pyk	NC_016596.1:103967-105494	NC_016596.1	103967	105494	1527	VC1	VN1	OK	11.7038	24.5235	1.06719	0.936272	0.35975	0.957786	no
XLOC_000907	XLOC_000907	AZOBR_RS27120,AZOBR_RS27125	NC_016595.1:230226-231755	NC_016595.1	230226	231755	1529	VC1	VN1	OK	2.53302	15.5321	2.61632	1.76079	0.0765	0.664443	no
XLOC_001075	XLOC_001075	AZOBR_RS26250	NC_016595.1:35650-37180	NC_016595.1	35650	37180	1530	VC1	VN1	OK	5.77053	4.66026	-0.308295	-0.288255	0.7643	0.970918	no
XLOC_002649	XLOC_002649	AZOBR_RS02315	NC_016617.1:477513-479046	NC_016617.1	477513	479046	1533	VC1	VN1	OK	18.3523	17.7166	-0.050859	-0.0446836	0.96265	0.988058	no
XLOC_002690	XLOC_002690	AZOBR_RS03020,AZOBR_RS03025	NC_016617.1:642432-643971	NC_016617.1	642432	643971	1539	VC1	VN1	OK	5.50399	14.9462	1.44123	1.1205	0.25455	0.898636	no
XLOC_000186	XLOC_000186	AZOBR_RS17805	NC_016594.1:754171-755710	NC_016594.1	754171	755710	1539	VC1	VN1	OK	2.30609	5.36217	1.21737	1.10164	0.2847	0.918064	no
XLOC_003689	XLOC_003689	betC	NC_016618.1:708442-709987	NC_016618.1	708442	709987	1545	VC1	VN1	OK	16.3832	12.6177	-0.376765	-0.329026	0.74965	0.970918	no
XLOC_001414	XLOC_001414	AZOBR_RS31880	NC_016596.1:515768-517316	NC_016596.1	515768	517316	1548	VC1	VN1	OK	41.7576	31.2429	-0.41851	-0.307799	0.767	0.970918	no
XLOC_002221	XLOC_002221	AZOBR_RS08790	NC_016617.1:1839455-1841006	NC_016617.1	1839455	1841006	1551	VC1	VN1	OK	60.5832	54.3782	-0.155889	-0.116212	0.90885	0.975378	no
XLOC_003413	XLOC_003413	AZOBR_RS24745,AZOBR_RS24750	NC_016618.1:606609-608162	NC_016618.1	606609	608162	1553	VC1	VN1	OK	34.7921	24.0502	-0.532713	-0.391849	0.7008	0.964146	no
XLOC_001459	XLOC_001459	AZOBR_RS32470	NC_016596.1:648348-649902	NC_016596.1	648348	649902	1554	VC1	VN1	OK	3.58433	3.4178	-0.0686331	-0.0641173	0.956	0.984444	no
XLOC_003830	XLOC_003830	AZOBR_RS32930,AZOBR_RS32935	NC_016619.1:69017-70576	NC_016619.1	69017	70576	1559	VC1	VN1	OK	39.8328	29.124	-0.451749	-0.237059	0.77975	0.970918	no
XLOC_002833	XLOC_002833	nifK	NC_016617.1:1183488-1185048	NC_016617.1	1183488	1185048	1560	VC1	VN1	OK	4.69594	3.25526	-0.528644	-0.466299	0.64295	0.961231	no
XLOC_001284	XLOC_001284	AZOBR_RS29720,AZOBR_RS37245,AZOBR_RS37250	NC_016596.1:13657-15221	NC_016596.1	13657	15221	1564	VC1	VN1	OK	19.4905	25.2211	0.37186	0.278263	0.79	0.970918	no
XLOC_003795	XLOC_003795	AZOBR_RS33290	NC_016619.1:160734-162300	NC_016619.1	160734	162300	1566	VC1	VN1	OK	3.39839	1.90552	-0.834672	-0.703336	0.5117	0.960206	no
XLOC_001975	XLOC_001975	AZOBR_RS04880	NC_016617.1:1026880-1028446	NC_016617.1	1026880	1028446	1566	VC1	VN1	OK	6.82502	7.93251	0.216943	0.187431	0.8536	0.970918	no
XLOC_001399	XLOC_001399	AZOBR_RS31645	NC_016596.1:462624-464196	NC_016596.1	462624	464196	1572	VC1	VN1	OK	4.87745	71.7618	3.87902	3.18227	0.00705	0.515618	no
XLOC_001000	XLOC_001000	AZOBR_RS28550,AZOBR_RS28555	NC_016595.1:579228-580805	NC_016595.1	579228	580805	1577	VC1	VN1	OK	7.59143	8.0628	0.0869099	0.0596085	0.9479	0.980083	no
XLOC_001381	XLOC_001381	AZOBR_RS31385,kduD	NC_016596.1:410344-411924	NC_016596.1	410344	411924	1580	VC1	VN1	OK	13.1501	98.4579	2.90444	2.33916	0.0264	0.596913	no
XLOC_000210	XLOC_000210	AZOBR_RS18165	NC_016594.1:833058-834639	NC_016594.1	833058	834639	1581	VC1	VN1	OK	3.57837	13.2734	1.89116	1.7356	0.10205	0.717876	no
XLOC_002257	XLOC_002257	AZOBR_RS09360	NC_016617.1:1955476-1957057	NC_016617.1	1955476	1957057	1581	VC1	VN1	OK	6.31079	3.43131	-0.879059	-0.765164	0.4796	0.960206	no
XLOC_000370	XLOC_000370	AZOBR_RS20515	NC_016594.1:1367445-1369026	NC_016594.1	1367445	1369026	1581	VC1	VN1	OK	13.6179	16.4917	0.276233	0.242223	0.80585	0.970918	no
XLOC_001584	XLOC_001584	AZOBR_RS31220	NC_016596.1:368254-369836	NC_016596.1	368254	369836	1582	VC1	VN1	OK	14.6556	12.1089	-0.275389	-0.236083	0.82665	0.970918	no
XLOC_003343	XLOC_003343	AZOBR_RS23915	NC_016618.1:396076-397660	NC_016618.1	396076	397660	1584	VC1	VN1	OK	1.19925	5.74982	2.26138	1.87952	0.09485	0.704032	no
XLOC_000678	XLOC_000678	AZOBR_RS18115	NC_016594.1:820932-822517	NC_016594.1	820932	822517	1585	VC1	VN1	OK	13.7674	40.6199	1.56093	1.26403	0.23225	0.884287	no
XLOC_000917	XLOC_000917	AZOBR_RS27305	NC_016595.1:268925-270512	NC_016595.1	268925	270512	1587	VC1	VN1	OK	44.8488	64.4948	0.524113	0.397343	0.69845	0.963358	no
XLOC_001280	XLOC_001280	AZOBR_RS29660	NC_016596.1:2825-4417	NC_016596.1	2825	4417	1592	VC1	VN1	NOTEST	0.45476	1.43112	1.65397	0	1	1	no
XLOC_002222	XLOC_002222	AZOBR_RS08795,AZOBR_RS08800	NC_016617.1:1841012-1842607	NC_016617.1	1841012	1842607	1595	VC1	VN1	OK	140.124	43.5532	-1.68585	-1.24391	0.30135	0.931225	no
XLOC_000804	XLOC_000804	AZOBR_RS20980	NC_016594.1:1467017-1468613	NC_016594.1	1467017	1468613	1596	VC1	VN1	OK	4.42371	1.93148	-1.19555	-1.08507	0.30915	0.937292	no
XLOC_000096	XLOC_000096	AZOBR_RS16245	NC_016594.1:395820-397419	NC_016594.1	395820	397419	1599	VC1	VN1	OK	30.0219	16.7124	-0.845099	-0.66714	0.5188	0.960206	no
XLOC_001716	XLOC_001716	AZOBR_RS33840,AZOBR_RS33845,AZOBR_RS33850	NC_016597.1:131842-133447	NC_016597.1	131842	133447	1605	VC1	VN1	OK	364.496	38.0345	-3.26052	-1.92607	0.0677	0.652673	no
XLOC_003087	XLOC_003087	urtB	NC_016617.1:2453628-2455233	NC_016617.1	2453628	2455233	1605	VC1	VN1	NOTEST	0.37483	2.53296	2.75651	0	1	1	no
XLOC_002499	XLOC_002499	AZOBR_RS13760	NC_016617.1:2907596-2909202	NC_016617.1	2907596	2909202	1606	VC1	VN1	OK	112.126	311.451	1.47388	0.924039	0.32905	0.951559	no
XLOC_003227	XLOC_003227	AZOBR_RS13765	NC_016617.1:2907596-2909202	NC_016617.1	2907596	2909202	1606	VC1	VN1	OK	29.0429	52.3544	0.850127	0.132635	0.76215	0.970918	no
XLOC_003399	XLOC_003399	AZOBR_RS24560,AZOBR_RS24565	NC_016618.1:568280-569887	NC_016618.1	568280	569887	1607	VC1	VN1	OK	6.70814	32.2334	2.26457	1.88299	0.101	0.713743	no
XLOC_001687	XLOC_001687	AZOBR_RS33835	NC_016597.1:130203-131811	NC_016597.1	130203	131811	1608	VC1	VN1	OK	87.7099	12.741	-2.78326	-2.07612	0.05405	0.603728	no
XLOC_003194	XLOC_003194	AZOBR_RS13405	NC_016617.1:2846387-2847998	NC_016617.1	2846387	2847998	1611	VC1	VN1	OK	26.8178	5.99584	-2.16116	-1.71243	0.12275	0.742411	no
XLOC_003532	XLOC_003532	AZOBR_RS22860	NC_016618.1:138375-139986	NC_016618.1	138375	139986	1611	VC1	VN1	OK	305.195	413.103	0.436769	0.333939	0.7476	0.970918	no
XLOC_003225	XLOC_003225	AZOBR_RS13710,AZOBR_RS13715,AZOBR_RS13720	NC_016617.1:2902980-2904593	NC_016617.1	2902980	2904593	1613	VC1	VN1	OK	41.6987	69.5361	0.737759	0.450367	0.58295	0.960206	no
XLOC_000771	XLOC_000771	AZOBR_RS20535	NC_016594.1:1373148-1374762	NC_016594.1	1373148	1374762	1614	VC1	VN1	OK	194.337	110.821	-0.810324	-0.598894	0.5331	0.960206	no
XLOC_002760	XLOC_002760	AZOBR_RS04465	NC_016617.1:938336-939950	NC_016617.1	938336	939950	1614	VC1	VN1	OK	56.1359	40.689	-0.464288	-0.339532	0.748	0.970918	no
XLOC_001080	XLOC_001080	AZOBR_RS26275	NC_016595.1:40932-42558	NC_016595.1	40932	42558	1626	VC1	VN1	OK	5.0406	9.0909	0.850826	0.750953	0.45445	0.960206	no
XLOC_001474	XLOC_001474	AZOBR_RS32590	NC_016596.1:676040-677678	NC_016596.1	676040	677678	1638	VC1	VN1	OK	6.43431	5.0514	-0.349101	-0.294697	0.77525	0.970918	no
XLOC_001828	XLOC_001828	groL	NC_016617.1:520232-521876	NC_016617.1	520232	521876	1644	VC1	VN1	OK	75.3245	20.0141	-1.9121	-1.51297	0.1228	0.742411	no
XLOC_000622	XLOC_000622	AZOBR_RS17360	NC_016594.1:638012-639662	NC_016594.1	638012	639662	1650	VC1	VN1	OK	49.4673	29.0332	-0.768774	-0.566827	0.5809	0.960206	no
XLOC_003690	XLOC_003690	AZOBR_RS25190,tauB	NC_016618.1:710015-711670	NC_016618.1	710015	711670	1655	VC1	VN1	OK	3.4919	4.3409	0.313981	0.266258	0.78575	0.970918	no
XLOC_003174	XLOC_003174	AZOBR_RS13215	NC_016617.1:2793047-2794703	NC_016617.1	2793047	2794703	1656	VC1	VN1	OK	3.78593	9.49856	1.32706	1.18945	0.2671	0.908429	no
XLOC_003564	XLOC_003564	AZOBR_RS23420,AZOBR_RS23425	NC_016618.1:283753-285409	NC_016618.1	283753	285409	1656	VC1	VN1	OK	12.0655	10.2296	-0.238141	-0.196938	0.855	0.970918	no
XLOC_003448	XLOC_003448	AZOBR_RS25280,AZOBR_RS25285	NC_016618.1:727021-728679	NC_016618.1	727021	728679	1658	VC1	VN1	OK	2.51497	11.8936	2.24157	1.85869	0.09985	0.711072	no
XLOC_000421	XLOC_000421	AZOBR_RS21440	NC_016594.1:1589231-1590893	NC_016594.1	1589231	1590893	1662	VC1	VN1	OK	20.6871	9.22669	-1.16485	-0.816719	0.4511	0.960206	no
XLOC_003476	XLOC_003476	AZOBR_RS25705	NC_016618.1:814871-816534	NC_016618.1	814871	816534	1663	VC1	VN1	OK	23.1716	16.2532	-0.511634	-0.398895	0.6993	0.96387	no
XLOC_000225	XLOC_000225	AZOBR_RS18255	NC_016594.1:862881-864546	NC_016594.1	862881	864546	1665	VC1	VN1	OK	11.9952	54.3871	2.1808	1.78443	0.10305	0.719065	no
XLOC_000692	XLOC_000692	AZOBR_RS18550	NC_016594.1:929592-931257	NC_016594.1	929592	931257	1665	VC1	VN1	OK	2.90841	11.7144	2.00998	1.7858	0.10645	0.7197	no
XLOC_001054	XLOC_001054	AZOBR_RS29415,AZOBR_RS29420	NC_016595.1:720422-722092	NC_016595.1	720422	722092	1670	VC1	VN1	OK	11.9032	15.8972	0.417418	0.362538	0.7	0.964067	no
XLOC_003390	XLOC_003390	AZOBR_RS24415	NC_016618.1:528353-530024	NC_016618.1	528353	530024	1671	VC1	VN1	OK	27.5148	38.9812	0.502571	0.37295	0.7111	0.965689	no
XLOC_001475	XLOC_001475	AZOBR_RS32595	NC_016596.1:677687-679358	NC_016596.1	677687	679358	1671	VC1	VN1	NOTEST	1.94224	2.67087	0.459588	0	1	1	no
XLOC_001212	XLOC_001212	AZOBR_RS28215	NC_016595.1:501752-503429	NC_016595.1	501752	503429	1677	VC1	VN1	OK	14.0325	1547.5	6.78503	1.8827	0.21245	0.868107	no
XLOC_000973	XLOC_000973	AZOBR_RS28210	NC_016595.1:501752-503429	NC_016595.1	501752	503429	1677	VC1	VN1	OK	12.1618	48.1104	1.984	0.99625	0.33055	0.951775	no
XLOC_000662	XLOC_000662	AZOBR_RS17945	NC_016594.1:782763-784440	NC_016594.1	782763	784440	1677	VC1	VN1	OK	62.2994	31.6746	-0.975891	-0.727604	0.4726	0.960206	no
XLOC_001213	XLOC_001213	AZOBR_RS28220	NC_016595.1:501752-503429	NC_016595.1	501752	503429	1677	VC1	VN1	OK	18.0055	56.7116	1.65521	0.3902	0.53445	0.960206	no
XLOC_003833	XLOC_003833	AZOBR_RS32980	NC_016619.1:77408-79088	NC_016619.1	77408	79088	1680	VC1	VN1	OK	2.95653	1.81949	-0.70037	-0.655471	0.5369	0.960206	no
XLOC_000664	XLOC_000664	AZOBR_RS17955,AZOBR_RS17960	NC_016594.1:786479-788164	NC_016594.1	786479	788164	1685	VC1	VN1	OK	235.276	71.2025	-1.72436	-1.24806	0.1863	0.835699	no
XLOC_003387	XLOC_003387	AZOBR_RS24395	NC_016618.1:523013-524699	NC_016618.1	523013	524699	1686	VC1	VN1	OK	18.8255	5.30695	-1.82674	-1.61919	0.09245	0.695203	no
XLOC_003266	XLOC_003266	AZOBR_RS22480	NC_016618.1:54195-55882	NC_016618.1	54195	55882	1687	VC1	VN1	OK	1.9795	7.89176	1.99521	1.71642	0.12865	0.750856	no
XLOC_003505	XLOC_003505	AZOBR_RS36575	NC_016618.1:54195-55882	NC_016618.1	54195	55882	1687	VC1	VN1	NOTEST	1.92394	1.58619	-0.278501	0	1	1	no
XLOC_003682	XLOC_003682	AZOBR_RS25125	NC_016618.1:694522-696211	NC_016618.1	694522	696211	1689	VC1	VN1	OK	4.28483	29.7324	2.79473	2.33727	0.04055	0.603407	no
XLOC_000768	XLOC_000768	AZOBR_RS20410	NC_016594.1:1347309-1349001	NC_016594.1	1347309	1349001	1692	VC1	VN1	OK	182.365	27.4853	-2.7301	-2.17389	0.0431	0.603407	no
XLOC_001829	XLOC_001829	AZOBR_RS02505	NC_016617.1:522072-523764	NC_016617.1	522072	523764	1692	VC1	VN1	OK	9.7846	41.3858	2.08055	1.68118	0.11225	0.731633	no
XLOC_003082	XLOC_003082	AZOBR_RS11695	NC_016617.1:2447077-2448769	NC_016617.1	2447077	2448769	1692	VC1	VN1	NOTEST	1.38104	1.55393	0.170159	0	1	1	no
XLOC_000846	XLOC_000846	AZOBR_RS26195,AZOBR_RS36885	NC_016595.1:22624-24317	NC_016595.1	22624	24317	1693	VC1	VN1	OK	36.9823	93.2744	1.33465	0.910561	0.5089	0.960206	no
XLOC_001230	XLOC_001230	AZOBR_RS28500	NC_016595.1:567926-569624	NC_016595.1	567926	569624	1698	VC1	VN1	OK	7.43851	3.92024	-0.92407	-0.830497	0.42145	0.960206	no
XLOC_000081	XLOC_000081	AZOBR_RS16090,AZOBR_RS16095	NC_016594.1:358983-360682	NC_016594.1	358983	360682	1699	VC1	VN1	OK	251.882	1293.73	2.36071	1.65525	0.1372	0.760976	no
XLOC_001325	XLOC_001325	AZOBR_RS30320,AZOBR_RS35165	NC_016596.1:148872-150571	NC_016596.1	148872	150571	1699	VC1	VN1	OK	8.73082	26.0709	1.57825	1.26465	0.2094	0.862778	no
XLOC_000158	XLOC_000158	AZOBR_RS17420	NC_016594.1:653521-655221	NC_016594.1	653521	655221	1700	VC1	VN1	OK	57.2212	33.9123	-0.754741	-0.392088	0.68585	0.96223	no
XLOC_000626	XLOC_000626	AZOBR_RS17425	NC_016594.1:653521-655221	NC_016594.1	653521	655221	1700	VC1	VN1	OK	28.2428	28.884	0.0323893	0.0132513	0.9762	0.992546	no
XLOC_000722	XLOC_000722	AZOBR_RS19290	NC_016594.1:1095859-1097560	NC_016594.1	1095859	1097560	1701	VC1	VN1	OK	7.12529	14.9227	1.06649	0.914652	0.38405	0.957786	no
XLOC_003388	XLOC_003388	AZOBR_RS24400	NC_016618.1:524729-526430	NC_016618.1	524729	526430	1701	VC1	VN1	OK	23.8936	15.2416	-0.648607	-0.510945	0.6088	0.960206	no
XLOC_000764	XLOC_000764	AZOBR_RS20390	NC_016594.1:1341840-1343544	NC_016594.1	1341840	1343544	1704	VC1	VN1	OK	5.05989	14.5972	1.52851	1.37411	0.16155	0.798881	no
XLOC_000149	XLOC_000149	AZOBR_RS17275	NC_016594.1:624167-625871	NC_016594.1	624167	625871	1704	VC1	VN1	OK	87.8341	51.287	-0.776188	-0.578842	0.56075	0.960206	no
XLOC_003284	XLOC_003284	AZOBR_RS22805,AZOBR_RS22810	NC_016618.1:127246-128954	NC_016618.1	127246	128954	1708	VC1	VN1	OK	30.4243	39.6746	0.382994	0.309434	0.78835	0.970918	no
XLOC_001879	XLOC_001879	AZOBR_RS03100	NC_016617.1:661550-663260	NC_016617.1	661550	663260	1710	VC1	VN1	OK	204.68	80.0246	-1.35485	-1.01049	0.3087	0.937292	no
XLOC_003351	XLOC_003351	AZOBR_RS23960	NC_016618.1:404827-406537	NC_016618.1	404827	406537	1710	VC1	VN1	OK	4.29809	6.18101	0.524146	0.476436	0.63445	0.960206	no
XLOC_003637	XLOC_003637	AZOBR_RS24270	NC_016618.1:489081-490794	NC_016618.1	489081	490794	1713	VC1	VN1	OK	7.79689	27.6226	1.82488	1.45359	0.16205	0.798881	no
XLOC_003376	XLOC_003376	AZOBR_RS24265	NC_016618.1:489081-490794	NC_016618.1	489081	490794	1713	VC1	VN1	OK	6.30391	0	-inf	-nan	0.19825	0.850211	no
XLOC_003762	XLOC_003762	AZOBR_RS32905,AZOBR_RS32910	NC_016619.1:62294-64012	NC_016619.1	62294	64012	1718	VC1	VN1	OK	12.0141	15.8577	0.400454	0.319052	0.73135	0.970918	no
XLOC_000791	XLOC_000791	AZOBR_RS20870,AZOBR_RS20875	NC_016594.1:1443804-1445525	NC_016594.1	1443804	1445525	1721	VC1	VN1	OK	11.9269	8.68763	-0.457187	-0.39006	0.6922	0.96223	no
XLOC_001233	XLOC_001233	flgK	NC_016595.1:571630-573352	NC_016595.1	571630	573352	1722	VC1	VN1	OK	3.5751	2.76962	-0.368297	-0.334297	0.7415	0.970918	no
XLOC_002566	XLOC_002566	AZOBR_RS00395,AZOBR_RS00400	NC_016617.1:73413-75137	NC_016617.1	73413	75137	1724	VC1	VN1	OK	11.908	10.1769	-0.226628	-0.18772	0.8493	0.970918	no
XLOC_000223	XLOC_000223	AZOBR_RS18245	NC_016594.1:859840-861565	NC_016594.1	859840	861565	1725	VC1	VN1	OK	4.09801	7.86724	0.940935	0.825765	0.4193	0.960206	no
XLOC_000563	XLOC_000563	AZOBR_RS16030,AZOBR_RS16035	NC_016594.1:346138-347865	NC_016594.1	346138	347865	1727	VC1	VN1	OK	6.49785	5.66775	-0.197185	-0.179564	0.85545	0.970918	no
XLOC_000523	XLOC_000523	AZOBR_RS15185,AZOBR_RS15190,AZOBR_RS15195,AZOBR_RS34460	NC_016594.1:183891-185619	NC_016594.1	183891	185619	1728	VC1	VN1	OK	50.1217	534.005	3.41335	2.23782	0.075	0.657152	no
XLOC_000592	XLOC_000592	AZOBR_RS16550	NC_016594.1:465007-466735	NC_016594.1	465007	466735	1728	VC1	VN1	OK	13.3526	6.55551	-1.02634	-0.933361	0.36025	0.957786	no
XLOC_001625	XLOC_001625	AZOBR_RS31940	NC_016596.1:531319-533050	NC_016596.1	531319	533050	1731	VC1	VN1	OK	9.15326	11.342	0.309314	0.269391	0.79385	0.970918	no
XLOC_000088	XLOC_000088	AZOBR_RS16145,AZOBR_RS16150	NC_016594.1:369452-371194	NC_016594.1	369452	371194	1742	VC1	VN1	OK	17.7197	12.9484	-0.452587	-0.372838	0.67495	0.96223	no
XLOC_001449	XLOC_001449	AZOBR_RS32335	NC_016596.1:622611-624354	NC_016596.1	622611	624354	1743	VC1	VN1	OK	1.49923	4.29244	1.51758	1.37412	0.19655	0.847148	no
XLOC_000696	XLOC_000696	AZOBR_RS18605	NC_016594.1:945609-947352	NC_016594.1	945609	947352	1743	VC1	VN1	OK	8.31594	6.36642	-0.385396	-0.344289	0.74175	0.970918	no
XLOC_000645	XLOC_000645	AZOBR_RS17695	NC_016594.1:730117-731863	NC_016594.1	730117	731863	1746	VC1	VN1	OK	10.6264	11.3749	0.0982013	0.0867364	0.92935	0.978164	no
XLOC_002715	XLOC_002715	AZOBR_RS03645	NC_016617.1:766814-768563	NC_016617.1	766814	768563	1749	VC1	VN1	OK	255.563	93.8157	-1.44578	-1.083	0.28275	0.918064	no
XLOC_001360	XLOC_001360	AZOBR_RS30875,AZOBR_RS30880	NC_016596.1:296156-297907	NC_016596.1	296156	297907	1751	VC1	VN1	OK	37.5161	11.5555	-1.69893	-1.17329	0.23825	0.885696	no
XLOC_000272	XLOC_000272	AZOBR_RS19190,AZOBR_RS19195	NC_016594.1:1073957-1075709	NC_016594.1	1073957	1075709	1752	VC1	VN1	OK	21.6046	39.0048	0.852315	0.651619	0.4916	0.960206	no
XLOC_003834	XLOC_003834	AZOBR_RS32985	NC_016619.1:79328-81080	NC_016619.1	79328	81080	1752	VC1	VN1	OK	7.5396	7.02361	-0.102276	-0.0884521	0.93525	0.978211	no
XLOC_001628	XLOC_001628	AZOBR_RS31955,AZOBR_RS31960,AZOBR_RS37450	NC_016596.1:535802-537555	NC_016596.1	535802	537555	1753	VC1	VN1	OK	37.0301	80.8101	1.12584	0.633889	0.4364	0.960206	no
XLOC_001626	XLOC_001626	AZOBR_RS31945	NC_016596.1:533167-534925	NC_016596.1	533167	534925	1758	VC1	VN1	OK	20.4238	31.7544	0.636704	0.451982	0.676	0.96223	no
XLOC_000851	XLOC_000851	AZOBR_RS26355	NC_016595.1:58932-60690	NC_016595.1	58932	60690	1758	VC1	VN1	OK	146.587	176.095	0.264597	0.193288	0.8442	0.970918	no
XLOC_001087	XLOC_001087	AZOBR_RS26355	NC_016595.1:58932-60690	NC_016595.1	58932	60690	1758	VC1	VN1	NOTEST	0.629997	2.235	1.82686	0	1	1	no
XLOC_003272	XLOC_003272	AZOBR_RS22580	NC_016618.1:79085-80852	NC_016618.1	79085	80852	1767	VC1	VN1	OK	6.13385	7.26435	0.244041	0.204701	0.84705	0.970918	no
XLOC_002921	XLOC_002921	gcl	NC_016617.1:1679510-1681280	NC_016617.1	1679510	1681280	1770	VC1	VN1	OK	2.26637	6.03132	1.41209	1.30246	0.2156	0.872721	no
XLOC_001559	XLOC_001559	AZOBR_RS30750	NC_016596.1:259550-261322	NC_016596.1	259550	261322	1772	VC1	VN1	OK	5.87074	22.1669	1.91679	1.17395	0.23185	0.883737	no
XLOC_001987	XLOC_001987	AZOBR_RS04985,AZOBR_RS04990	NC_016617.1:1054504-1056276	NC_016617.1	1054504	1056276	1772	VC1	VN1	OK	10.6812	28.854	1.4337	1.09545	0.29215	0.924252	no
XLOC_001351	XLOC_001351	AZOBR_RS30745	NC_016596.1:259550-261322	NC_016596.1	259550	261322	1772	VC1	VN1	OK	12.8048	12.1937	-0.0705552	-0.019968	0.77005	0.970918	no
XLOC_001352	XLOC_001352	AZOBR_RS30755	NC_016596.1:259550-261322	NC_016596.1	259550	261322	1772	VC1	VN1	OK	45.9309	34.2011	-0.425423	-0.13737	0.8245	0.970918	no
XLOC_001465	XLOC_001465	xsc	NC_016596.1:658717-660493	NC_016596.1	658717	660493	1776	VC1	VN1	OK	2.00158	8.09951	2.01669	1.72311	0.1187	0.736159	no
XLOC_001042	XLOC_001042	vnfD,vnfG	NC_016595.1:698709-700487	NC_016595.1	698709	700487	1778	VC1	VN1	OK	9.26649	41.8141	2.1739	1.50474	0.08685	0.691406	no
XLOC_000890	XLOC_000890	AZOBR_RS26960	NC_016595.1:194237-196016	NC_016595.1	194237	196016	1779	VC1	VN1	OK	66.3421	68.7933	0.052344	0.0386041	0.9671	0.990276	no
XLOC_000062	XLOC_000062	AZOBR_RS15640	NC_016594.1:264445-266225	NC_016594.1	264445	266225	1780	VC1	VN1	OK	113.582	141.118	0.313167	0.229984	0.81655	0.970918	no
XLOC_000544	XLOC_000544	AZOBR_RS15645	NC_016594.1:264445-266225	NC_016594.1	264445	266225	1780	VC1	VN1	OK	3.11582	4.61191	0.565751	0.0968116	0.82885	0.970918	no
XLOC_003233	XLOC_003233	AZOBR_RS13895,AZOBR_RS13900	NC_016617.1:2924136-2925919	NC_016617.1	2924136	2925919	1783	VC1	VN1	OK	18.0198	4.15944	-2.11512	-1.15716	0.17335	0.81739	no
XLOC_003744	XLOC_003744	AZOBR_RS32685	NC_016619.1:7451-9236	NC_016619.1	7451	9236	1785	VC1	VN1	OK	1.76653	3.04331	0.784718	0.694557	0.5173	0.960206	no
XLOC_003153	XLOC_003153	AZOBR_RS12790	NC_016617.1:2696546-2698337	NC_016617.1	2696546	2698337	1791	VC1	VN1	OK	92.2472	14.6966	-2.65003	-2.12033	0.05005	0.603728	no
XLOC_001876	XLOC_001876	ggt	NC_016617.1:657511-659302	NC_016617.1	657511	659302	1791	VC1	VN1	OK	17.5722	14.3606	-0.291174	-0.254679	0.7986	0.970918	no
XLOC_003522	XLOC_003522	AZOBR_RS22735,AZOBR_RS22740	NC_016618.1:109074-110871	NC_016618.1	109074	110871	1797	VC1	VN1	OK	6.3232	12.473	0.980078	0.831618	0.39315	0.957786	no
XLOC_003535	XLOC_003535	AZOBR_RS22875	NC_016618.1:141911-143708	NC_016618.1	141911	143708	1797	VC1	VN1	NOTEST	1.4839	2.07921	0.486637	0	1	1	no
XLOC_003490	XLOC_003490	AZOBR_RS26055	NC_016618.1:897155-898955	NC_016618.1	897155	898955	1800	VC1	VN1	OK	14.2153	16.3292	0.200009	0.17223	0.85495	0.970918	no
XLOC_002153	XLOC_002153	recJ	NC_016617.1:1657595-1659397	NC_016617.1	1657595	1659397	1802	VC1	VN1	OK	12.9263	11.205	-0.206165	-0.178629	0.86165	0.971324	no
XLOC_001765	XLOC_001765	AZOBR_RS00860	NC_016617.1:169123-170926	NC_016617.1	169123	170926	1803	VC1	VN1	OK	56.5786	31.1187	-0.862476	-0.643258	0.51575	0.960206	no
XLOC_003389	XLOC_003389	AZOBR_RS24405,AZOBR_RS24410	NC_016618.1:526461-528268	NC_016618.1	526461	528268	1807	VC1	VN1	OK	109.594	240.047	1.13115	0.715799	0.46055	0.960206	no
XLOC_003510	XLOC_003510	AZOBR_RS22555	NC_016618.1:72831-74643	NC_016618.1	72831	74643	1812	VC1	VN1	OK	4.96868	11.7543	1.24226	0.946959	0.37555	0.957786	no
XLOC_002963	XLOC_002963	AZOBR_RS08900	NC_016617.1:1861938-1863751	NC_016617.1	1861938	1863751	1813	VC1	VN1	OK	10.4907	46.1725	2.13792	0.298755	0.5041	0.960206	no
XLOC_002228	XLOC_002228	AZOBR_RS08890,AZOBR_RS08895	NC_016617.1:1861938-1863751	NC_016617.1	1861938	1863751	1813	VC1	VN1	OK	100.858	144.236	0.516106	0.373366	0.69025	0.96223	no
XLOC_001509	XLOC_001509	AZOBR_RS30120,AZOBR_RS30125	NC_016596.1:96947-98761	NC_016596.1	96947	98761	1814	VC1	VN1	OK	24.692	67.5691	1.45232	0.970824	0.40695	0.960206	no
XLOC_001682	XLOC_001682	AZOBR_RS33810	NC_016597.1:121952-123767	NC_016597.1	121952	123767	1815	VC1	VN1	OK	223.22	63.1444	-1.82174	-1.37273	0.1866	0.835699	no
XLOC_002766	XLOC_002766	AZOBR_RS04630,AZOBR_RS04635	NC_016617.1:974948-976774	NC_016617.1	974948	976774	1826	VC1	VN1	OK	6.33828	6.73894	0.08843	0.0733157	0.9407	0.979471	no
XLOC_003708	XLOC_003708	AZOBR_RS36825	NC_016618.1:745542-747371	NC_016618.1	745542	747371	1829	VC1	VN1	OK	19.9374	67.1884	1.75273	0.870542	0.3882	0.957786	no
XLOC_003454	XLOC_003454	groL	NC_016618.1:745542-747371	NC_016618.1	745542	747371	1829	VC1	VN1	OK	5.05197	6.46344	0.355457	0.238964	0.8041	0.970918	no
XLOC_002006	XLOC_002006	AZOBR_RS05360,AZOBR_RS05365	NC_016617.1:1136998-1138832	NC_016617.1	1136998	1138832	1834	VC1	VN1	OK	77.0737	82.5462	0.0989629	0.070026	0.9405	0.979471	no
XLOC_001568	XLOC_001568	AZOBR_RS30835	NC_016596.1:281952-283791	NC_016596.1	281952	283791	1839	VC1	VN1	OK	118.246	16.1551	-2.87174	-2.28615	0.03025	0.598808	no
XLOC_002480	XLOC_002480	AZOBR_RS13400	NC_016617.1:2844453-2846298	NC_016617.1	2844453	2846298	1845	VC1	VN1	NOTEST	1.05464	1.45747	0.46671	0	1	1	no
XLOC_002382	XLOC_002382	AZOBR_RS11950,AZOBR_RS11955	NC_016617.1:2514086-2515933	NC_016617.1	2514086	2515933	1847	VC1	VN1	OK	4.22298	9.17539	1.11951	0.972914	0.3755	0.957786	no
XLOC_003299	XLOC_003299	AZOBR_RS23075	NC_016618.1:192126-193978	NC_016618.1	192126	193978	1852	VC1	VN1	OK	5.81178	5.2962	-0.134022	-0.116598	0.9057	0.975378	no
XLOC_001102	XLOC_001102	AZOBR_RS26440,AZOBR_RS26445	NC_016595.1:77669-79523	NC_016595.1	77669	79523	1854	VC1	VN1	OK	24.2938	48.1891	0.988123	0.815162	0.4689	0.960206	no
XLOC_001141	XLOC_001141	AZOBR_RS36965	NC_016595.1:234561-236418	NC_016595.1	234561	236418	1857	VC1	VN1	OK	4.6749	11.5093	1.2998	1.17482	0.23745	0.885696	no
XLOC_001116	XLOC_001116	AZOBR_RS26625,AZOBR_RS26630	NC_016595.1:117926-119785	NC_016595.1	117926	119785	1859	VC1	VN1	OK	6.07883	24.248	1.996	1.4576	0.1709	0.812479	no
XLOC_002874	XLOC_002874	AZOBR_RS06320	NC_016617.1:1338685-1340551	NC_016617.1	1338685	1340551	1866	VC1	VN1	OK	62.9088	33.0716	-0.927669	-0.690589	0.4832	0.960206	no
XLOC_003722	XLOC_003722	AZOBR_RS25565,AZOBR_RS25570	NC_016618.1:784792-786659	NC_016618.1	784792	786659	1867	VC1	VN1	OK	39.9052	14.9836	-1.4132	-1.09918	0.2593	0.899583	no
XLOC_001657	XLOC_001657	AZOBR_RS32515,AZOBR_RS32520	NC_016596.1:660754-662624	NC_016596.1	660754	662624	1870	VC1	VN1	OK	36.6889	20.7041	-0.825428	-0.686555	0.451	0.960206	no
XLOC_001338	XLOC_001338	AZOBR_RS30550,AZOBR_RS30555	NC_016596.1:203577-205450	NC_016596.1	203577	205450	1873	VC1	VN1	OK	21.6543	18.9594	-0.191739	-0.133375	0.8824	0.973585	no
XLOC_000301	XLOC_000301	AZOBR_RS19540,maf	NC_016594.1:1155293-1157167	NC_016594.1	1155293	1157167	1874	VC1	VN1	OK	42.2336	46.0274	0.124103	0.0985129	0.9269	0.977366	no
XLOC_003004	XLOC_003004	AZOBR_RS09795	NC_016617.1:2054008-2055883	NC_016617.1	2054008	2055883	1875	VC1	VN1	OK	3.64165	5.94542	0.707187	0.663039	0.5111	0.960206	no
XLOC_002812	XLOC_002812	AZOBR_RS05425	NC_016617.1:1149638-1151516	NC_016617.1	1149638	1151516	1878	VC1	VN1	OK	5.38904	6.76775	0.328648	0.306681	0.75175	0.970918	no
XLOC_001797	XLOC_001797	AZOBR_RS01685,AZOBR_RS01690,hisA	NC_016617.1:344235-346116	NC_016617.1	344235	346116	1881	VC1	VN1	OK	479.07	126.971	-1.91573	-1.36254	0.1466	0.778071	no
XLOC_003542	XLOC_003542	AZOBR_RS22925,AZOBR_RS22930	NC_016618.1:154710-156593	NC_016618.1	154710	156593	1883	VC1	VN1	OK	5.83805	19.8627	1.7665	1.50287	0.1779	0.828684	no
XLOC_000355	XLOC_000355	AZOBR_RS20280,mutY	NC_016594.1:1318297-1320180	NC_016594.1	1318297	1320180	1883	VC1	VN1	OK	12.2746	11.1422	-0.139632	-0.116791	0.90235	0.975378	no
XLOC_003714	XLOC_003714	AZOBR_RS25520,AZOBR_RS25525	NC_016618.1:775600-777486	NC_016618.1	775600	777486	1886	VC1	VN1	OK	37.4442	97.8419	1.38571	1.03284	0.28235	0.918064	no
XLOC_000629	XLOC_000629	AZOBR_RS17465	NC_016594.1:663464-665352	NC_016594.1	663464	665352	1888	VC1	VN1	OK	174.556	56.5618	-1.62579	-1.22152	0.2353	0.885696	no
XLOC_001772	XLOC_001772	AZOBR_RS00990	NC_016617.1:200267-202157	NC_016617.1	200267	202157	1890	VC1	VN1	OK	27.0675	21.3226	-0.34418	-0.261047	0.80265	0.970918	no
XLOC_001100	XLOC_001100	AZOBR_RS26430	NC_016595.1:74383-76273	NC_016595.1	74383	76273	1890	VC1	VN1	OK	3.3617	3.89448	0.21224	0.199529	0.8449	0.970918	no
XLOC_001660	XLOC_001660	AZOBR_RS32555	NC_016596.1:665929-667823	NC_016596.1	665929	667823	1894	VC1	VN1	OK	1.69547	13.5579	2.99937	1.80982	0.14515	0.776452	no
XLOC_001468	XLOC_001468	AZOBR_RS37500	NC_016596.1:665929-667823	NC_016596.1	665929	667823	1894	VC1	VN1	OK	4.06319	2.91042	-0.481385	-0.287797	0.76095	0.970918	no
XLOC_001053	XLOC_001053	AZOBR_RS29405,AZOBR_RS29410	NC_016595.1:718453-720351	NC_016595.1	718453	720351	1898	VC1	VN1	OK	2.02298	5.73149	1.50243	1.22952	0.2258	0.881904	no
XLOC_002786	XLOC_002786	AZOBR_RS05025	NC_016617.1:1063693-1065592	NC_016617.1	1063693	1065592	1899	VC1	VN1	OK	83.395	54.9921	-0.600738	-0.447794	0.6506	0.961397	no
XLOC_001376	XLOC_001376	AZOBR_RS31310,AZOBR_RS31315	NC_016596.1:390821-392724	NC_016596.1	390821	392724	1903	VC1	VN1	OK	129.597	89.8287	-0.528788	-0.357674	0.72075	0.969497	no
XLOC_001507	XLOC_001507	AZOBR_RS35155	NC_016596.1:94192-96096	NC_016596.1	94192	96096	1904	VC1	VN1	OK	41.151	112.939	1.45655	1.08087	0.2784	0.916244	no
XLOC_001743	XLOC_001743	AZOBR_RS00560	NC_016617.1:112215-114119	NC_016617.1	112215	114119	1904	VC1	VN1	OK	15.8317	81.0092	2.35527	0.96382	0.5619	0.960206	no
XLOC_002579	XLOC_002579	AZOBR_RS00565	NC_016617.1:112215-114119	NC_016617.1	112215	114119	1904	VC1	VN1	OK	37.2139	30.0506	-0.308447	-0.158397	0.86835	0.971351	no
XLOC_001309	XLOC_001309	AZOBR_RS35630	NC_016596.1:70958-72869	NC_016596.1	70958	72869	1911	VC1	VN1	OK	0	23.7042	inf	-nan	0.23515	0.885696	no
XLOC_001498	XLOC_001498	AZOBR_RS30010	NC_016596.1:70958-72869	NC_016596.1	70958	72869	1911	VC1	VN1	OK	10.6143	20.187	0.927413	0.709991	0.49475	0.960206	no
XLOC_001308	XLOC_001308	AZOBR_RS30000	NC_016596.1:70958-72869	NC_016596.1	70958	72869	1911	VC1	VN1	NOTEST	0	2.64664	inf	0	1	1	no
XLOC_001896	XLOC_001896	AZOBR_RS03345	NC_016617.1:708029-709943	NC_016617.1	708029	709943	1914	VC1	VN1	OK	7.36205	18.3878	1.32057	1.15021	0.26885	0.908429	no
XLOC_001809	XLOC_001809	AZOBR_RS02240	NC_016617.1:458196-460116	NC_016617.1	458196	460116	1920	VC1	VN1	OK	394.705	109.423	-1.85086	-1.35773	0.20225	0.851682	no
XLOC_000950	XLOC_000950	AZOBR_RS27870	NC_016595.1:421511-423434	NC_016595.1	421511	423434	1923	VC1	VN1	OK	36.722	87.7817	1.25727	0.938228	0.35105	0.957786	no
XLOC_002052	XLOC_002052	prpE	NC_016617.1:1342617-1344540	NC_016617.1	1342617	1344540	1923	VC1	VN1	OK	65.5398	152.181	1.21535	0.900592	0.36295	0.957786	no
XLOC_000721	XLOC_000721	AZOBR_RS36320	NC_016594.1:1093914-1095837	NC_016594.1	1093914	1095837	1923	VC1	VN1	OK	126.984	22.065	-2.52482	-0.964534	0.3919	0.957786	no
XLOC_001268	XLOC_001268	AZOBR_RS29375	NC_016595.1:711675-713598	NC_016595.1	711675	713598	1923	VC1	VN1	OK	3.33415	6.59136	0.983257	0.870204	0.4168	0.960206	no
XLOC_000283	XLOC_000283	AZOBR_RS19285	NC_016594.1:1093914-1095837	NC_016594.1	1093914	1095837	1923	VC1	VN1	OK	9.32442	9.44734	0.0188949	0.0118303	0.98855	0.994172	no
XLOC_001552	XLOC_001552	AZOBR_RS35185	NC_016596.1:235713-237648	NC_016596.1	235713	237648	1935	VC1	VN1	OK	192.233	90.4052	-1.08838	-0.811283	0.41755	0.960206	no
XLOC_001969	XLOC_001969	AZOBR_RS04785	NC_016617.1:1005170-1007105	NC_016617.1	1005170	1007105	1935	VC1	VN1	OK	8.58736	7.41984	-0.210828	-0.182351	0.8504	0.970918	no
XLOC_002134	XLOC_002134	AZOBR_RS07570	NC_016617.1:1591635-1593573	NC_016617.1	1591635	1593573	1938	VC1	VN1	OK	573.838	255.466	-1.16751	-0.938859	0.3264	0.951338	no
XLOC_002971	XLOC_002971	AZOBR_RS08965	NC_016617.1:1874389-1876327	NC_016617.1	1874389	1876327	1938	VC1	VN1	OK	32.8222	15.2091	-1.10974	-0.894713	0.37625	0.957786	no
XLOC_003805	XLOC_003805	AZOBR_RS37520	NC_016619.1:4556-6497	NC_016619.1	4556	6497	1941	VC1	VN1	OK	3.24754	2.28498	-0.507167	-0.456258	0.66595	0.96223	no
XLOC_001219	XLOC_001219	nosZ	NC_016595.1:514336-516280	NC_016595.1	514336	516280	1944	VC1	VN1	OK	1.7978	2.90443	0.692022	0.394403	0.6824	0.96223	no
XLOC_000979	XLOC_000979	nosZ	NC_016595.1:514336-516280	NC_016595.1	514336	516280	1944	VC1	VN1	OK	7.92568	6.30071	-0.331021	-0.187951	0.85955	0.970918	no
XLOC_001534	XLOC_001534	AZOBR_RS30355,AZOBR_RS30360	NC_016596.1:155871-157820	NC_016596.1	155871	157820	1949	VC1	VN1	OK	41.2365	63.6534	0.626316	0.424779	0.67605	0.96223	no
XLOC_001548	XLOC_001548	AZOBR_RS35175	NC_016596.1:200660-202610	NC_016596.1	200660	202610	1950	VC1	VN1	OK	12.8757	7.60466	-0.759701	-0.662439	0.4992	0.960206	no
XLOC_000325	XLOC_000325	AZOBR_RS19850	NC_016594.1:1218360-1220310	NC_016594.1	1218360	1220310	1950	VC1	VN1	OK	39.1192	51.418	0.394397	0.298334	0.77555	0.970918	no
XLOC_002313	XLOC_002313	AZOBR_RS10355,AZOBR_RS35840	NC_016617.1:2175475-2177427	NC_016617.1	2175475	2177427	1952	VC1	VN1	OK	28.3177	28.7012	0.0194046	0.014379	0.9889	0.994172	no
XLOC_001602	XLOC_001602	AZOBR_RS31540,AZOBR_RS31545	NC_016596.1:442600-444553	NC_016596.1	442600	444553	1953	VC1	VN1	OK	5.08555	6.30921	0.311056	0.272044	0.7762	0.970918	no
XLOC_003462	XLOC_003462	AZOBR_RS25515,AZOBR_RS34860	NC_016618.1:773398-775353	NC_016618.1	773398	775353	1955	VC1	VN1	OK	5.25416	11.4213	1.12019	1.0284	0.29365	0.924917	no
XLOC_002952	XLOC_002952	AZOBR_RS08760	NC_016617.1:1832225-1834184	NC_016617.1	1832225	1834184	1959	VC1	VN1	OK	14.8523	366.598	4.62544	3.74223	0.0029	0.469158	no
XLOC_002454	XLOC_002454	AZOBR_RS13095,AZOBR_RS35490	NC_016617.1:2763207-2765173	NC_016617.1	2763207	2765173	1966	VC1	VN1	OK	10.6932	61.7737	2.5303	1.74326	0.0522	0.603728	no
XLOC_000663	XLOC_000663	AZOBR_RS17950	NC_016594.1:784498-786475	NC_016594.1	784498	786475	1977	VC1	VN1	OK	129.76	37.0481	-1.80838	-1.34341	0.19385	0.843103	no
XLOC_001431	XLOC_001431	AZOBR_RS37475	NC_016596.1:580961-582938	NC_016596.1	580961	582938	1977	VC1	VN1	OK	6.71523	13.1857	0.973469	0.814312	0.44545	0.960206	no
XLOC_000279	XLOC_000279	AZOBR_RS19230,actP	NC_016594.1:1083392-1085371	NC_016594.1	1083392	1085371	1979	VC1	VN1	OK	37.4034	33.1163	-0.175629	-0.120746	0.89795	0.975378	no
XLOC_003859	XLOC_003859	AZOBR_RS33285	NC_016619.1:156680-158663	NC_016619.1	156680	158663	1983	VC1	VN1	OK	5.55806	3.87063	-0.522015	-0.455447	0.66805	0.96223	no
XLOC_001997	XLOC_001997	AZOBR_RS05220,AZOBR_RS05225,AZOBR_RS05230	NC_016617.1:1110934-1112923	NC_016617.1	1110934	1112923	1989	VC1	VN1	OK	101.991	250.91	1.29873	0.883743	0.3113	0.937292	no
XLOC_000859	XLOC_000859	AZOBR_RS26525,AZOBR_RS26530	NC_016595.1:97116-99108	NC_016595.1	97116	99108	1992	VC1	VN1	OK	14.0768	23.5534	0.742618	0.63576	0.50615	0.960206	no
XLOC_003763	XLOC_003763	AZOBR_RS32920,AZOBR_RS35300	NC_016619.1:66710-68703	NC_016619.1	66710	68703	1993	VC1	VN1	OK	78.8543	37.7587	-1.06238	-0.713774	0.51765	0.960206	no
XLOC_001194	XLOC_001194	AZOBR_RS27860,AZOBR_RS27865	NC_016595.1:419190-421187	NC_016595.1	419190	421187	1997	VC1	VN1	OK	51.5013	65.3822	0.344287	0.24023	0.8106	0.970918	no
XLOC_001018	XLOC_001018	AZOBR_RS29050,AZOBR_RS29055,AZOBR_RS29065,AZOBR_RS35060	NC_016595.1:650681-652679	NC_016595.1	650681	652679	1998	VC1	VN1	OK	78.1314	87.8335	0.168869	0.0900071	0.9031	0.975378	no
XLOC_003849	XLOC_003849	AZOBR_RS33130,AZOBR_RS33135	NC_016619.1:119241-121252	NC_016619.1	119241	121252	2011	VC1	VN1	OK	10.2898	9.42732	-0.1263	-0.107435	0.91965	0.976053	no
XLOC_001153	XLOC_001153	AZOBR_RS27355	NC_016595.1:280478-282502	NC_016595.1	280478	282502	2024	VC1	VN1	OK	321.477	89.9709	-1.83718	-1.29479	0.16335	0.801366	no
XLOC_000921	XLOC_000921	AZOBR_RS27350	NC_016595.1:280478-282502	NC_016595.1	280478	282502	2024	VC1	VN1	OK	125.801	410.015	1.70453	0.648613	0.3923	0.957786	no
XLOC_001461	XLOC_001461	AZOBR_RS32480,AZOBR_RS32485	NC_016596.1:651385-653415	NC_016596.1	651385	653415	2030	VC1	VN1	OK	13.5193	25.0925	0.892239	0.76665	0.42175	0.960206	no
XLOC_000671	XLOC_000671	AZOBR_RS18060,AZOBR_RS18065,AZOBR_RS18070	NC_016594.1:810875-812915	NC_016594.1	810875	812915	2040	VC1	VN1	OK	17.72	66.293	1.90347	1.58364	0.1544	0.785459	no
XLOC_002567	XLOC_002567	AZOBR_RS00405	NC_016617.1:75210-77250	NC_016617.1	75210	77250	2040	VC1	VN1	OK	19.9394	24.5685	0.30119	0.21503	0.83565	0.970918	no
XLOC_003346	XLOC_003346	AZOBR_RS23930,AZOBR_RS23935	NC_016618.1:399653-401698	NC_016618.1	399653	401698	2045	VC1	VN1	OK	3.5551	12.7185	1.83897	1.5706	0.1189	0.736159	no
XLOC_003838	XLOC_003838	AZOBR_RS37840	NC_016619.1:96022-98071	NC_016619.1	96022	98071	2049	VC1	VN1	OK	8.42574	20.8095	1.30437	1.00821	0.34325	0.957786	no
XLOC_001349	XLOC_001349	AZOBR_RS30720	NC_016596.1:251790-253854	NC_016596.1	251790	253854	2064	VC1	VN1	OK	96.6734	34.2978	-1.495	-1.11074	0.25705	0.898636	no
XLOC_001621	XLOC_001621	AZOBR_RS31900	NC_016596.1:520819-522883	NC_016596.1	520819	522883	2064	VC1	VN1	OK	126.932	102.737	-0.305109	-0.224325	0.8156	0.970918	no
XLOC_000996	XLOC_000996	AZOBR_RS28465,AZOBR_RS28470	NC_016595.1:560738-562804	NC_016595.1	560738	562804	2066	VC1	VN1	OK	16.5826	25.9217	0.644496	0.442335	0.60725	0.960206	no
XLOC_000676	XLOC_000676	AZOBR_RS18105	NC_016594.1:818431-820498	NC_016594.1	818431	820498	2067	VC1	VN1	OK	152.425	47.6012	-1.67903	-1.24662	0.2159	0.872721	no
XLOC_000954	XLOC_000954	AZOBR_RS27900	NC_016595.1:428447-430520	NC_016595.1	428447	430520	2073	VC1	VN1	OK	3.17701	7.96608	1.3262	1.2392	0.22385	0.881904	no
XLOC_002802	XLOC_002802	AZOBR_RS05285	NC_016617.1:1122137-1124213	NC_016617.1	1122137	1124213	2076	VC1	VN1	OK	137.752	140.296	0.0264043	0.0194459	0.98455	0.993551	no
XLOC_003291	XLOC_003291	AZOBR_RS34755	NC_016618.1:145530-147610	NC_016618.1	145530	147610	2080	VC1	VN1	OK	6.56451	5.74189	-0.19316	-0.11541	0.90415	0.975378	no
XLOC_003537	XLOC_003537	AZOBR_RS22890	NC_016618.1:145530-147610	NC_016618.1	145530	147610	2080	VC1	VN1	OK	4.7974	5.24126	0.127659	0.0631956	0.94055	0.979471	no
XLOC_002284	XLOC_002284	AZOBR_RS09850	NC_016617.1:2063222-2065304	NC_016617.1	2063222	2065304	2082	VC1	VN1	OK	29.3154	34.1299	0.219374	0.164783	0.8792	0.973585	no
XLOC_000267	XLOC_000267	AZOBR_RS19025,argF	NC_016594.1:1037919-1040003	NC_016594.1	1037919	1040003	2084	VC1	VN1	OK	840.425	599.741	-0.486782	-0.388523	0.6817	0.96223	no
XLOC_003319	XLOC_003319	AZOBR_RS23570	NC_016618.1:318305-320393	NC_016618.1	318305	320393	2088	VC1	VN1	OK	2.83884	2.508	-0.178761	-0.162259	0.8735	0.973023	no
XLOC_002488	XLOC_002488	AZOBR_RS13455,AZOBR_RS13460	NC_016617.1:2856059-2858152	NC_016617.1	2856059	2858152	2093	VC1	VN1	OK	7.10272	44.92	2.66091	2.01451	0.0535	0.603728	no
XLOC_003213	XLOC_003213	AZOBR_RS13620	NC_016617.1:2890031-2892131	NC_016617.1	2890031	2892131	2100	VC1	VN1	OK	6.09652	11.9828	0.974901	0.76964	0.475	0.960206	no
XLOC_000029	XLOC_000029	AZOBR_RS15015	NC_016594.1:140522-142624	NC_016594.1	140522	142624	2102	VC1	VN1	OK	6.12489	25.2598	2.04409	1.25552	0.24335	0.887473	no
XLOC_000509	XLOC_000509	AZOBR_RS15015	NC_016594.1:140522-142624	NC_016594.1	140522	142624	2102	VC1	VN1	OK	3.26588	14.6932	2.16961	1.06333	0.2613	0.903456	no
XLOC_003740	XLOC_003740	AZOBR_RS26110	NC_016618.1:910342-912447	NC_016618.1	910342	912447	2105	VC1	VN1	OK	133.253	12.8566	-3.37359	-2.01977	0.0711	0.653052	no
XLOC_003495	XLOC_003495	AZOBR_RS26105	NC_016618.1:910342-912447	NC_016618.1	910342	912447	2105	VC1	VN1	OK	19.5556	20.3319	0.05616	0.0176241	0.94975	0.980599	no
XLOC_003707	XLOC_003707	AZOBR_RS25350	NC_016618.1:741217-743323	NC_016618.1	741217	743323	2106	VC1	VN1	NOTEST	1.1215	1.20011	0.0977348	0	1	1	no
XLOC_002578	XLOC_002578	AZOBR_RS00550,AZOBR_RS00555	NC_016617.1:109966-112073	NC_016617.1	109966	112073	2107	VC1	VN1	OK	72.8707	283.861	1.96178	1.33748	0.43555	0.960206	no
XLOC_002440	XLOC_002440	AZOBR_RS13000,AZOBR_RS13005	NC_016617.1:2739535-2741643	NC_016617.1	2739535	2741643	2108	VC1	VN1	OK	171.549	134.971	-0.34597	-0.209996	0.8595	0.970918	no
XLOC_003526	XLOC_003526	AZOBR_RS22765,AZOBR_RS22770	NC_016618.1:117601-119712	NC_016618.1	117601	119712	2111	VC1	VN1	OK	8.32434	13.2674	0.672482	0.57647	0.57755	0.960206	no
XLOC_003782	XLOC_003782	AZOBR_RS33165	NC_016619.1:126213-128331	NC_016619.1	126213	128331	2118	VC1	VN1	OK	89.8019	77.097	-0.220071	-0.161982	0.86515	0.971324	no
XLOC_003829	XLOC_003829	AZOBR_RS32915	NC_016619.1:64232-66359	NC_016619.1	64232	66359	2127	VC1	VN1	OK	2.1986	3.19844	0.540783	0.498916	0.6321	0.960206	no
XLOC_003352	XLOC_003352	kdpB	NC_016618.1:406550-408680	NC_016618.1	406550	408680	2130	VC1	VN1	OK	3.62108	10.6404	1.55506	1.40336	0.18165	0.833498	no
XLOC_003738	XLOC_003738	AZOBR_RS26060	NC_016618.1:898978-901114	NC_016618.1	898978	901114	2136	VC1	VN1	OK	17.8389	8.3853	-1.0891	-0.839588	0.42845	0.960206	no
XLOC_003226	XLOC_003226	AZOBR_RS13725,AZOBR_RS13730,AZOBR_RS13735,AZOBR_RS13745,AZOBR_RS13750,AZOBR_RS34390	NC_016617.1:2904602-2906739	NC_016617.1	2904602	2906739	2137	VC1	VN1	OK	20.6685	24.0677	0.219665	0.174865	0.8733	0.973023	no
XLOC_000912	XLOC_000912	AZOBR_RS27250	NC_016595.1:256225-258367	NC_016595.1	256225	258367	2142	VC1	VN1	OK	38.1118	44.0657	0.209417	0.157159	0.8743	0.973585	no
XLOC_000665	XLOC_000665	AZOBR_RS17965	NC_016594.1:788333-790487	NC_016594.1	788333	790487	2154	VC1	VN1	OK	120.875	16.1572	-2.90327	-2.17941	0.049	0.603728	no
XLOC_003643	XLOC_003643	AZOBR_RS24420	NC_016618.1:530498-532660	NC_016618.1	530498	532660	2162	VC1	VN1	OK	0	8.25324	inf	-nan	0.2037	0.851682	no
XLOC_003392	XLOC_003392	AZOBR_RS36750	NC_016618.1:530498-532660	NC_016618.1	530498	532660	2162	VC1	VN1	OK	17.0524	15.4457	-0.142765	-0.09403	0.9239	0.976429	no
XLOC_001429	XLOC_001429	AZOBR_RS32060,AZOBR_RS35240	NC_016596.1:553978-556150	NC_016596.1	553978	556150	2172	VC1	VN1	OK	4.70994	15.6009	1.72785	1.26646	0.23935	0.886973	no
XLOC_001635	XLOC_001635	AZOBR_RS37830	NC_016596.1:553978-556150	NC_016596.1	553978	556150	2172	VC1	VN1	NOTEST	0	1.19902	inf	0	1	1	no
XLOC_002475	XLOC_002475	AZOBR_RS13365	NC_016617.1:2833461-2835636	NC_016617.1	2833461	2835636	2175	VC1	VN1	OK	3.59555	1.23548	-1.54114	-0.95012	0.37345	0.957786	no
XLOC_003190	XLOC_003190	AZOBR_RS13365	NC_016617.1:2833461-2835636	NC_016617.1	2833461	2835636	2175	VC1	VN1	OK	4.2414	7.65857	0.852536	0.485169	0.63975	0.960206	no
XLOC_003589	XLOC_003589	AZOBR_RS34795	NC_016618.1:345588-347763	NC_016618.1	345588	347763	2175	VC1	VN1	OK	6.94254	8.69484	0.324696	0.287078	0.776	0.970918	no
XLOC_000869	XLOC_000869	AZOBR_RS26655	NC_016595.1:127232-129410	NC_016595.1	127232	129410	2178	VC1	VN1	OK	3.90912	2.1086	-0.890557	-0.776916	0.4405	0.960206	no
XLOC_002746	XLOC_002746	AZOBR_RS04335	NC_016617.1:909698-911879	NC_016617.1	909698	911879	2181	VC1	VN1	OK	216.162	69.3053	-1.64107	-1.23504	0.2329	0.884815	no
XLOC_001556	XLOC_001556	AZOBR_RS30700,AZOBR_RS30705,AZOBR_RS30710	NC_016596.1:248895-251088	NC_016596.1	248895	251088	2193	VC1	VN1	OK	368.45	718.327	0.963172	0.0991234	0.556	0.960206	no
XLOC_001437	XLOC_001437	AZOBR_RS32250	NC_016596.1:603991-606189	NC_016596.1	603991	606189	2198	VC1	VN1	OK	11.0151	0	-inf	-nan	0.13515	0.760976	no
XLOC_001436	XLOC_001436	AZOBR_RS32245	NC_016596.1:603991-606189	NC_016596.1	603991	606189	2198	VC1	VN1	OK	129.82	685.337	2.4003	0.290159	0.48	0.960206	no
XLOC_001647	XLOC_001647	AZOBR_RS32255	NC_016596.1:603991-606189	NC_016596.1	603991	606189	2198	VC1	VN1	OK	16.1529	26.9754	0.739853	0.430732	0.64965	0.961397	no
XLOC_003248	XLOC_003248	AZOBR_RS14350	NC_016617.1:3019469-3021676	NC_016617.1	3019469	3021676	2207	VC1	VN1	OK	212.047	82.1589	-1.36789	-0.732236	0.352	0.957786	no
XLOC_002545	XLOC_002545	AZOBR_RS14345	NC_016617.1:3019469-3021676	NC_016617.1	3019469	3021676	2207	VC1	VN1	OK	21.5219	1.41276	-3.92922	-0.402491	0.3814	0.957786	no
XLOC_001172	XLOC_001172	AZOBR_RS37060,pdxA	NC_016595.1:355580-357789	NC_016595.1	355580	357789	2209	VC1	VN1	OK	11.9536	15.7383	0.396839	0.350177	0.72635	0.970918	no
XLOC_002915	XLOC_002915	AZOBR_RS07920	NC_016617.1:1668177-1670393	NC_016617.1	1668177	1670393	2216	VC1	VN1	OK	0	73.3913	inf	-nan	0.09875	0.709039	no
XLOC_002163	XLOC_002163	AZOBR_RS07920	NC_016617.1:1668177-1670393	NC_016617.1	1668177	1670393	2216	VC1	VN1	OK	33.487	5.87229	-2.51161	-1.26849	0.22895	0.881904	no
XLOC_002916	XLOC_002916	AZOBR_RS07925	NC_016617.1:1668177-1670393	NC_016617.1	1668177	1670393	2216	VC1	VN1	OK	11.8528	3.7051	-1.67764	-0.43913	0.54575	0.960206	no
XLOC_003169	XLOC_003169	AZOBR_RS34360	NC_016617.1:2782089-2784309	NC_016617.1	2782089	2784309	2220	VC1	VN1	OK	3.99493	5.92317	0.568199	0.478511	0.65155	0.961397	no
XLOC_001659	XLOC_001659	AZOBR_RS32540	NC_016596.1:663385-665609	NC_016596.1	663385	665609	2224	VC1	VN1	OK	13.1761	0	-inf	-nan	0.1486	0.77807	no
XLOC_001658	XLOC_001658	AZOBR_RS32535	NC_016596.1:663385-665609	NC_016596.1	663385	665609	2224	VC1	VN1	OK	0	23.6129	inf	-nan	0.1612	0.798881	no
XLOC_001467	XLOC_001467	AZOBR_RS32530	NC_016596.1:663385-665609	NC_016596.1	663385	665609	2224	VC1	VN1	OK	16.4578	48.5762	1.56148	1.13722	0.2503	0.894538	no
XLOC_002996	XLOC_002996	AZOBR_RS09695	NC_016617.1:2031432-2033658	NC_016617.1	2031432	2033658	2226	VC1	VN1	OK	9.94837	0	-inf	-nan	0.08865	0.695203	no
XLOC_002213	XLOC_002213	AZOBR_RS08745,AZOBR_RS08750	NC_016617.1:1827197-1829423	NC_016617.1	1827197	1829423	2226	VC1	VN1	OK	416.218	159.2	-1.3865	-0.951044	0.25615	0.898636	no
XLOC_002269	XLOC_002269	AZOBR_RS09690,gph	NC_016617.1:2031432-2033658	NC_016617.1	2031432	2033658	2226	VC1	VN1	OK	92.6332	72.1781	-0.35997	-0.217128	0.80745	0.970918	no
XLOC_000155	XLOC_000155	AZOBR_RS17355	NC_016594.1:635760-637992	NC_016594.1	635760	637992	2232	VC1	VN1	OK	46.078	28.7378	-0.68113	-0.489516	0.63495	0.960206	no
XLOC_001324	XLOC_001324	AZOBR_RS30305	NC_016596.1:146519-148754	NC_016596.1	146519	148754	2235	VC1	VN1	OK	14.7734	1.17558	-3.65156	-0.465446	0.3428	0.957786	no
XLOC_001531	XLOC_001531	AZOBR_RS30310,AZOBR_RS37310	NC_016596.1:146519-148754	NC_016596.1	146519	148754	2235	VC1	VN1	OK	39.6257	72.3296	0.868149	0.371877	0.5804	0.960206	no
XLOC_001323	XLOC_001323	AZOBR_RS30300	NC_016596.1:146519-148754	NC_016596.1	146519	148754	2235	VC1	VN1	OK	2.29906	5.51546	1.26244	0.111871	0.6441	0.961249	no
XLOC_000800	XLOC_000800	AZOBR_RS34675	NC_016594.1:1461731-1463969	NC_016594.1	1461731	1463969	2238	VC1	VN1	OK	11.7603	47.1925	2.00463	1.58235	0.1073	0.7197	no
XLOC_000730	XLOC_000730	AZOBR_RS19400	NC_016594.1:1126237-1128481	NC_016594.1	1126237	1128481	2244	VC1	VN1	OK	168.762	20.0281	-3.07489	-2.43947	0.0197	0.596913	no
XLOC_001852	XLOC_001852	AZOBR_RS02755	NC_016617.1:576513-578763	NC_016617.1	576513	578763	2250	VC1	VN1	OK	5.625	0.906233	-2.6339	-2.24458	0.0471	0.603728	no
XLOC_003582	XLOC_003582	AZOBR_RS23645	NC_016618.1:335641-337894	NC_016618.1	335641	337894	2253	VC1	VN1	OK	281.829	29.141	-3.2737	-2.47156	0.03375	0.600585	no
XLOC_001679	XLOC_001679	AZOBR_RS33780	NC_016597.1:111738-113991	NC_016597.1	111738	113991	2253	VC1	VN1	OK	67.1416	151.837	1.17725	0.863086	0.38715	0.957786	no
XLOC_001220	XLOC_001220	AZOBR_RS28295	NC_016595.1:516332-518588	NC_016595.1	516332	518588	2256	VC1	VN1	OK	4.11014	3.76501	-0.126533	-0.118173	0.90175	0.975378	no
XLOC_002702	XLOC_002702	AZOBR_RS03390	NC_016617.1:719426-721700	NC_016617.1	719426	721700	2274	VC1	VN1	OK	25.8244	28.5168	0.143079	0.108475	0.91475	0.975378	no
XLOC_001319	XLOC_001319	pflB	NC_016596.1:119000-121283	NC_016596.1	119000	121283	2283	VC1	VN1	OK	37.8771	27.6927	-0.451822	-0.337473	0.7349	0.970918	no
XLOC_002363	XLOC_002363	AZOBR_RS11595,AZOBR_RS11600,AZOBR_RS11605,AZOBR_RS11610	NC_016617.1:2426288-2428571	NC_016617.1	2426288	2428571	2283	VC1	VN1	OK	599.877	388.773	-0.625738	-0.382416	0.76065	0.970918	no
XLOC_003097	XLOC_003097	AZOBR_RS34270,AZOBR_RS37755	NC_016617.1:2465527-2467814	NC_016617.1	2465527	2467814	2287	VC1	VN1	OK	24.5452	9.86942	-1.3144	-0.980807	0.3257	0.950754	no
XLOC_003341	XLOC_003341	AZOBR_RS23885	NC_016618.1:389777-392068	NC_016618.1	389777	392068	2291	VC1	VN1	OK	25.9111	10.5065	-1.30229	-0.575056	0.36285	0.957786	no
XLOC_003342	XLOC_003342	AZOBR_RS23890	NC_016618.1:389777-392068	NC_016618.1	389777	392068	2291	VC1	VN1	OK	13.2327	3.26224	-2.02017	-0.617796	0.6081	0.960206	no
XLOC_003601	XLOC_003601	AZOBR_RS23895	NC_016618.1:389777-392068	NC_016618.1	389777	392068	2291	VC1	VN1	OK	11.8182	15.9988	0.436957	0.162228	0.80495	0.970918	no
XLOC_002453	XLOC_002453	AZOBR_RS13080,AZOBR_RS13085	NC_016617.1:2760905-2763202	NC_016617.1	2760905	2763202	2297	VC1	VN1	NOTEST	2.28916	2.08961	-0.13158	0	1	1	no
XLOC_000218	XLOC_000218	AZOBR_RS18210,AZOBR_RS18215	NC_016594.1:848730-851039	NC_016594.1	848730	851039	2309	VC1	VN1	OK	10.7457	21.0565	0.970497	0.832834	0.3717	0.957786	no
XLOC_000298	XLOC_000298	AZOBR_RS34650	NC_016594.1:1151379-1153689	NC_016594.1	1151379	1153689	2310	VC1	VN1	OK	174.219	138.552	-0.330474	-0.246784	0.79825	0.970918	no
XLOC_003377	XLOC_003377	AZOBR_RS24275	NC_016618.1:490880-493199	NC_016618.1	490880	493199	2319	VC1	VN1	OK	3.87582	5.46805	0.496523	0.437777	0.65405	0.961397	no
XLOC_001958	XLOC_001958	AZOBR_RS04590	NC_016617.1:963154-965473	NC_016617.1	963154	965473	2319	VC1	VN1	NOTEST	2.36788	1.93275	-0.292938	0	1	1	no
XLOC_000643	XLOC_000643	AZOBR_RS17690	NC_016594.1:726256-728584	NC_016594.1	726256	728584	2328	VC1	VN1	OK	46.701	35.8934	-0.379734	-0.280157	0.77035	0.970918	no
XLOC_003124	XLOC_003124	AZOBR_RS12120,AZOBR_RS12125,AZOBR_RS12130	NC_016617.1:2548301-2550642	NC_016617.1	2548301	2550642	2341	VC1	VN1	OK	3.07905	5.0047	0.700796	0.536918	0.60945	0.960206	no
XLOC_003294	XLOC_003294	AZOBR_RS22945,AZOBR_RS22950	NC_016618.1:159816-162166	NC_016618.1	159816	162166	2350	VC1	VN1	OK	35.7906	138.544	1.9527	1.43096	0.15795	0.790728	no
XLOC_003857	XLOC_003857	AZOBR_RS33270,AZOBR_RS37630	NC_016619.1:153102-155454	NC_016619.1	153102	155454	2352	VC1	VN1	OK	0	240.456	inf	-nan	0.0815	0.687979	no
XLOC_003793	XLOC_003793	AZOBR_RS33250,AZOBR_RS33265	NC_016619.1:153102-155454	NC_016619.1	153102	155454	2352	VC1	VN1	OK	875.98	822.195	-0.0914176	-0.0714615	0.94355	0.979786	no
XLOC_003258	XLOC_003258	AZOBR_RS22420	NC_016618.1:38043-40396	NC_016618.1	38043	40396	2353	VC1	VN1	OK	3.39994	4.88174	0.521886	0.489599	0.62465	0.960206	no
XLOC_000007	XLOC_000007	AZOBR_RS14535	NC_016594.1:31199-33569	NC_016594.1	31199	33569	2370	VC1	VN1	OK	18.1304	11.841	-0.614624	-0.478281	0.62695	0.960206	no
XLOC_000207	XLOC_000207	AZOBR_RS18145,AZOBR_RS18150	NC_016594.1:828607-830988	NC_016594.1	828607	830988	2381	VC1	VN1	OK	7.15722	3.56567	-1.00522	-0.845565	0.3868	0.957786	no
XLOC_003231	XLOC_003231	AZOBR_RS13885	NC_016617.1:2920847-2923232	NC_016617.1	2920847	2923232	2385	VC1	VN1	OK	139.747	17.733	-2.97831	-2.21741	0.03565	0.601876	no
XLOC_001742	XLOC_001742	AZOBR_RS00540	NC_016617.1:105956-108353	NC_016617.1	105956	108353	2397	VC1	VN1	OK	163.101	101.885	-0.678828	-0.505181	0.6105	0.960206	no
XLOC_000323	XLOC_000323	AZOBR_RS19840	NC_016594.1:1215469-1217871	NC_016594.1	1215469	1217871	2402	VC1	VN1	OK	7.24024	13.0739	0.852583	0.757848	0.4655	0.960206	no
XLOC_002369	XLOC_002369	AZOBR_RS11690	NC_016617.1:2444577-2446983	NC_016617.1	2444577	2446983	2406	VC1	VN1	OK	317.471	47.5076	-2.74039	-2.08222	0.0664	0.645535	no
XLOC_000053	XLOC_000053	AZOBR_RS15350,AZOBR_RS36055	NC_016594.1:206097-208504	NC_016594.1	206097	208504	2407	VC1	VN1	OK	0	199.263	inf	-nan	0.0894	0.695203	no
XLOC_000532	XLOC_000532	AZOBR_RS15360,AZOBR_RS15365	NC_016594.1:206097-208504	NC_016594.1	206097	208504	2407	VC1	VN1	OK	160.045	239.918	0.584061	0.315735	0.6028	0.960206	no
XLOC_000052	XLOC_000052	AZOBR_RS15345	NC_016594.1:206097-208504	NC_016594.1	206097	208504	2407	VC1	VN1	OK	5.34671	2.44614	-1.12814	-0.0486438	0.65095	0.961397	no
XLOC_003596	XLOC_003596	AZOBR_RS23820	NC_016618.1:374350-376760	NC_016618.1	374350	376760	2410	VC1	VN1	OK	99.9177	18.5925	-2.42602	-1.78979	0.09895	0.709039	no
XLOC_002375	XLOC_002375	AZOBR_RS11830,AZOBR_RS11835	NC_016617.1:2483301-2485711	NC_016617.1	2483301	2485711	2410	VC1	VN1	OK	86.0723	23.2148	-1.89051	-1.27945	0.263	0.904392	no
XLOC_003503	XLOC_003503	AZOBR_RS22465	NC_016618.1:49726-52142	NC_016618.1	49726	52142	2416	VC1	VN1	OK	0.00783926	5.87718	9.55019	0.204217	0.3098	0.937292	no
XLOC_003263	XLOC_003263	AZOBR_RS22460	NC_016618.1:49726-52142	NC_016618.1	49726	52142	2416	VC1	VN1	OK	13.4946	11.5524	-0.224196	-0.127653	0.86535	0.971324	no
XLOC_002805	XLOC_002805	AZOBR_RS05325,AZOBR_RS05330	NC_016617.1:1128803-1131226	NC_016617.1	1128803	1131226	2423	VC1	VN1	OK	270.833	26.8618	-3.33378	-1.28837	0.0135	0.596913	no
XLOC_003511	XLOC_003511	AZOBR_RS22560,AZOBR_RS22565	NC_016618.1:74910-77336	NC_016618.1	74910	77336	2426	VC1	VN1	OK	14.34	118.336	3.04477	1.93861	0.0401	0.603407	no
XLOC_002469	XLOC_002469	AZOBR_RS13270	NC_016617.1:2809532-2811965	NC_016617.1	2809532	2811965	2433	VC1	VN1	OK	6.95922	4.2104	-0.72497	-0.643022	0.5365	0.960206	no
XLOC_001720	XLOC_001720	AZOBR_RS37675	NC_016597.1:138110-140546	NC_016597.1	138110	140546	2436	VC1	VN1	OK	210.484	40.014	-2.39514	-1.79922	0.09465	0.704032	no
XLOC_002765	XLOC_002765	AZOBR_RS04575,AZOBR_RS04580,AZOBR_RS04585	NC_016617.1:959803-962249	NC_016617.1	959803	962249	2446	VC1	VN1	OK	396.372	378.382	-0.0670119	-0.0419891	0.96785	0.990677	no
XLOC_001957	XLOC_001957	AZOBR_RS37710	NC_016617.1:959803-962249	NC_016617.1	959803	962249	2446	VC1	VN1	NOTEST	0	0	0	0	1	1	no
XLOC_001549	XLOC_001549	AZOBR_RS30575	NC_016596.1:215070-217519	NC_016596.1	215070	217519	2449	VC1	VN1	OK	931.819	148.878	-2.64592	-1.99644	0.0367	0.603407	no
XLOC_001340	XLOC_001340	AZOBR_RS35180	NC_016596.1:215070-217519	NC_016596.1	215070	217519	2449	VC1	VN1	OK	0	8.67462	inf	-nan	0.08015	0.683249	no
XLOC_001341	XLOC_001341	AZOBR_RS30570	NC_016596.1:215070-217519	NC_016596.1	215070	217519	2449	VC1	VN1	NOTEST	0	0	0	0	1	1	no
XLOC_003331	XLOC_003331	AZOBR_RS23770,AZOBR_RS23775	NC_016618.1:364886-367341	NC_016618.1	364886	367341	2455	VC1	VN1	OK	188.448	1931.57	3.35753	2.02101	0.0817	0.68799	no
XLOC_000806	XLOC_000806	AZOBR_RS20990,AZOBR_RS20995,AZOBR_RS21000	NC_016594.1:1470049-1472505	NC_016594.1	1470049	1472505	2456	VC1	VN1	OK	17.2257	13.0956	-0.395483	-0.328867	0.7695	0.970918	no
XLOC_000589	XLOC_000589	AZOBR_RS16530	NC_016594.1:457936-460394	NC_016594.1	457936	460394	2458	VC1	VN1	OK	12.7654	0.757359	-4.07512	-0.465823	0.35135	0.957786	no
XLOC_000109	XLOC_000109	AZOBR_RS16525	NC_016594.1:457936-460394	NC_016594.1	457936	460394	2458	VC1	VN1	OK	50.5853	92.1595	0.865415	0.575305	0.56595	0.960206	no
XLOC_002905	XLOC_002905	AZOBR_RS07630	NC_016617.1:1604877-1607338	NC_016617.1	1604877	1607338	2461	VC1	VN1	OK	59.3361	34.3808	-0.787307	-0.341821	0.3068	0.937292	no
XLOC_002140	XLOC_002140	mviN	NC_016617.1:1604877-1607338	NC_016617.1	1604877	1607338	2461	VC1	VN1	OK	36.7903	16.7879	-1.13191	-0.607611	0.5356	0.960206	no
XLOC_003336	XLOC_003336	AZOBR_RS23835	NC_016618.1:377552-380015	NC_016618.1	377552	380015	2463	VC1	VN1	OK	10.3632	1301.62	6.97269	2.88583	0.2486	0.893463	no
XLOC_003597	XLOC_003597	AZOBR_RS36655	NC_016618.1:377552-380015	NC_016618.1	377552	380015	2463	VC1	VN1	OK	2.90129	116.041	5.3218	0.515934	0.29005	0.920975	no
XLOC_003335	XLOC_003335	AZOBR_RS23830	NC_016618.1:377552-380015	NC_016618.1	377552	380015	2463	VC1	VN1	OK	71.8273	135.853	0.919441	0.206024	0.6023	0.960206	no
XLOC_000900	XLOC_000900	AZOBR_RS27070	NC_016595.1:220934-223406	NC_016595.1	220934	223406	2472	VC1	VN1	OK	1.36052	15.2355	3.4852	0.365861	0.397	0.958041	no
XLOC_001137	XLOC_001137	AZOBR_RS27080	NC_016595.1:220934-223406	NC_016595.1	220934	223406	2472	VC1	VN1	OK	38.951	46.2618	0.248161	0.180757	0.85235	0.970918	no
XLOC_000901	XLOC_000901	AZOBR_RS27075	NC_016595.1:220934-223406	NC_016595.1	220934	223406	2472	VC1	VN1	NOTEST	0	0	0	0	1	1	no
XLOC_000727	XLOC_000727	AZOBR_RS19385	NC_016594.1:1120994-1123472	NC_016594.1	1120994	1123472	2478	VC1	VN1	OK	14.7334	19.803	0.426631	0.313053	0.76335	0.970918	no
XLOC_002697	XLOC_002697	AZOBR_RS03360,AZOBR_RS03365	NC_016617.1:711709-714189	NC_016617.1	711709	714189	2480	VC1	VN1	OK	14.6762	36.817	1.3269	1.07211	0.27005	0.908429	no
XLOC_003188	XLOC_003188	AZOBR_RS13325,AZOBR_RS13330,AZOBR_RS34365	NC_016617.1:2824603-2827084	NC_016617.1	2824603	2827084	2481	VC1	VN1	OK	20.142	108.191	2.42531	1.8406	0.2342	0.885631	no
XLOC_001982	XLOC_001982	AZOBR_RS34095	NC_016617.1:1040894-1043375	NC_016617.1	1040894	1043375	2481	VC1	VN1	OK	77.8012	39.4608	-0.979371	-0.727236	0.4604	0.960206	no
XLOC_002139	XLOC_002139	AZOBR_RS07615	NC_016617.1:1602295-1604782	NC_016617.1	1602295	1604782	2487	VC1	VN1	OK	110.916	56.6583	-0.969106	-0.685227	0.5459	0.960206	no
XLOC_002904	XLOC_002904	AZOBR_RS07620	NC_016617.1:1602295-1604782	NC_016617.1	1602295	1604782	2487	VC1	VN1	OK	4.43615	1.71646	-1.36987	-0.115531	0.622	0.960206	no
XLOC_002783	XLOC_002783	AZOBR_RS04965	NC_016617.1:1049221-1051710	NC_016617.1	1049221	1051710	2489	VC1	VN1	OK	5.98308	187.762	4.97187	0.954795	0.1862	0.835699	no
XLOC_001984	XLOC_001984	AZOBR_RS04965	NC_016617.1:1049221-1051710	NC_016617.1	1049221	1051710	2489	VC1	VN1	OK	9.12231	5.63639	-0.694628	-0.16709	0.633	0.960206	no
XLOC_002784	XLOC_002784	AZOBR_RS04970	NC_016617.1:1049221-1051710	NC_016617.1	1049221	1051710	2489	VC1	VN1	OK	55.5515	53.2224	-0.0617928	-0.0314024	0.9441	0.979891	no
XLOC_003018	XLOC_003018	AZOBR_RS10370	NC_016617.1:2177862-2180358	NC_016617.1	2177862	2180358	2496	VC1	VN1	OK	1.46581	5.84787	1.99622	1.74189	0.11695	0.735619	no
XLOC_000290	XLOC_000290	AZOBR_RS19410	NC_016594.1:1129701-1132202	NC_016594.1	1129701	1132202	2501	VC1	VN1	OK	69.8497	46.2483	-0.594854	-0.416423	0.6447	0.961249	no
XLOC_000732	XLOC_000732	AZOBR_RS19410	NC_016594.1:1129701-1132202	NC_016594.1	1129701	1132202	2501	VC1	VN1	OK	8.14351	6.14989	-0.405089	-0.103999	0.83125	0.970918	no
XLOC_000680	XLOC_000680	AZOBR_RS18130	NC_016594.1:823626-826128	NC_016594.1	823626	826128	2502	VC1	VN1	OK	28.1999	262.064	3.21616	2.43431	0.0317	0.598808	no
XLOC_002226	XLOC_002226	AZOBR_RS08865	NC_016617.1:1854873-1857378	NC_016617.1	1854873	1857378	2505	VC1	VN1	OK	14.4554	13.536	-0.0948094	-0.0372494	0.52585	0.960206	no
XLOC_003183	XLOC_003183	AZOBR_RS13285,AZOBR_RS13295,livG	NC_016617.1:2817574-2820079	NC_016617.1	2817574	2820079	2505	VC1	VN1	OK	23.0226	37.3925	0.699697	0.540723	0.671	0.96223	no
XLOC_002225	XLOC_002225	AZOBR_RS08860	NC_016617.1:1854873-1857378	NC_016617.1	1854873	1857378	2505	VC1	VN1	OK	13.8995	9.76287	-0.50966	-0.16502	0.69835	0.963358	no
XLOC_002959	XLOC_002959	AZOBR_RS08865	NC_016617.1:1854873-1857378	NC_016617.1	1854873	1857378	2505	VC1	VN1	OK	22.3457	21.4645	-0.0580408	-0.031059	0.9719	0.991614	no
XLOC_000296	XLOC_000296	AZOBR_RS19500,AZOBR_RS19510,hisD	NC_016594.1:1148260-1150766	NC_016594.1	1148260	1150766	2506	VC1	VN1	OK	557.898	157.167	-1.8277	-1.33503	0.45315	0.960206	no
XLOC_003199	XLOC_003199	AZOBR_RS13500	NC_016617.1:2863488-2865995	NC_016617.1	2863488	2865995	2507	VC1	VN1	OK	4.35095	7.71707	0.826722	0.6271	0.52135	0.960206	no
XLOC_002492	XLOC_002492	AZOBR_RS13495	NC_016617.1:2863488-2865995	NC_016617.1	2863488	2865995	2507	VC1	VN1	OK	8.45998	8.22947	-0.0398538	-0.0175814	0.73955	0.970918	no
XLOC_003103	XLOC_003103	AZOBR_RS11840	NC_016617.1:2485783-2488291	NC_016617.1	2485783	2488291	2508	VC1	VN1	OK	172.311	87.9428	-0.970382	-0.727666	0.4702	0.960206	no
XLOC_003784	XLOC_003784	AZOBR_RS33175	NC_016619.1:128868-131379	NC_016619.1	128868	131379	2511	VC1	VN1	OK	7.02789	12.805	0.865545	0.754268	0.4511	0.960206	no
XLOC_000857	XLOC_000857	AZOBR_RS26510,AZOBR_RS26515	NC_016595.1:93060-95572	NC_016595.1	93060	95572	2512	VC1	VN1	OK	10.1412	8.0817	-0.327497	-0.253667	0.8013	0.970918	no
XLOC_003211	XLOC_003211	AZOBR_RS13605,AZOBR_RS13610	NC_016617.1:2886563-2889079	NC_016617.1	2886563	2889079	2516	VC1	VN1	OK	8.83299	9.65855	0.128904	0.112118	0.9082	0.975378	no
XLOC_001726	XLOC_001726	AZOBR_RS33920	NC_016597.1:156932-159455	NC_016597.1	156932	159455	2523	VC1	VN1	OK	54.6293	25.8159	-1.08142	-0.78304	0.44105	0.960206	no
XLOC_002399	XLOC_002399	AZOBR_RS12310,ftsW	NC_016617.1:2587612-2590137	NC_016617.1	2587612	2590137	2525	VC1	VN1	OK	1058.39	156.926	-2.75371	-2.06033	0.1028	0.718769	no
XLOC_002018	XLOC_002018	AZOBR_RS05685,AZOBR_RS05690,AZOBR_RS05695	NC_016617.1:1206048-1208581	NC_016617.1	1206048	1208581	2533	VC1	VN1	OK	45.278	67.4668	0.575368	0.446756	0.67275	0.96223	no
XLOC_003458	XLOC_003458	AZOBR_RS25470,AZOBR_RS25475,AZOBR_RS25480	NC_016618.1:768114-770647	NC_016618.1	768114	770647	2533	VC1	VN1	NOTEST	0.837733	1.23429	0.559117	0	1	1	no
XLOC_003746	XLOC_003746	AZOBR_RS32695,AZOBR_RS32700	NC_016619.1:10744-13280	NC_016619.1	10744	13280	2536	VC1	VN1	OK	3.7354	45.0985	3.59375	1.54701	0.19395	0.843103	no
XLOC_003807	XLOC_003807	AZOBR_RS32700	NC_016619.1:10744-13280	NC_016619.1	10744	13280	2536	VC1	VN1	OK	43.3254	125.968	1.53978	0.775476	0.36215	0.957786	no
XLOC_001442	XLOC_001442	AZOBR_RS32280,AZOBR_RS32285	NC_016596.1:609585-612128	NC_016596.1	609585	612128	2543	VC1	VN1	OK	10.3434	37.0448	1.84057	1.53823	0.1321	0.751677	no
XLOC_000216	XLOC_000216	AZOBR_RS18200	NC_016594.1:843859-846412	NC_016594.1	843859	846412	2553	VC1	VN1	OK	18.5938	16.638	-0.160341	-0.114324	0.9116	0.975378	no
XLOC_000280	XLOC_000280	AZOBR_RS19245	NC_016594.1:1085424-1087983	NC_016594.1	1085424	1087983	2559	VC1	VN1	OK	215	184.625	-0.219741	-0.143877	0.86745	0.971351	no
XLOC_000718	XLOC_000718	AZOBR_RS19240	NC_016594.1:1085424-1087983	NC_016594.1	1085424	1087983	2559	VC1	VN1	NOTEST	0	0	0	0	1	1	no
XLOC_000719	XLOC_000719	AZOBR_RS19250	NC_016594.1:1085424-1087983	NC_016594.1	1085424	1087983	2559	VC1	VN1	NOTEST	0	0	0	0	1	1	no
XLOC_003301	XLOC_003301	AZOBR_RS23080,AZOBR_RS23085	NC_016618.1:194571-197147	NC_016618.1	194571	197147	2576	VC1	VN1	OK	17.7028	23.7748	0.42546	0.361942	0.7659	0.970918	no
XLOC_003200	XLOC_003200	AZOBR_RS13505,AZOBR_RS13510	NC_016617.1:2866193-2868770	NC_016617.1	2866193	2868770	2577	VC1	VN1	OK	130.066	91.1989	-0.512157	-0.305672	0.7276	0.970918	no
XLOC_001235	XLOC_001235	AZOBR_RS28525,AZOBR_RS28535,AZOBR_RS35585	NC_016595.1:573996-576575	NC_016595.1	573996	576575	2579	VC1	VN1	OK	4.11939	2.12262	-0.956585	-0.469542	0.5185	0.960206	no
XLOC_000998	XLOC_000998	AZOBR_RS37130	NC_016595.1:573996-576575	NC_016595.1	573996	576575	2579	VC1	VN1	OK	19.5997	16.0222	-0.29076	-0.178837	0.86475	0.971324	no
XLOC_000539	XLOC_000539	AZOBR_RS15600,AZOBR_RS15605,AZOBR_RS15610	NC_016594.1:257183-259767	NC_016594.1	257183	259767	2584	VC1	VN1	OK	30.3772	24.5123	-0.309479	-0.251809	0.81395	0.970918	no
XLOC_000997	XLOC_000997	AZOBR_RS28480	NC_016595.1:563809-566401	NC_016595.1	563809	566401	2592	VC1	VN1	OK	20.4715	25.9193	0.340413	0.255314	0.8037	0.970918	no
XLOC_003260	XLOC_003260	AZOBR_RS22440,AZOBR_RS22445	NC_016618.1:44747-47353	NC_016618.1	44747	47353	2606	VC1	VN1	OK	10.6693	18.0044	0.754886	0.651055	0.4991	0.960206	no
XLOC_003285	XLOC_003285	AZOBR_RS22820,AZOBR_RS22825	NC_016618.1:129341-131962	NC_016618.1	129341	131962	2621	VC1	VN1	OK	10.1966	23.5655	1.20858	0.869314	0.3631	0.957786	no
XLOC_001373	XLOC_001373	AZOBR_RS31270,AZOBR_RS31275	NC_016596.1:381578-384199	NC_016596.1	381578	384199	2621	VC1	VN1	OK	14.0041	32.5363	1.2162	0.88325	0.39035	0.957786	no
XLOC_001995	XLOC_001995	AZOBR_RS05105,AZOBR_RS05110,AZOBR_RS05115	NC_016617.1:1083359-1085984	NC_016617.1	1083359	1085984	2625	VC1	VN1	OK	26.1794	41.4608	0.663317	0.483545	0.63735	0.960206	no
XLOC_001472	XLOC_001472	AZOBR_RS32580	NC_016596.1:672566-675209	NC_016596.1	672566	675209	2643	VC1	VN1	OK	53.1915	71.3385	0.423484	0.311061	0.7463	0.970918	no
XLOC_003033	XLOC_003033	AZOBR_RS10850	NC_016617.1:2284195-2286847	NC_016617.1	2284195	2286847	2652	VC1	VN1	OK	18.4739	42.5994	1.20534	0.89482	0.3939	0.957786	no
XLOC_002214	XLOC_002214	AZOBR_RS08755	NC_016617.1:1829473-1832131	NC_016617.1	1829473	1832131	2658	VC1	VN1	OK	92.7739	26.735	-1.79499	-1.34783	0.194	0.843103	no
XLOC_001646	XLOC_001646	AZOBR_RS32240	NC_016596.1:601018-603679	NC_016596.1	601018	603679	2661	VC1	VN1	OK	15.5683	24.6156	0.66096	0.489058	0.6385	0.960206	no
XLOC_000517	XLOC_000517	AZOBR_RS15080	NC_016594.1:163135-165802	NC_016594.1	163135	165802	2667	VC1	VN1	OK	4.13278	4.15577	0.00800257	0.00699694	0.9824	0.993042	no
XLOC_003432	XLOC_003432	AZOBR_RS24955,AZOBR_RS24960	NC_016618.1:657637-660318	NC_016618.1	657637	660318	2681	VC1	VN1	OK	6.95845	8.26916	0.248975	0.204779	0.8404	0.970918	no
XLOC_000514	XLOC_000514	AZOBR_RS15065,AZOBR_RS36020	NC_016594.1:151618-154304	NC_016594.1	151618	154304	2686	VC1	VN1	OK	18.6709	30.4167	0.704068	0.314341	0.73985	0.970918	no
XLOC_002443	XLOC_002443	AZOBR_RS13020	NC_016617.1:2746181-2748869	NC_016617.1	2746181	2748869	2688	VC1	VN1	OK	357.345	50.1887	-2.83188	-2.07287	0.05935	0.631871	no
XLOC_002394	XLOC_002394	AZOBR_RS12260,AZOBR_RS12265	NC_016617.1:2575113-2577815	NC_016617.1	2575113	2577815	2702	VC1	VN1	OK	258.44	158.756	-0.703018	-0.443029	0.6403	0.960206	no
XLOC_001164	XLOC_001164	AZOBR_RS27520	NC_016595.1:324683-327386	NC_016595.1	324683	327386	2703	VC1	VN1	OK	268.974	125.862	-1.09563	-0.796102	0.4346	0.960206	no
XLOC_000932	XLOC_000932	AZOBR_RS37040	NC_016595.1:324683-327386	NC_016595.1	324683	327386	2703	VC1	VN1	OK	9.93449	2.35545	-2.07644	-0.0669146	0.4887	0.960206	no
XLOC_001165	XLOC_001165	AZOBR_RS37045	NC_016595.1:324683-327386	NC_016595.1	324683	327386	2703	VC1	VN1	NOTEST	0	0	0	0	1	1	no
XLOC_000646	XLOC_000646	AZOBR_RS17700	NC_016594.1:731881-734587	NC_016594.1	731881	734587	2706	VC1	VN1	OK	18.839	10.1664	-0.889915	-0.711088	0.468	0.960206	no
XLOC_001564	XLOC_001564	AZOBR_RS30780,AZOBR_RS30785,AZOBR_RS30790	NC_016596.1:266200-268913	NC_016596.1	266200	268913	2713	VC1	VN1	OK	66.9209	123.615	0.885326	0.600151	0.57485	0.960206	no
XLOC_001321	XLOC_001321	AZOBR_RS30205,AZOBR_RS30210	NC_016596.1:122963-125680	NC_016596.1	122963	125680	2717	VC1	VN1	OK	36.7117	20.2922	-0.855318	-0.632213	0.563	0.960206	no
XLOC_003098	XLOC_003098	AZOBR_RS34275	NC_016617.1:2468094-2470830	NC_016617.1	2468094	2470830	2736	VC1	VN1	OK	3.17779	2.92132	-0.121401	-0.11248	0.91145	0.975378	no
XLOC_001178	XLOC_001178	AZOBR_RS27705	NC_016595.1:377831-380573	NC_016595.1	377831	380573	2742	VC1	VN1	OK	6.28379	6.25534	-0.00654749	-0.00575894	0.99095	0.994398	no
XLOC_003417	XLOC_003417	AZOBR_RS24770	NC_016618.1:612215-614966	NC_016618.1	612215	614966	2751	VC1	VN1	OK	32.1498	22.6438	-0.505693	-0.282622	0.7678	0.970918	no
XLOC_003664	XLOC_003664	AZOBR_RS24775	NC_016618.1:612215-614966	NC_016618.1	612215	614966	2751	VC1	VN1	OK	71.8736	52.1302	-0.463341	-0.236987	0.7796	0.970918	no
XLOC_003683	XLOC_003683	AZOBR_RS25140,AZOBR_RS25145,AZOBR_RS25150	NC_016618.1:698336-701088	NC_016618.1	698336	701088	2752	VC1	VN1	OK	97.2455	84.3134	-0.20587	-0.122376	0.9019	0.975378	no
XLOC_001624	XLOC_001624	AZOBR_RS31935	NC_016596.1:528563-531318	NC_016596.1	528563	531318	2755	VC1	VN1	OK	17.0722	16.645	-0.0365599	-0.0274775	0.98025	0.993042	no
XLOC_002094	XLOC_002094	AZOBR_RS06980	NC_016617.1:1475113-1477869	NC_016617.1	1475113	1477869	2756	VC1	VN1	OK	25.2977	15.3545	-0.720343	-0.133741	0.7878	0.970918	no
XLOC_002893	XLOC_002893	AZOBR_RS06985,AZOBR_RS06990	NC_016617.1:1475113-1477869	NC_016617.1	1475113	1477869	2756	VC1	VN1	OK	85.6452	66.2958	-0.369455	-0.233992	0.82245	0.970918	no
XLOC_002093	XLOC_002093	AZOBR_RS06975	NC_016617.1:1475113-1477869	NC_016617.1	1475113	1477869	2756	VC1	VN1	NOTEST	0	0	0	0	1	1	no
XLOC_001634	XLOC_001634	AZOBR_RS32045,fliF,fliN	NC_016596.1:550511-553272	NC_016596.1	550511	553272	2761	VC1	VN1	OK	12.6855	64.193	2.33924	1.61532	0.16535	0.804002	no
XLOC_001571	XLOC_001571	AZOBR_RS30855,AZOBR_RS30860	NC_016596.1:290268-293035	NC_016596.1	290268	293035	2767	VC1	VN1	OK	151.83	377.174	1.31278	0.784373	0.42815	0.960206	no
XLOC_003710	XLOC_003710	AZOBR_RS25380,AZOBR_RS25385	NC_016618.1:748345-751112	NC_016618.1	748345	751112	2767	VC1	VN1	OK	12.6463	8.78293	-0.525945	-0.420387	0.70295	0.96544	no
XLOC_001607	XLOC_001607	AZOBR_RS31585,AZOBR_RS31590	NC_016596.1:452587-455367	NC_016596.1	452587	455367	2780	VC1	VN1	OK	76.3157	90.0539	0.238809	0.164759	0.8782	0.973585	no
XLOC_002483	XLOC_002483	AZOBR_RS13420,AZOBR_RS13425	NC_016617.1:2849565-2852346	NC_016617.1	2849565	2852346	2781	VC1	VN1	OK	10.0217	5.28911	-0.922025	-0.782081	0.425	0.960206	no
XLOC_000618	XLOC_000618	AZOBR_RS17285	NC_016594.1:626264-629057	NC_016594.1	626264	629057	2793	VC1	VN1	OK	2.31209	38.903	4.07261	3.33943	0.0068	0.511626	no
XLOC_003613	XLOC_003613	AZOBR_RS24055	NC_016618.1:433026-435832	NC_016618.1	433026	435832	2806	VC1	VN1	OK	28.7238	12.2806	-1.22586	-0.971834	0.31035	0.937292	no
XLOC_003409	XLOC_003409	AZOBR_RS24705,AZOBR_RS24710	NC_016618.1:594572-597388	NC_016618.1	594572	597388	2816	VC1	VN1	OK	26.7791	37.4957	0.485619	0.369719	0.71365	0.965689	no
XLOC_001362	XLOC_001362	AZOBR_RS30895	NC_016596.1:300441-303264	NC_016596.1	300441	303264	2823	VC1	VN1	OK	97.2897	26.4541	-1.87879	-1.41207	0.18375	0.833498	no
XLOC_001713	XLOC_001713	AZOBR_RS33775,cysC	NC_016597.1:108795-111623	NC_016597.1	108795	111623	2828	VC1	VN1	OK	80.9918	39.8173	-1.02438	-0.641967	0.5325	0.960206	no
XLOC_002914	XLOC_002914	oxlT	NC_016617.1:1659830-1662660	NC_016617.1	1659830	1662660	2830	VC1	VN1	OK	1.18069	5.39362	2.19162	0.492911	0.4596	0.960206	no
XLOC_002155	XLOC_002155	AZOBR_RS07875,AZOBR_RS07880	NC_016617.1:1659830-1662660	NC_016617.1	1659830	1662660	2830	VC1	VN1	OK	80.3137	27.9258	-1.52405	-0.669277	0.55955	0.960206	no
XLOC_002156	XLOC_002156	oxlT	NC_016617.1:1659830-1662660	NC_016617.1	1659830	1662660	2830	VC1	VN1	OK	9.98958	2.16165	-2.20829	-0.650663	0.57825	0.960206	no
XLOC_000463	XLOC_000463	AZOBR_RS22000,lon	NC_016594.1:1705861-1708698	NC_016594.1	1705861	1708698	2837	VC1	VN1	OK	23.0918	15.2229	-0.60114	-0.340879	0.6823	0.96223	no
XLOC_000530	XLOC_000530	AZOBR_RS15320	NC_016594.1:200065-202903	NC_016594.1	200065	202903	2838	VC1	VN1	OK	211.365	89.4816	-1.24008	-0.929186	0.36395	0.957786	no
XLOC_003362	XLOC_003362	AZOBR_RS24115	NC_016618.1:449453-452299	NC_016618.1	449453	452299	2846	VC1	VN1	OK	1015.06	5306.36	2.38616	2.00362	0.04935	0.603728	no
XLOC_003361	XLOC_003361	AZOBR_RS24110,AZOBR_RS36665	NC_016618.1:449453-452299	NC_016618.1	449453	452299	2846	VC1	VN1	OK	6.57644	16.5598	1.3323	0.0198091	0.55775	0.960206	no
XLOC_003620	XLOC_003620	AZOBR_RS36665	NC_016618.1:449453-452299	NC_016618.1	449453	452299	2846	VC1	VN1	OK	73.914	38.7456	-0.931818	-0.1098	0.73165	0.970918	no
XLOC_000054	XLOC_000054	AZOBR_RS15370	NC_016594.1:208695-211548	NC_016594.1	208695	211548	2853	VC1	VN1	OK	111.946	53.5212	-1.06462	-0.79109	0.4292	0.960206	no
XLOC_000627	XLOC_000627	AZOBR_RS17435	NC_016594.1:655351-658213	NC_016594.1	655351	658213	2862	VC1	VN1	OK	9.97669	55.1945	2.46789	1.30575	0.24255	0.886973	no
XLOC_000159	XLOC_000159	AZOBR_RS17430	NC_016594.1:655351-658213	NC_016594.1	655351	658213	2862	VC1	VN1	OK	6.40102	4.32854	-0.564422	-0.183464	0.54395	0.960206	no
XLOC_003837	XLOC_003837	AZOBR_RS33025	NC_016619.1:92960-95827	NC_016619.1	92960	95827	2867	VC1	VN1	OK	0	155.009	inf	-nan	0.0851	0.691406	no
XLOC_003775	XLOC_003775	AZOBR_RS33020,AZOBR_RS37585	NC_016619.1:92960-95827	NC_016619.1	92960	95827	2867	VC1	VN1	OK	65.4981	36.3268	-0.85042	-0.632892	0.5325	0.960206	no
XLOC_003617	XLOC_003617	AZOBR_RS24090,AZOBR_RS24095	NC_016618.1:444431-447301	NC_016618.1	444431	447301	2870	VC1	VN1	OK	10.0205	6.05514	-0.726721	-0.533132	0.61895	0.960206	no
XLOC_003538	XLOC_003538	AZOBR_RS22900,AZOBR_RS36605	NC_016618.1:148115-150985	NC_016618.1	148115	150985	2870	VC1	VN1	OK	6.88186	18.7111	1.44302	0.505518	0.64195	0.960566	no
XLOC_003293	XLOC_003293	AZOBR_RS34760	NC_016618.1:148115-150985	NC_016618.1	148115	150985	2870	VC1	VN1	OK	36.1092	39.0812	0.11411	0.0789427	0.9303	0.978164	no
XLOC_000389	XLOC_000389	AZOBR_RS36435,AZOBR_RS36440,AZOBR_RS36445	NC_016594.1:1455557-1458453	NC_016594.1	1455557	1458453	2896	VC1	VN1	OK	36.7156	42.53	0.212088	0.119028	0.86535	0.971324	no
XLOC_000796	XLOC_000796	AZOBR_RS20950	NC_016594.1:1455557-1458453	NC_016594.1	1455557	1458453	2896	VC1	VN1	NOTEST	0.853889	0.754148	-0.179201	0	1	1	no
XLOC_001570	XLOC_001570	AZOBR_RS30850	NC_016596.1:287360-290264	NC_016596.1	287360	290264	2904	VC1	VN1	OK	60.589	29.9975	-1.01421	-0.75489	0.46025	0.960206	no
XLOC_000112	XLOC_000112	AZOBR_RS35515	NC_016594.1:474172-477079	NC_016594.1	474172	477079	2907	VC1	VN1	OK	13.4952	32.5636	1.27081	0.933332	0.374	0.957786	no
XLOC_001363	XLOC_001363	AZOBR_RS30900,AZOBR_RS30905	NC_016596.1:303565-306476	NC_016596.1	303565	306476	2911	VC1	VN1	OK	609.91	44.9291	-3.76287	-2.33146	0.05175	0.603728	no
XLOC_001573	XLOC_001573	AZOBR_RS30905	NC_016596.1:303565-306476	NC_016596.1	303565	306476	2911	VC1	VN1	OK	6.13523	18.5095	1.59308	0.170413	0.4554	0.960206	no
XLOC_003397	XLOC_003397	AZOBR_RS24545,AZOBR_RS24550,fhcD	NC_016618.1:564175-567100	NC_016618.1	564175	567100	2925	VC1	VN1	OK	19.8275	29.46	0.571253	0.451637	0.7094	0.965689	no
XLOC_001401	XLOC_001401	AZOBR_RS31660,AZOBR_RS31665	NC_016596.1:467702-470629	NC_016596.1	467702	470629	2927	VC1	VN1	OK	6.05331	5.41101	-0.161825	-0.145255	0.8828	0.973585	no
XLOC_002962	XLOC_002962	AZOBR_RS08885	NC_016617.1:1858831-1861763	NC_016617.1	1858831	1861763	2932	VC1	VN1	OK	0.327981	19.8428	5.91886	0.942943	0.25375	0.898636	no
XLOC_002227	XLOC_002227	AZOBR_RS08880	NC_016617.1:1858831-1861763	NC_016617.1	1858831	1861763	2932	VC1	VN1	OK	7.46951	10.8755	0.54199	0.341791	0.6816	0.96223	no
XLOC_002961	XLOC_002961	AZOBR_RS08875	NC_016617.1:1858831-1861763	NC_016617.1	1858831	1861763	2932	VC1	VN1	NOTEST	1.21965	1.30097	0.0931262	0	1	1	no
XLOC_002903	XLOC_002903	AZOBR_RS07605,AZOBR_RS07610	NC_016617.1:1599298-1602235	NC_016617.1	1599298	1602235	2937	VC1	VN1	OK	225.782	582.774	1.36801	0.802975	0.63065	0.960206	no
XLOC_002138	XLOC_002138	AZOBR_RS07600	NC_016617.1:1599298-1602235	NC_016617.1	1599298	1602235	2937	VC1	VN1	NOTEST	0.475823	1.65447	1.79788	0	1	1	no
XLOC_001167	XLOC_001167	AZOBR_RS27535,AZOBR_RS27540	NC_016595.1:339816-342762	NC_016595.1	339816	342762	2946	VC1	VN1	OK	15.5812	15.9307	0.0319972	0.0204324	0.983	0.993042	no
XLOC_000220	XLOC_000220	AZOBR_RS18230	NC_016594.1:855011-857963	NC_016594.1	855011	857963	2952	VC1	VN1	OK	5.24814	8.94721	0.769632	0.653958	0.53585	0.960206	no
XLOC_003396	XLOC_003396	AZOBR_RS24530,AZOBR_RS24535	NC_016618.1:561208-564162	NC_016618.1	561208	564162	2954	VC1	VN1	OK	29.5369	292.138	3.30606	2.53509	0.024	0.596913	no
XLOC_001072	XLOC_001072	AZOBR_RS26225,AZOBR_RS26230,AZOBR_RS26235	NC_016595.1:30790-33746	NC_016595.1	30790	33746	2956	VC1	VN1	OK	14.7621	14.9276	0.0160817	0.0138009	0.9881	0.994172	no
XLOC_001735	XLOC_001735	AZOBR_RS00410	NC_016617.1:77737-80698	NC_016617.1	77737	80698	2961	VC1	VN1	OK	71.5231	29.0949	-1.29764	-0.967937	0.33375	0.956216	no
XLOC_001747	XLOC_001747	addB	NC_016617.1:117174-120155	NC_016617.1	117174	120155	2981	VC1	VN1	OK	122.605	76.4223	-0.681952	-0.505714	0.5995	0.960206	no
XLOC_003218	XLOC_003218	AZOBR_RS13650,AZOBR_RS13655,AZOBR_RS13660	NC_016617.1:2895494-2898486	NC_016617.1	2895494	2898486	2992	VC1	VN1	OK	10.4525	8.98476	-0.218299	-0.103239	0.8982	0.975378	no
XLOC_002809	XLOC_002809	glk	NC_016617.1:1144873-1147883	NC_016617.1	1144873	1147883	3010	VC1	VN1	OK	40.5891	320.373	2.98059	1.53107	0.20205	0.851682	no
XLOC_002008	XLOC_002008	AZOBR_RS05400	NC_016617.1:1144873-1147883	NC_016617.1	1144873	1147883	3010	VC1	VN1	OK	21.8237	113.101	2.37364	0.894331	0.289	0.920391	no
XLOC_002810	XLOC_002810	otsA	NC_016617.1:1144873-1147883	NC_016617.1	1144873	1147883	3010	VC1	VN1	OK	5.18565	6.81673	0.394556	0.068257	0.8636	0.971324	no
XLOC_002442	XLOC_002442	AZOBR_RS13015	NC_016617.1:2743155-2746167	NC_016617.1	2743155	2746167	3012	VC1	VN1	OK	133.611	69.2894	-0.947337	-0.707743	0.47055	0.960206	no
XLOC_002758	XLOC_002758	AZOBR_RS04445	NC_016617.1:930439-933466	NC_016617.1	930439	933466	3027	VC1	VN1	OK	71.7921	69.5859	-0.0450319	-0.0330759	0.9722	0.991614	no
XLOC_003828	XLOC_003828	AZOBR_RS32900	NC_016619.1:59164-62212	NC_016619.1	59164	62212	3048	VC1	VN1	OK	12.2713	0	-inf	-nan	0.0491	0.603728	no
XLOC_003827	XLOC_003827	AZOBR_RS37580	NC_016619.1:59164-62212	NC_016619.1	59164	62212	3048	VC1	VN1	OK	413.679	205.545	-1.00906	-0.746913	0.4683	0.960206	no
XLOC_003761	XLOC_003761	AZOBR_RS32895	NC_016619.1:59164-62212	NC_016619.1	59164	62212	3048	VC1	VN1	OK	19.8031	6.5921	-1.58692	-0.266659	0.61045	0.960206	no
XLOC_002444	XLOC_002444	AZOBR_RS13030,AZOBR_RS34335	NC_016617.1:2748883-2751957	NC_016617.1	2748883	2751957	3074	VC1	VN1	OK	324.393	136.875	-1.24488	-0.841486	0.537	0.960206	no
XLOC_001377	XLOC_001377	AZOBR_RS31320	NC_016596.1:392734-395812	NC_016596.1	392734	395812	3078	VC1	VN1	OK	104.429	16.8476	-2.63191	-1.98757	0.0677	0.652673	no
XLOC_002513	XLOC_002513	AZOBR_RS13855,AZOBR_RS13860	NC_016617.1:2917073-2920170	NC_016617.1	2917073	2920170	3097	VC1	VN1	OK	6.92539	2.95736	-1.22759	-0.196575	0.5942	0.960206	no
XLOC_003228	XLOC_003228	AZOBR_RS13870	NC_016617.1:2917073-2920170	NC_016617.1	2917073	2920170	3097	VC1	VN1	OK	4.32191	2.7903	-0.631249	-0.123746	0.79615	0.970918	no
XLOC_002514	XLOC_002514	AZOBR_RS13870	NC_016617.1:2917073-2920170	NC_016617.1	2917073	2920170	3097	VC1	VN1	OK	21.5631	29.6623	0.460062	0.305383	0.79755	0.970918	no
XLOC_003229	XLOC_003229	AZOBR_RS13875	NC_016617.1:2917073-2920170	NC_016617.1	2917073	2920170	3097	VC1	VN1	OK	5.87683	7.73651	0.396643	0.103203	0.8792	0.973585	no
XLOC_001914	XLOC_001914	AZOBR_RS03755	NC_016617.1:793276-796383	NC_016617.1	793276	796383	3107	VC1	VN1	OK	50.4935	608.862	3.59195	0.848648	0.21425	0.87135	no
XLOC_001916	XLOC_001916	AZOBR_RS03765	NC_016617.1:793276-796383	NC_016617.1	793276	796383	3107	VC1	VN1	OK	166.481	22.2026	-2.90656	-0.699251	0.27235	0.909138	no
XLOC_001915	XLOC_001915	AZOBR_RS03760	NC_016617.1:793276-796383	NC_016617.1	793276	796383	3107	VC1	VN1	OK	4.38703	41.7747	3.25131	0.251726	0.3739	0.957786	no
XLOC_002723	XLOC_002723	AZOBR_RS03770	NC_016617.1:793276-796383	NC_016617.1	793276	796383	3107	VC1	VN1	OK	55.9439	51.8259	-0.110309	-0.0538458	0.5428	0.960206	no
XLOC_001296	XLOC_001296	AZOBR_RS29885,AZOBR_RS29890,AZOBR_RS29895,AZOBR_RS29900,AZOBR_RS29905	NC_016596.1:51044-54162	NC_016596.1	51044	54162	3118	VC1	VN1	OK	12.3173	22.5321	0.871295	0.437227	0.5457	0.960206	no
XLOC_003205	XLOC_003205	AZOBR_RS13560,AZOBR_RS13565,AZOBR_RS34375	NC_016617.1:2876746-2879876	NC_016617.1	2876746	2879876	3130	VC1	VN1	OK	22.0862	6.88174	-1.6823	-1.16741	0.23695	0.885696	no
XLOC_001793	XLOC_001793	AZOBR_RS01640	NC_016617.1:335246-338376	NC_016617.1	335246	338376	3130	VC1	VN1	OK	32.9644	13.885	-1.24738	-0.527137	0.298	0.925361	no
XLOC_002630	XLOC_002630	AZOBR_RS01645	NC_016617.1:335246-338376	NC_016617.1	335246	338376	3130	VC1	VN1	OK	49.1547	25.2527	-0.960892	-0.503674	0.63195	0.960206	no
XLOC_001412	XLOC_001412	AZOBR_RS31860,AZOBR_RS31865,AZOBR_RS31870	NC_016596.1:511283-514420	NC_016596.1	511283	514420	3137	VC1	VN1	OK	106.796	572.362	2.42208	1.62328	0.11195	0.731055	no
XLOC_001395	XLOC_001395	AZOBR_RS31600,AZOBR_RS31610,AZOBR_RS35210	NC_016596.1:456500-459640	NC_016596.1	456500	459640	3140	VC1	VN1	OK	19.2887	418.591	4.43972	1.72546	0.06085	0.633311	no
XLOC_001609	XLOC_001609	AZOBR_RS31615,AZOBR_RS31620	NC_016596.1:456500-459640	NC_016596.1	456500	459640	3140	VC1	VN1	OK	29.9913	50.7217	0.758061	0.349117	0.6961	0.963358	no
XLOC_001989	XLOC_001989	AZOBR_RS05000	NC_016617.1:1057632-1060776	NC_016617.1	1057632	1060776	3144	VC1	VN1	OK	3.8217	4.29685	0.169064	0.147314	0.8898	0.974897	no
XLOC_000276	XLOC_000276	AZOBR_RS19215	NC_016594.1:1078581-1081728	NC_016594.1	1078581	1081728	3147	VC1	VN1	OK	3.31838	4.70673	0.504246	0.430735	0.6795	0.96223	no
XLOC_001138	XLOC_001138	AZOBR_RS27105	NC_016595.1:225639-228792	NC_016595.1	225639	228792	3153	VC1	VN1	OK	5.10068	67.3951	3.72388	1.83503	0.31225	0.937292	no
XLOC_000905	XLOC_000905	AZOBR_RS27105,AZOBR_RS27110	NC_016595.1:225639-228792	NC_016595.1	225639	228792	3153	VC1	VN1	OK	9.13515	22.1403	1.27717	0.436826	0.555	0.960206	no
XLOC_000904	XLOC_000904	AZOBR_RS27095,AZOBR_RS27100	NC_016595.1:225639-228792	NC_016595.1	225639	228792	3153	VC1	VN1	OK	4.22953	4.54613	0.104142	0.0281445	0.92185	0.976429	no
XLOC_000315	XLOC_000315	AZOBR_RS19730,AZOBR_RS19735,AZOBR_RS19740	NC_016594.1:1196957-1200135	NC_016594.1	1196957	1200135	3178	VC1	VN1	OK	27.9982	27.6003	-0.0206502	-0.0110362	0.98765	0.994172	no
XLOC_002922	XLOC_002922	pyk	NC_016617.1:1681330-1684529	NC_016617.1	1681330	1684529	3199	VC1	VN1	OK	7.21123	22.0762	1.61417	0.325562	0.5378	0.960206	no
XLOC_002166	XLOC_002166	AZOBR_RS07970,AZOBR_RS07975	NC_016617.1:1681330-1684529	NC_016617.1	1681330	1684529	3199	VC1	VN1	OK	499.849	562.659	0.170768	0.0980182	0.9127	0.975378	no
XLOC_001093	XLOC_001093	AZOBR_RS26390	NC_016595.1:65163-68363	NC_016595.1	65163	68363	3200	VC1	VN1	OK	1.30949	3.69244	1.49557	0.190332	0.628	0.960206	no
XLOC_000852	XLOC_000852	AZOBR_RS26380	NC_016595.1:65163-68363	NC_016595.1	65163	68363	3200	VC1	VN1	OK	49.024	51.4011	0.0683119	0.0432738	0.97385	0.991614	no
XLOC_001092	XLOC_001092	AZOBR_RS26385	NC_016595.1:65163-68363	NC_016595.1	65163	68363	3200	VC1	VN1	NOTEST	0.837039	0.194483	-2.10565	0	1	1	no
XLOC_001176	XLOC_001176	AZOBR_RS27690,AZOBR_RS27695,AZOBR_RS34975	NC_016595.1:373305-376548	NC_016595.1	373305	376548	3243	VC1	VN1	OK	16.1562	40.1484	1.31326	0.668705	0.23755	0.885696	no
XLOC_001939	XLOC_001939	AZOBR_RS04390	NC_016617.1:920412-923655	NC_016617.1	920412	923655	3243	VC1	VN1	OK	65.5154	23.3342	-1.48939	-1.11677	0.27995	0.917768	no
XLOC_003611	XLOC_003611	AZOBR_RS24050	NC_016618.1:429371-432636	NC_016618.1	429371	432636	3265	VC1	VN1	OK	19.0921	17.2613	-0.145432	-0.108483	0.9192	0.975875	no
XLOC_001163	XLOC_001163	AZOBR_RS27515	NC_016595.1:321315-324583	NC_016595.1	321315	324583	3268	VC1	VN1	OK	59.8732	6.812	-3.13576	-1.05394	0.3889	0.957786	no
XLOC_000931	XLOC_000931	AZOBR_RS27500,AZOBR_RS27505,AZOBR_RS27510,AZOBR_RS37035	NC_016595.1:321315-324583	NC_016595.1	321315	324583	3268	VC1	VN1	OK	48.5329	85.9422	0.824403	0.318926	0.69255	0.96223	no
XLOC_001415	XLOC_001415	AZOBR_RS31885,AZOBR_RS31890,AZOBR_RS31895	NC_016596.1:517487-520755	NC_016596.1	517487	520755	3268	VC1	VN1	OK	93.461	83.5057	-0.16249	-0.107334	0.9058	0.975378	no
XLOC_003053	XLOC_003053	AZOBR_RS11195,AZOBR_RS11200,AZOBR_RS11205,AZOBR_RS11210	NC_016617.1:2354969-2358240	NC_016617.1	2354969	2358240	3271	VC1	VN1	OK	256.683	199.263	-0.365314	-0.210354	0.7897	0.970918	no
XLOC_001400	XLOC_001400	AZOBR_RS37410,AZOBR_RS37415,glf	NC_016596.1:464279-467553	NC_016596.1	464279	467553	3274	VC1	VN1	OK	14.4236	218.384	3.92037	1.51069	0.02875	0.598808	no
XLOC_002749	XLOC_002749	AZOBR_RS04355,AZOBR_RS04360	NC_016617.1:912715-915989	NC_016617.1	912715	915989	3274	VC1	VN1	OK	567.263	211.121	-1.42595	-0.849354	0.22595	0.881904	no
XLOC_002748	XLOC_002748	AZOBR_RS04345	NC_016617.1:912715-915989	NC_016617.1	912715	915989	3274	VC1	VN1	OK	39.9793	2.26133	-4.14401	-0.567281	0.2704	0.908429	no
XLOC_001611	XLOC_001611	AZOBR_RS35595	NC_016596.1:464279-467553	NC_016596.1	464279	467553	3274	VC1	VN1	OK	6.23917	43.9398	2.8161	0.948357	0.5401	0.960206	no
XLOC_001937	XLOC_001937	AZOBR_RS04350	NC_016617.1:912715-915989	NC_016617.1	912715	915989	3274	VC1	VN1	NOTEST	0.397902	1.49341	1.90812	0	1	1	no
XLOC_000117	XLOC_000117	AZOBR_RS16620,treY	NC_016594.1:483933-487208	NC_016594.1	483933	487208	3275	VC1	VN1	OK	11.9821	23.2883	0.958725	0.600495	0.4691	0.960206	no
XLOC_003684	XLOC_003684	AZOBR_RS25155,AZOBR_RS25160	NC_016618.1:701253-704529	NC_016618.1	701253	704529	3276	VC1	VN1	OK	102.132	27.4163	-1.89733	-1.2736	0.1008	0.713743	no
XLOC_000868	XLOC_000868	AZOBR_RS26650	NC_016595.1:123742-127024	NC_016595.1	123742	127024	3282	VC1	VN1	OK	35.5387	22.9092	-0.633465	-0.472247	0.6352	0.960206	no
XLOC_000328	XLOC_000328	AZOBR_RS19865	NC_016594.1:1222362-1225652	NC_016594.1	1222362	1225652	3290	VC1	VN1	OK	187.115	107.109	-0.804845	-0.513032	0.62345	0.960206	no
XLOC_000752	XLOC_000752	AZOBR_RS19870	NC_016594.1:1222362-1225652	NC_016594.1	1222362	1225652	3290	VC1	VN1	OK	326.86	167.017	-0.968678	-0.266333	0.74235	0.970918	no
XLOC_000753	XLOC_000753	AZOBR_RS19875	NC_016594.1:1222362-1225652	NC_016594.1	1222362	1225652	3290	VC1	VN1	NOTEST	2.53871	1.82604	-0.475373	0	1	1	no
XLOC_002367	XLOC_002367	AZOBR_RS11650,AZOBR_RS11655,AZOBR_RS11660	NC_016617.1:2436676-2439974	NC_016617.1	2436676	2439974	3298	VC1	VN1	OK	100.914	46.7916	-1.10881	-0.758929	0.4388	0.960206	no
XLOC_002759	XLOC_002759	AZOBR_RS04450,AZOBR_RS04455	NC_016617.1:933684-936987	NC_016617.1	933684	936987	3303	VC1	VN1	OK	120.958	127.289	0.0736017	0.0469741	0.96985	0.990812	no
XLOC_000144	XLOC_000144	AZOBR_RS17235	NC_016594.1:616890-620204	NC_016594.1	616890	620204	3314	VC1	VN1	OK	0	271.38	inf	-nan	0.1046	0.719668	no
XLOC_000616	XLOC_000616	AZOBR_RS17245,AZOBR_RS17250,AZOBR_RS17255	NC_016594.1:616890-620204	NC_016594.1	616890	620204	3314	VC1	VN1	OK	475.058	3165.52	2.73627	1.0111	0.14825	0.778071	no
XLOC_000145	XLOC_000145	AZOBR_RS17240	NC_016594.1:616890-620204	NC_016594.1	616890	620204	3314	VC1	VN1	NOTEST	0	0	0	0	1	1	no
XLOC_002473	XLOC_002473	AZOBR_RS13345,AZOBR_RS13350,AZOBR_RS13355	NC_016617.1:2828854-2832173	NC_016617.1	2828854	2832173	3319	VC1	VN1	OK	26.6497	34.5351	0.373945	0.293824	0.8283	0.970918	no
XLOC_000889	XLOC_000889	AZOBR_RS26930,AZOBR_RS26935,AZOBR_RS26940,AZOBR_RS26945	NC_016595.1:189210-192545	NC_016595.1	189210	192545	3335	VC1	VN1	OK	16.5605	35.7105	1.1086	0.854728	0.5759	0.960206	no
XLOC_003373	XLOC_003373	AZOBR_RS24220,AZOBR_RS36720	NC_016618.1:479292-482631	NC_016618.1	479292	482631	3339	VC1	VN1	OK	2.18983	18.7981	3.10169	0.64712	0.37815	0.957786	no
XLOC_003374	XLOC_003374	AZOBR_RS24235	NC_016618.1:479292-482631	NC_016618.1	479292	482631	3339	VC1	VN1	OK	3.17425	0.949122	-1.74175	-0.0870102	0.53835	0.960206	no
XLOC_003635	XLOC_003635	AZOBR_RS24225,AZOBR_RS24230	NC_016618.1:479292-482631	NC_016618.1	479292	482631	3339	VC1	VN1	OK	45.6842	48.981	0.100526	0.0367247	0.9473	0.980083	no
XLOC_003420	XLOC_003420	AZOBR_RS24835	NC_016618.1:637148-640524	NC_016618.1	637148	640524	3376	VC1	VN1	OK	2.44133	15.8498	2.69873	0.278463	0.40365	0.959104	no
XLOC_003670	XLOC_003670	AZOBR_RS24840,AZOBR_RS24850	NC_016618.1:637148-640524	NC_016618.1	637148	640524	3376	VC1	VN1	OK	158.34	268.701	0.762974	0.28289	0.6973	0.963358	no
XLOC_003421	XLOC_003421	AZOBR_RS24845	NC_016618.1:637148-640524	NC_016618.1	637148	640524	3376	VC1	VN1	OK	32.6906	34.7032	0.086194	0.023093	0.80265	0.970918	no
XLOC_001847	XLOC_001847	AZOBR_RS02665,AZOBR_RS02670	NC_016617.1:556944-560322	NC_016617.1	556944	560322	3378	VC1	VN1	OK	118.967	54.0036	-1.13943	-0.662081	0.39965	0.959104	no
XLOC_002670	XLOC_002670	AZOBR_RS02675	NC_016617.1:556944-560322	NC_016617.1	556944	560322	3378	VC1	VN1	NOTEST	0.0205976	2.62079	6.99138	0	1	1	no
XLOC_000647	XLOC_000647	AZOBR_RS17720	NC_016594.1:737241-740623	NC_016594.1	737241	740623	3382	VC1	VN1	OK	5.26722	52.8748	3.32747	1.19916	0.319	0.942473	no
XLOC_000177	XLOC_000177	AZOBR_RS17720	NC_016594.1:737241-740623	NC_016594.1	737241	740623	3382	VC1	VN1	OK	26.3183	35.8758	0.446947	0.224923	0.81195	0.970918	no
XLOC_000176	XLOC_000176	AZOBR_RS17715	NC_016594.1:737241-740623	NC_016594.1	737241	740623	3382	VC1	VN1	OK	8.37332	9.6333	0.20223	0.033375	0.8949	0.974897	no
XLOC_002897	XLOC_002897	AZOBR_RS07090	NC_016617.1:1495546-1498935	NC_016617.1	1495546	1498935	3389	VC1	VN1	OK	2.43481	5.13388	1.07624	0.436376	0.4825	0.960206	no
XLOC_002103	XLOC_002103	AZOBR_RS07070,AZOBR_RS07075,AZOBR_RS07080,AZOBR_RS07085,AZOBR_RS07090	NC_016617.1:1495546-1498935	NC_016617.1	1495546	1498935	3389	VC1	VN1	OK	29.2722	48.2375	0.720623	0.343524	0.6105	0.960206	no
XLOC_003238	XLOC_003238	AZOBR_RS13950,AZOBR_RS13955,sdhC,sdhD	NC_016617.1:2930480-2933873	NC_016617.1	2930480	2933873	3393	VC1	VN1	OK	224.145	374.437	0.740295	0.355242	0.53505	0.960206	no
XLOC_003036	XLOC_003036	AZOBR_RS10870	NC_016617.1:2288827-2292222	NC_016617.1	2288827	2292222	3395	VC1	VN1	OK	26.5095	19.1482	-0.469304	-0.343127	0.73605	0.970918	no
XLOC_003473	XLOC_003473	AZOBR_RS25670	NC_016618.1:806534-809945	NC_016618.1	806534	809945	3411	VC1	VN1	OK	15.1511	8.40609	-0.849912	-0.614996	0.5623	0.960206	no
XLOC_001282	XLOC_001282	AZOBR_RS29670,AZOBR_RS29675,AZOBR_RS29680,AZOBR_RS29685	NC_016596.1:5799-9212	NC_016596.1	5799	9212	3413	VC1	VN1	OK	8.29496	31.0352	1.9036	1.52939	0.13615	0.760976	no
XLOC_001001	XLOC_001001	AZOBR_RS28560,AZOBR_RS28565,AZOBR_RS28570	NC_016595.1:580838-584262	NC_016595.1	580838	584262	3424	VC1	VN1	OK	18.9423	16.7005	-0.181724	-0.115092	0.8985	0.975378	no
XLOC_000154	XLOC_000154	AZOBR_RS17340	NC_016594.1:631372-634804	NC_016594.1	631372	634804	3432	VC1	VN1	OK	0	823.297	inf	-nan	0.09065	0.695203	no
XLOC_000151	XLOC_000151	AZOBR_RS17300,AZOBR_RS17305,AZOBR_RS17310,AZOBR_RS17315,AZOBR_RS17320	NC_016594.1:631372-634804	NC_016594.1	631372	634804	3432	VC1	VN1	OK	11676.6	79507.4	2.76747	0.92993	0.1559	0.785904	no
XLOC_000152	XLOC_000152	AZOBR_RS17325,AZOBR_RS17330	NC_016594.1:631372-634804	NC_016594.1	631372	634804	3432	VC1	VN1	OK	43.2818	312.832	2.85355	0.314567	0.2531	0.898636	no
XLOC_000153	XLOC_000153	AZOBR_RS17335	NC_016594.1:631372-634804	NC_016594.1	631372	634804	3432	VC1	VN1	OK	346.721	59.5006	-2.5428	-0.388882	0.43875	0.960206	no
XLOC_000620	XLOC_000620	AZOBR_RS17345	NC_016594.1:631372-634804	NC_016594.1	631372	634804	3432	VC1	VN1	OK	83.9622	172.564	1.03932	0.537159	0.5387	0.960206	no
XLOC_000072	XLOC_000072	AZOBR_RS15935	NC_016594.1:327361-330802	NC_016594.1	327361	330802	3441	VC1	VN1	OK	9.82209	1.76994	-2.47233	-0.410139	0.5381	0.960206	no
XLOC_000071	XLOC_000071	AZOBR_RS15930	NC_016594.1:327361-330802	NC_016594.1	327361	330802	3441	VC1	VN1	OK	3.75256	1.55247	-1.27331	-0.16017	0.67265	0.96223	no
XLOC_000556	XLOC_000556	AZOBR_RS15940,AZOBR_RS15945	NC_016594.1:327361-330802	NC_016594.1	327361	330802	3441	VC1	VN1	OK	32.9693	48.1527	0.546493	0.208727	0.7117	0.965689	no
XLOC_003354	XLOC_003354	AZOBR_RS23975,AZOBR_RS23980	NC_016618.1:409385-412840	NC_016618.1	409385	412840	3455	VC1	VN1	OK	35.6465	48.9782	0.45838	0.269555	0.76365	0.970918	no
XLOC_001976	XLOC_001976	AZOBR_RS04885,AZOBR_RS04890,AZOBR_RS04895	NC_016617.1:1028461-1031927	NC_016617.1	1028461	1031927	3466	VC1	VN1	OK	32.3189	34.4233	0.0910058	0.0642711	0.95685	0.984733	no
XLOC_000982	XLOC_000982	AZOBR_RS28305	NC_016595.1:518802-522271	NC_016595.1	518802	522271	3469	VC1	VN1	OK	137.235	12.5859	-3.44676	-1.40397	0.32035	0.942799	no
XLOC_001221	XLOC_001221	AZOBR_RS28305	NC_016595.1:518802-522271	NC_016595.1	518802	522271	3469	VC1	VN1	OK	81.1098	32.5014	-1.31937	-0.68105	0.5117	0.960206	no
XLOC_000981	XLOC_000981	AZOBR_RS37100	NC_016595.1:518802-522271	NC_016595.1	518802	522271	3469	VC1	VN1	NOTEST	0	0	0	0	1	1	no
XLOC_000980	XLOC_000980	AZOBR_RS35000	NC_016595.1:518802-522271	NC_016595.1	518802	522271	3469	VC1	VN1	NOTEST	1.73142	0	-inf	0	1	1	no
XLOC_001748	XLOC_001748	addA	NC_016617.1:120303-123776	NC_016617.1	120303	123776	3473	VC1	VN1	OK	51.6654	18.6621	-1.46908	-1.0975	0.28415	0.918064	no
XLOC_001569	XLOC_001569	pfkB	NC_016596.1:283816-287293	NC_016596.1	283816	287293	3477	VC1	VN1	OK	155.256	11.1019	-3.80578	-3.08125	0.00945	0.545107	no
XLOC_000219	XLOC_000219	AZOBR_RS18220,AZOBR_RS18225	NC_016594.1:851235-854720	NC_016594.1	851235	854720	3485	VC1	VN1	OK	17.6498	16.2737	-0.117107	-0.0626628	0.94515	0.979891	no
XLOC_000498	XLOC_000498	AZOBR_RS34430	NC_016594.1:49289-52775	NC_016594.1	49289	52775	3486	VC1	VN1	OK	9.86469	11.4376	0.213444	0.088762	0.43115	0.960206	no
XLOC_000497	XLOC_000497	AZOBR_RS14625	NC_016594.1:49289-52775	NC_016594.1	49289	52775	3486	VC1	VN1	OK	10.8303	7.65265	-0.501042	-0.131289	0.8041	0.970918	no
XLOC_000011	XLOC_000011	AZOBR_RS14630	NC_016594.1:49289-52775	NC_016594.1	49289	52775	3486	VC1	VN1	OK	16.9588	15.4072	-0.138427	-0.0649291	0.9352	0.978211	no
XLOC_003733	XLOC_003733	AZOBR_RS36845	NC_016618.1:831614-835108	NC_016618.1	831614	835108	3494	VC1	VN1	OK	438.236	114.239	-1.93966	-0.908638	0.3377	0.957786	no
XLOC_003735	XLOC_003735	AZOBR_RS25785	NC_016618.1:831614-835108	NC_016618.1	831614	835108	3494	VC1	VN1	OK	29.1225	6.52582	-2.1579	-0.859784	0.3953	0.958041	no
XLOC_003734	XLOC_003734	AZOBR_RS36850	NC_016618.1:831614-835108	NC_016618.1	831614	835108	3494	VC1	VN1	OK	3.51551	18.2828	2.37868	0.154582	0.55165	0.960206	no
XLOC_003481	XLOC_003481	AZOBR_RS25775,AZOBR_RS25780	NC_016618.1:831614-835108	NC_016618.1	831614	835108	3494	VC1	VN1	OK	52.9648	31.5585	-0.747005	-0.214402	0.7935	0.970918	no
XLOC_001448	XLOC_001448	pfkB,ptsP	NC_016596.1:619075-622576	NC_016596.1	619075	622576	3501	VC1	VN1	OK	28.7944	2.67104	-3.43031	-2.5328	0.0189	0.596913	no
XLOC_002803	XLOC_002803	AZOBR_RS05290,AZOBR_RS05295,AZOBR_RS05300,AZOBR_RS05305,AZOBR_RS05310,AZOBR_RS05315	NC_016617.1:1124420-1127952	NC_016617.1	1124420	1127952	3532	VC1	VN1	OK	1168.86	492.241	-1.24767	-0.472772	0.4361	0.960206	no
XLOC_002168	XLOC_002168	AZOBR_RS07990	NC_016617.1:1684644-1688190	NC_016617.1	1684644	1688190	3546	VC1	VN1	OK	17.351	242.175	3.80296	1.34986	0.2863	0.918336	no
XLOC_002167	XLOC_002167	AZOBR_RS07985	NC_016617.1:1684644-1688190	NC_016617.1	1684644	1688190	3546	VC1	VN1	OK	64.7118	4.15122	-3.96242	-0.295136	0.38675	0.957786	no
XLOC_002923	XLOC_002923	AZOBR_RS07995	NC_016617.1:1684644-1688190	NC_016617.1	1684644	1688190	3546	VC1	VN1	OK	37.2914	17.0072	-1.13269	-0.385184	0.64685	0.961249	no
XLOC_002631	XLOC_002631	AZOBR_RS01650,AZOBR_RS01655,AZOBR_RS01660	NC_016617.1:338642-342207	NC_016617.1	338642	342207	3565	VC1	VN1	OK	117.793	190.494	0.693491	0.427365	0.6364	0.960206	no
XLOC_003204	XLOC_003204	AZOBR_RS13545,AZOBR_RS13550	NC_016617.1:2873134-2876706	NC_016617.1	2873134	2876706	3572	VC1	VN1	OK	9.0819	6.32587	-0.521731	-0.451182	0.65175	0.961397	no
XLOC_002445	XLOC_002445	AZOBR_RS13035,AZOBR_RS13040,AZOBR_RS13045	NC_016617.1:2751961-2755537	NC_016617.1	2751961	2755537	3576	VC1	VN1	OK	348.273	234.914	-0.568087	-0.400831	0.73115	0.970918	no
XLOC_003703	XLOC_003703	AZOBR_RS25325,AZOBR_RS25330,AZOBR_RS25335,AZOBR_RS25340	NC_016618.1:735647-739274	NC_016618.1	735647	739274	3627	VC1	VN1	OK	3.35363	5.11516	0.609055	0.446487	0.64625	0.961249	no
XLOC_001802	XLOC_001802	AZOBR_RS01870	NC_016617.1:382029-385685	NC_016617.1	382029	385685	3656	VC1	VN1	OK	0	17.5373	inf	-nan	0.11535	0.735619	no
XLOC_002638	XLOC_002638	AZOBR_RS01875,AZOBR_RS01880,ribA	NC_016617.1:382029-385685	NC_016617.1	382029	385685	3656	VC1	VN1	OK	207.908	129.628	-0.681568	-0.352621	0.6119	0.960206	no
XLOC_001803	XLOC_001803	ribA	NC_016617.1:382029-385685	NC_016617.1	382029	385685	3656	VC1	VN1	NOTEST	0	2.69682	inf	0	1	1	no
XLOC_001218	XLOC_001218	AZOBR_RS28270,AZOBR_RS28275,AZOBR_RS28280,AZOBR_RS28285	NC_016595.1:510551-514212	NC_016595.1	510551	514212	3661	VC1	VN1	OK	6.02683	11.846	0.974931	0.779021	0.4295	0.960206	no
XLOC_003332	XLOC_003332	AZOBR_RS23785,AZOBR_RS23790,AZOBR_RS23800,pabB	NC_016618.1:368074-371740	NC_016618.1	368074	371740	3666	VC1	VN1	OK	117.062	102.01	-0.198561	-0.107116	0.8603	0.970918	no
XLOC_001714	XLOC_001714	AZOBR_RS33785,AZOBR_RS33790	NC_016597.1:114130-117807	NC_016597.1	114130	117807	3677	VC1	VN1	OK	207.468	102.372	-1.01907	-0.648302	0.51435	0.960206	no
XLOC_001741	XLOC_001741	AZOBR_RS00535	NC_016617.1:102190-105869	NC_016617.1	102190	105869	3679	VC1	VN1	OK	180.272	87.7596	-1.03855	-0.775562	0.44805	0.960206	no
XLOC_002254	XLOC_002254	AZOBR_RS09340	NC_016617.1:1950474-1954173	NC_016617.1	1950474	1954173	3699	VC1	VN1	OK	110.415	39.594	-1.47958	-0.655169	0.23545	0.885696	no
XLOC_002987	XLOC_002987	AZOBR_RS09345	NC_016617.1:1950474-1954173	NC_016617.1	1950474	1954173	3699	VC1	VN1	OK	64.8936	22.5879	-1.52252	-0.778626	0.3473	0.957786	no
XLOC_002253	XLOC_002253	AZOBR_RS09335	NC_016617.1:1950474-1954173	NC_016617.1	1950474	1954173	3699	VC1	VN1	OK	9.11408	14.5222	0.672087	0.0724655	0.79995	0.970918	no
XLOC_001224	XLOC_001224	AZOBR_RS28440	NC_016595.1:556906-560607	NC_016595.1	556906	560607	3701	VC1	VN1	OK	6.44323	0	-inf	-nan	0.0857	0.691406	no
XLOC_001225	XLOC_001225	AZOBR_RS28455	NC_016595.1:556906-560607	NC_016595.1	556906	560607	3701	VC1	VN1	OK	7.11634	32.2271	2.17907	0.152024	0.4673	0.960206	no
XLOC_000995	XLOC_000995	AZOBR_RS28435,AZOBR_RS28445,AZOBR_RS28450,AZOBR_RS37125	NC_016595.1:556906-560607	NC_016595.1	556906	560607	3701	VC1	VN1	OK	94.2838	88.1268	-0.0974294	-0.0299981	0.948	0.980083	no
XLOC_001226	XLOC_001226	AZOBR_RS28460	NC_016595.1:556906-560607	NC_016595.1	556906	560607	3701	VC1	VN1	NOTEST	1.66334	0	-inf	0	1	1	no
XLOC_001649	XLOC_001649	AZOBR_RS32320	NC_016596.1:615178-618889	NC_016596.1	615178	618889	3711	VC1	VN1	OK	91.77	19.5085	-2.23392	-1.35419	0.3734	0.957786	no
XLOC_001446	XLOC_001446	AZOBR_RS32305,AZOBR_RS32310	NC_016596.1:615178-618889	NC_016596.1	615178	618889	3711	VC1	VN1	OK	3.73235	9.24359	1.30837	0.195449	0.6542	0.961397	no
XLOC_001447	XLOC_001447	AZOBR_RS32315	NC_016596.1:615178-618889	NC_016596.1	615178	618889	3711	VC1	VN1	OK	32.0997	33.8593	0.0769946	0.0212593	0.868	0.971351	no
XLOC_000578	XLOC_000578	AZOBR_RS16230,AZOBR_RS16235	NC_016594.1:391291-395013	NC_016594.1	391291	395013	3722	VC1	VN1	OK	357.554	238.672	-0.583132	-0.419097	0.7351	0.970918	no
XLOC_001470	XLOC_001470	AZOBR_RS37505	NC_016596.1:667932-671662	NC_016596.1	667932	671662	3730	VC1	VN1	OK	0.793394	15.2058	4.26044	0.188653	0.43665	0.960206	no
XLOC_001661	XLOC_001661	AZOBR_RS32565	NC_016596.1:667932-671662	NC_016596.1	667932	671662	3730	VC1	VN1	OK	29.0089	23.7037	-0.291382	-0.171596	0.84655	0.970918	no
XLOC_001471	XLOC_001471	AZOBR_RS32570	NC_016596.1:667932-671662	NC_016596.1	667932	671662	3730	VC1	VN1	OK	2.67566	3.58805	0.423306	0.0466716	0.8521	0.970918	no
XLOC_001469	XLOC_001469	AZOBR_RS32560	NC_016596.1:667932-671662	NC_016596.1	667932	671662	3730	VC1	VN1	NOTEST	0	0.149576	inf	0	1	1	no
XLOC_002429	XLOC_002429	AZOBR_RS12770,AZOBR_RS12775,AZOBR_RS12780,AZOBR_RS12785	NC_016617.1:2692687-2696418	NC_016617.1	2692687	2696418	3731	VC1	VN1	OK	27.0965	29.2683	0.111234	0.0680419	0.9348	0.978211	no
XLOC_001462	XLOC_001462	AZOBR_RS32490,AZOBR_RS32495	NC_016596.1:653530-657281	NC_016596.1	653530	657281	3751	VC1	VN1	OK	4.43894	3.27442	-0.438976	-0.35083	0.69765	0.963358	no
XLOC_000166	XLOC_000166	AZOBR_RS34565	NC_016594.1:690119-693878	NC_016594.1	690119	693878	3759	VC1	VN1	OK	31.8257	757.245	4.5725	2.3544	0.1872	0.835705	no
XLOC_000634	XLOC_000634	AZOBR_RS17540	NC_016594.1:690119-693878	NC_016594.1	690119	693878	3759	VC1	VN1	OK	7.21805	1.9172	-1.91261	-0.0831633	0.5465	0.960206	no
XLOC_000633	XLOC_000633	AZOBR_RS34565	NC_016594.1:690119-693878	NC_016594.1	690119	693878	3759	VC1	VN1	OK	16.181	16.3373	0.0138696	0.00391826	0.9743	0.99178	no
XLOC_002007	XLOC_002007	AZOBR_RS05370,AZOBR_RS05375,AZOBR_RS05380,AZOBR_RS05385	NC_016617.1:1139262-1143026	NC_016617.1	1139262	1143026	3764	VC1	VN1	OK	1309.67	437.652	-1.58134	-0.913682	0.2486	0.893463	no
XLOC_003209	XLOC_003209	AZOBR_RS13590,AZOBR_RS34380	NC_016617.1:2881679-2885472	NC_016617.1	2881679	2885472	3793	VC1	VN1	OK	18.4665	11.8111	-0.644766	-0.496543	0.6041	0.960206	no
XLOC_002494	XLOC_002494	AZOBR_RS13585	NC_016617.1:2881679-2885472	NC_016617.1	2881679	2885472	3793	VC1	VN1	OK	34.3796	31.9207	-0.107062	-0.0358753	0.68495	0.96223	no
XLOC_000770	XLOC_000770	AZOBR_RS20520,AZOBR_RS20525,AZOBR_RS20530	NC_016594.1:1369161-1372967	NC_016594.1	1369161	1372967	3806	VC1	VN1	OK	23.1332	37.6637	0.703211	0.435626	0.6847	0.96223	no
XLOC_002516	XLOC_002516	AZOBR_RS13925,AZOBR_RS13930	NC_016617.1:2926275-2930089	NC_016617.1	2926275	2930089	3814	VC1	VN1	OK	290.927	1274.34	2.13102	1.00015	0.19385	0.843103	no
XLOC_003235	XLOC_003235	AZOBR_RS13915,AZOBR_RS13920	NC_016617.1:2926275-2930089	NC_016617.1	2926275	2930089	3814	VC1	VN1	OK	8.81683	2.71341	-1.70015	-0.0557964	0.50945	0.960206	no
XLOC_003236	XLOC_003236	AZOBR_RS13935	NC_016617.1:2926275-2930089	NC_016617.1	2926275	2930089	3814	VC1	VN1	OK	20.6704	81.7119	1.98298	0.33599	0.5452	0.960206	no
XLOC_003237	XLOC_003237	AZOBR_RS13940	NC_016617.1:2926275-2930089	NC_016617.1	2926275	2930089	3814	VC1	VN1	OK	77.8392	37.9205	-1.03752	-0.205623	0.7278	0.970918	no
XLOC_002515	XLOC_002515	AZOBR_RS13910	NC_016617.1:2926275-2930089	NC_016617.1	2926275	2930089	3814	VC1	VN1	OK	2.84001	3.18476	0.165285	0.00346797	0.7364	0.970918	no
XLOC_002376	XLOC_002376	AZOBR_RS11850,AZOBR_RS11855	NC_016617.1:2490433-2494255	NC_016617.1	2490433	2494255	3822	VC1	VN1	OK	384.896	202.444	-0.926947	-0.683089	0.4795	0.960206	no
XLOC_003109	XLOC_003109	AZOBR_RS11890	NC_016617.1:2498342-2502182	NC_016617.1	2498342	2502182	3840	VC1	VN1	OK	16.087	3.19353	-2.33267	-0.287683	0.45575	0.960206	no
XLOC_003108	XLOC_003108	AZOBR_RS11885	NC_016617.1:2498342-2502182	NC_016617.1	2498342	2502182	3840	VC1	VN1	OK	52.9775	12.1383	-2.12582	-0.690684	0.57245	0.960206	no
XLOC_002378	XLOC_002378	AZOBR_RS11880	NC_016617.1:2498342-2502182	NC_016617.1	2498342	2502182	3840	VC1	VN1	OK	80.8949	54.4834	-0.570232	-0.298667	0.74705	0.970918	no
XLOC_000282	XLOC_000282	AZOBR_RS19265,AZOBR_RS19280,cysT,cysW	NC_016594.1:1090044-1093892	NC_016594.1	1090044	1093892	3848	VC1	VN1	OK	318.136	1451.04	2.18937	1.50475	0.1276	0.749785	no
XLOC_001813	XLOC_001813	AZOBR_RS02295,AZOBR_RS02300	NC_016617.1:472015-475879	NC_016617.1	472015	475879	3864	VC1	VN1	OK	447.269	1106.25	1.30646	0.851622	0.4318	0.960206	no
XLOC_003850	XLOC_003850	AZOBR_RS33140,AZOBR_RS33145,AZOBR_RS33150	NC_016619.1:121403-125268	NC_016619.1	121403	125268	3865	VC1	VN1	OK	5.7157	5.28742	-0.112366	-0.0822538	0.92185	0.976429	no
XLOC_003295	XLOC_003295	AZOBR_RS22955,AZOBR_RS22960,AZOBR_RS22965,AZOBR_RS22970	NC_016618.1:162218-166156	NC_016618.1	162218	166156	3938	VC1	VN1	OK	5.36849	19.5503	1.8646	1.27688	0.1919	0.84244	no
XLOC_001203	XLOC_001203	AZOBR_RS28040,AZOBR_RS28045,AZOBR_RS28050,AZOBR_RS28055,AZOBR_RS28060	NC_016595.1:460554-464495	NC_016595.1	460554	464495	3941	VC1	VN1	OK	32.287	59.5107	0.882194	0.686646	0.4805	0.960206	no
XLOC_000189	XLOC_000189	AZOBR_RS17885	NC_016594.1:768654-772600	NC_016594.1	768654	772600	3946	VC1	VN1	OK	3.8672	13.5515	1.80909	1.0766	0.28675	0.918928	no
XLOC_000657	XLOC_000657	AZOBR_RS17880	NC_016594.1:768654-772600	NC_016594.1	768654	772600	3946	VC1	VN1	OK	4.20309	6.33487	0.591865	0.154894	0.7386	0.970918	no
XLOC_000658	XLOC_000658	AZOBR_RS17890,AZOBR_RS17895,AZOBR_RS36250	NC_016594.1:768654-772600	NC_016594.1	768654	772600	3946	VC1	VN1	OK	13.8142	11.3837	-0.279188	-0.0410719	0.91845	0.975378	no
XLOC_003825	XLOC_003825	AZOBR_RS32875,AZOBR_RS32880,AZOBR_RS32885	NC_016619.1:54929-58905	NC_016619.1	54929	58905	3976	VC1	VN1	OK	4.59705	3.42008	-0.426677	-0.128941	0.8274	0.970918	no
XLOC_003826	XLOC_003826	AZOBR_RS32890	NC_016619.1:54929-58905	NC_016619.1	54929	58905	3976	VC1	VN1	OK	16.6524	13.9613	-0.254298	-0.194855	0.84075	0.970918	no
XLOC_003760	XLOC_003760	AZOBR_RS32890	NC_016619.1:54929-58905	NC_016619.1	54929	58905	3976	VC1	VN1	NOTEST	2.40406	0.845206	-1.5081	0	1	1	no
XLOC_002186	XLOC_002186	AZOBR_RS08290	NC_016617.1:1741710-1745688	NC_016617.1	1741710	1745688	3978	VC1	VN1	OK	0	40.8765	inf	-nan	0.04015	0.603407	no
XLOC_002185	XLOC_002185	AZOBR_RS08280	NC_016617.1:1741710-1745688	NC_016617.1	1741710	1745688	3978	VC1	VN1	OK	0	10.5801	inf	-nan	0.046	0.603407	no
XLOC_002184	XLOC_002184	AZOBR_RS08275	NC_016617.1:1741710-1745688	NC_016617.1	1741710	1745688	3978	VC1	VN1	OK	584.518	92.8131	-2.65485	-0.968806	0.3933	0.957786	no
XLOC_002936	XLOC_002936	AZOBR_RS08285	NC_016617.1:1741710-1745688	NC_016617.1	1741710	1745688	3978	VC1	VN1	OK	122.892	101.109	-0.281479	-0.177345	0.84955	0.970918	no
XLOC_000709	XLOC_000709	AZOBR_RS18980	NC_016594.1:1026101-1030092	NC_016594.1	1026101	1030092	3991	VC1	VN1	OK	58.6952	157.872	1.42744	0.928171	0.45	0.960206	no
[truncated: 1,861 more rows]

## Sheet: 468_exp sRNA_50-500bp
test_id	gene_id	gene	sRNA id	locus	sRNA start	sRNA end	sRNA length	sample_1	sample_2	status	value_1	value_2	log2(fold_change)	test_stat	p_value **	q_value	significant
XLOC_001326	XLOC_001326	AZOBR_RS30365	AbSp_1	NC_016596.1:158009-158075	158009	158075	66	VC1	VN1	NOTEST	0	0	0	0	1	1	no
XLOC_000114	XLOC_000114	AZOBR_RS16600	AbSp_10	NC_016594.1:477494-477570	477494	477570	76	VC1	VN1	OK	283.672	810.811	1.51514	1.30851	0.22815	0.881904	no
XLOC_000650	XLOC_000650	AZOBR_RS36225	AbSp_100	NC_016594.1:742171-742381	742171	742381	210	VC1	VN1	NOTEST	0	0	0	0	1	1	no
XLOC_002420	XLOC_002420	AZOBR_RS12610	AbSp_101	NC_016617.1:2658291-2658504	2658291	2658504	213	VC1	VN1	OK	48.4004	10.9362	-2.14591	-1.79507	0.1221	0.742411	no
XLOC_001396	XLOC_001396	AZOBR_RS31625	AbSp_102	NC_016596.1:459730-459943	459730	459943	213	VC1	VN1	OK	11.5038	4.32925	-1.40992	-0.776723	0.2007	0.850211	no
XLOC_003207	XLOC_003207	AZOBR_RS13575	AbSp_103	NC_016617.1:2880361-2880574	2880361	2880574	213	VC1	VN1	OK	4.72634	2.58829	-0.868722	-0.448671	0.37365	0.957786	no
XLOC_002506	XLOC_002506	AZOBR_RS13800	AbSp_104	NC_016617.1:2911786-2911999	2911786	2911999	213	VC1	VN1	OK	5.27324	9.48128	0.846391	0.61926	0.5891	0.960206	no
XLOC_003769	XLOC_003769	AZOBR_RS32970	AbSp_105	NC_016619.1:75767-75980	75767	75980	213	VC1	VN1	OK	8.41868	9.5908	0.188057	0.144083	0.88435	0.973585	no
XLOC_000651	XLOC_000651	AZOBR_RS36230	AbSp_106	NC_016594.1:742724-742937	742724	742937	213	VC1	VN1	NOTEST	0	0	0	0	1	1	no
XLOC_003234	XLOC_003234	AZOBR_RS13905	AbSp_107	NC_016617.1:2925923-2926136	2925923	2926136	213	VC1	VN1	NOTEST	0	0	0	0	1	1	no
XLOC_000630	XLOC_000630	AZOBR_RS36180	AbSp_108	NC_016594.1:666522-666738	666522	666738	216	VC1	VN1	OK	3.79819	15.8975	2.06542	1.44965	0.20975	0.863192	no
XLOC_000621	XLOC_000621	AZOBR_RS17350	AbSp_109	NC_016594.1:635195-635411	635195	635411	216	VC1	VN1	OK	7.97638	25.0177	1.64914	1.25842	0.2465	0.893463	no
XLOC_000528	XLOC_000528	AZOBR_RS15310	AbSp_11	NC_016594.1:199284-199360	199284	199360	76	VC1	VN1	OK	46.5706	23.8513	-0.965353	-0.393178	0.35945	0.957786	no
XLOC_003256	XLOC_003256	AZOBR_RS22410	AbSp_110	NC_016618.1:36198-36414	36198	36414	216	VC1	VN1	OK	4.92508	12.9702	1.39698	1.08341	0.3373	0.957786	no
XLOC_002486	XLOC_002486	AZOBR_RS13445	AbSp_111	NC_016617.1:2855169-2855385	2855169	2855385	216	VC1	VN1	NOTEST	0	0	0	0	1	1	no
XLOC_003547	XLOC_003547	AZOBR_RS36620	AbSp_112	NC_016618.1:198935-199153	198935	199153	218	VC1	VN1	OK	27.7149	10.1887	-1.4437	-1.17287	0.2977	0.925361	no
XLOC_002552	XLOC_002552	AZOBR_RS00110	AbSp_113	NC_016617.1:11718-11937	11718	11937	219	VC1	VN1	OK	3286.98	534.966	-2.61924	-1.98287	0.0663	0.645535	no
XLOC_000300	XLOC_000300	AZOBR_RS19530	AbSp_114	NC_016594.1:1155018-1155237	1155018	1155237	219	VC1	VN1	OK	65.9691	153.106	1.21467	1.01144	0.303	0.932999	no
XLOC_000196	XLOC_000196	AZOBR_RS17935	AbSp_115	NC_016594.1:781894-782116	781894	782116	222	VC1	VN1	OK	10.2159	13.6656	0.419738	0.354609	0.70585	0.965689	no
XLOC_000330	XLOC_000330	AZOBR_RS19885	AbSp_116	NC_016594.1:1226276-1226498	1226276	1226498	222	VC1	VN1	OK	7.90497	5.65374	-0.483555	-0.289027	0.76545	0.970918	no
XLOC_001105	XLOC_001105	AZOBR_RS36910	AbSp_117	NC_016595.1:90482-90704	90482	90704	222	VC1	VN1	NOTEST	0	0	0	0	1	1	no
XLOC_000935	XLOC_000935	AZOBR_RS37050	AbSp_118	NC_016595.1:344945-345170	344945	345170	225	VC1	VN1	OK	0	37.8556	inf	-nan	5e-05	0.115367	no
XLOC_003391	XLOC_003391	AZOBR_RS36745	AbSp_119	NC_016618.1:530028-530253	530028	530253	225	VC1	VN1	OK	35.0559	2.83011	-3.63073	-3.00029	0.04805	0.603728	no
XLOC_001322	XLOC_001322	AZOBR_RS30250	AbSp_12	NC_016596.1:131814-131891	131814	131891	77	VC1	VN1	OK	62.9087	409.881	2.70387	1.30251	0.14735	0.778071	no
XLOC_001466	XLOC_001466	AZOBR_RS32525	AbSp_120	NC_016596.1:662803-663028	662803	663028	225	VC1	VN1	OK	30.7191	79.2046	1.36645	1.2462	0.2303	0.881904	no
XLOC_000928	XLOC_000928	AZOBR_RS37005	AbSp_121	NC_016595.1:299893-300118	299893	300118	225	VC1	VN1	OK	7.93764	17.0618	1.10398	0.94389	0.37085	0.957786	no
XLOC_002441	XLOC_002441	AZOBR_RS35920	AbSp_122	NC_016617.1:2742533-2742758	2742533	2742758	225	VC1	VN1	OK	75.1808	67.7421	-0.150311	-0.136012	0.89565	0.975101	no
XLOC_002990	XLOC_002990	AZOBR_RS09375	AbSp_123	NC_016617.1:1958555-1958780	1958555	1958780	225	VC1	VN1	NOTEST	0	1.9687	inf	0	1	1	no
XLOC_001267	XLOC_001267	AZOBR_RS37200	AbSp_124	NC_016595.1:711353-711581	711353	711581	228	VC1	VN1	OK	4.43713	0	-inf	-nan	0.0344	0.600585	no
XLOC_001739	XLOC_001739	AZOBR_RS00440	AbSp_125	NC_016617.1:84789-85017	84789	85017	228	VC1	VN1	OK	53.1455	327.979	2.62559	2.15032	0.06385	0.634028	no
XLOC_003612	XLOC_003612	AZOBR_RS36660	AbSp_126	NC_016618.1:432696-432926	432696	432926	230	VC1	VN1	OK	29.7745	23.9193	-0.315901	-0.278452	0.79355	0.970918	no
XLOC_001555	XLOC_001555	AZOBR_RS37350	AbSp_127	NC_016596.1:248387-248618	248387	248618	231	VC1	VN1	OK	5.07947	0.369742	-3.78009	-2.84353	0.0613	0.633311	no
XLOC_002568	XLOC_002568	AZOBR_RS00415	AbSp_128	NC_016617.1:80722-80953	80722	80953	231	VC1	VN1	OK	71.9214	263.29	1.87216	1.43449	0.1863	0.835699	no
XLOC_000820	XLOC_000820	AZOBR_RS21450	AbSp_129	NC_016594.1:1591283-1591520	1591283	1591520	237	VC1	VN1	OK	46.4522	175.355	1.91646	1.72294	0.10505	0.7197	no
XLOC_001817	XLOC_001817	AZOBR_RS02345	AbSp_13	NC_016617.1:484252-484329	484252	484329	77	VC1	VN1	OK	462.459	705.992	0.610325	0.540201	0.6112	0.960206	no
XLOC_003700	XLOC_003700	AZOBR_RS25310	AbSp_130	NC_016618.1:733293-733530	733293	733530	237	VC1	VN1	NOTEST	1.39135	0.866733	-0.682827	0	1	1	no
XLOC_001666	XLOC_001666	-	AbSp_131	NC_016596.1:688390-688629	688390	688629	239	VC1	VN1	OK	9.81041	38.4016	1.96878	1.68409	0.1472	0.778071	no
XLOC_002581	XLOC_002581	AZOBR_RS35650	AbSp_132	NC_016617.1:142353-142593	142353	142593	240	VC1	VN1	OK	165.679	651.456	1.97528	1.55114	0.1073	0.7197	no
XLOC_002745	XLOC_002745	AZOBR_RS04330	AbSp_133	NC_016617.1:909152-909392	909152	909392	240	VC1	VN1	OK	144.311	67.3533	-1.09936	-0.932095	0.3608	0.957786	no
XLOC_000042	XLOC_000042	AZOBR_RS15255	AbSp_134	NC_016594.1:192633-192873	192633	192873	240	VC1	VN1	OK	2.89173	1.75624	-0.719444	-0.371573	0.38365	0.957786	no
XLOC_001020	XLOC_001020	AZOBR_RS29075	AbSp_135	NC_016595.1:652914-653154	652914	653154	240	VC1	VN1	OK	10.2174	5.15585	-0.986749	-0.731932	0.5476	0.960206	no
XLOC_001665	XLOC_001665	-	AbSp_136	NC_016596.1:1505-1746	1505	1746	241	VC1	VN1	OK	0	20.542	inf	-nan	0.0019	0.461467	no
XLOC_002750	XLOC_002750	AZOBR_RS04365	AbSp_137	NC_016617.1:916185-916428	916185	916428	243	VC1	VN1	OK	179.9	75.1976	-1.25844	-1.05391	0.2979	0.925361	no
XLOC_003220	XLOC_003220	AZOBR_RS35960	AbSp_138	NC_016617.1:2899854-2900097	2899854	2900097	243	VC1	VN1	OK	3.20335	9.1489	1.51402	1.03076	0.3771	0.957786	no
XLOC_001140	XLOC_001140	AZOBR_RS36960	AbSp_139	NC_016595.1:233761-234004	233761	234004	243	VC1	VN1	OK	147.948	262.889	0.829359	0.666594	0.49575	0.960206	no
XLOC_003364	XLOC_003364	AZOBR_RS24125	AbSp_14	NC_016618.1:453985-454062	453985	454062	77	VC1	VN1	OK	188.726	170.784	-0.144124	-0.105448	0.8782	0.973585	no
XLOC_000927	XLOC_000927	AZOBR_RS27410	AbSp_140	NC_016595.1:299212-299455	299212	299455	243	VC1	VN1	OK	11.9902	7.99217	-0.585195	-0.460355	0.63315	0.960206	no
XLOC_002450	XLOC_002450	AZOBR_RS37775	AbSp_141	NC_016617.1:2758768-2759011	2758768	2759011	243	VC1	VN1	NOTEST	1.61705	0	-inf	0	1	1	no
XLOC_001911	XLOC_001911	AZOBR_RS03670	AbSp_142	NC_016617.1:773430-773676	773430	773676	246	VC1	VN1	OK	193.52	71.4914	-1.43664	-1.09144	0.31225	0.937292	no
XLOC_003078	XLOC_003078	AZOBR_RS11665	AbSp_143	NC_016617.1:2439981-2440227	2439981	2440227	246	VC1	VN1	OK	35.1527	16.2762	-1.11087	-0.940878	0.38195	0.957786	no
XLOC_001941	XLOC_001941	AZOBR_RS04420	AbSp_144	NC_016617.1:927650-927896	927650	927896	246	VC1	VN1	OK	14.2786	22.2327	0.638827	0.590495	0.564	0.960206	no
XLOC_001855	XLOC_001855	AZOBR_RS35680	AbSp_145	NC_016617.1:587636-587885	587636	587885	249	VC1	VN1	OK	20.9324	2.49787	-3.06697	-1.98233	0.15995	0.796528	no
XLOC_001021	XLOC_001021	AZOBR_RS29080	AbSp_146	NC_016595.1:653164-653413	653164	653413	249	VC1	VN1	OK	4.82204	7.4037	0.618602	0.452599	0.65615	0.961397	no
XLOC_002152	XLOC_002152	AZOBR_RS35810	AbSp_147	NC_016617.1:1657081-1657330	1657081	1657330	249	VC1	VN1	OK	56.1351	80.5005	0.520094	0.440152	0.66085	0.961841	no
XLOC_002493	XLOC_002493	AZOBR_RS13530	AbSp_148	NC_016617.1:2871882-2872131	2871882	2872131	249	VC1	VN1	OK	10.7768	10.9645	0.0249098	0.0195958	0.90925	0.975378	no
XLOC_000461	XLOC_000461	AZOBR_RS21990	AbSp_149	NC_016594.1:1705217-1705469	1705217	1705469	252	VC1	VN1	OK	98.7514	1.16048	-6.41101	-5.48998	0.00055	0.317258	no
XLOC_001942	XLOC_001942	AZOBR_RS04425	AbSp_15	NC_016617.1:928288-928371	928288	928371	83	VC1	VN1	OK	54.0351	37.7648	-0.516853	-0.291116	0.76735	0.970918	no
XLOC_001688	XLOC_001688	AZOBR_RS37690	AbSp_150	NC_016597.1:143693-143945	143693	143945	252	VC1	VN1	OK	4.51748	0.46764	-3.27205	-2.33195	0.11165	0.730474	no
XLOC_001953	XLOC_001953	AZOBR_RS04535	AbSp_151	NC_016617.1:952864-953116	952864	953116	252	VC1	VN1	OK	1.29624	6.91868	2.41616	1.16262	0.1555	0.785904	no
XLOC_000825	XLOC_000825	AZOBR_RS36515	AbSp_152	NC_016594.1:1663950-1664202	1663950	1664202	252	VC1	VN1	OK	26.074	74.8791	1.52195	1.40379	0.18195	0.833498	no
XLOC_001328	XLOC_001328	AZOBR_RS37325	AbSp_153	NC_016596.1:167096-167348	167096	167348	252	VC1	VN1	NOTEST	0	0.0794787	inf	0	1	1	no
XLOC_003820	XLOC_003820	AZOBR_RS37560	AbSp_154	NC_016619.1:43483-43735	43483	43735	252	VC1	VN1	NOTEST	0	0.127735	inf	0	1	1	no
XLOC_002582	XLOC_002582	AZOBR_RS00720	AbSp_155	NC_016617.1:142784-143039	142784	143039	255	VC1	VN1	OK	43.9049	207.732	2.24227	1.99661	0.0484	0.603728	no
XLOC_003123	XLOC_003123	AZOBR_RS12115	AbSp_156	NC_016617.1:2548017-2548272	2548017	2548272	255	VC1	VN1	OK	0	5.67069	inf	-nan	0.0734	0.653052	no
XLOC_000084	XLOC_000084	AZOBR_RS36115	AbSp_157	NC_016594.1:366006-366261	366006	366261	255	VC1	VN1	OK	3.783	36.6826	3.27749	2.34271	0.13125	0.751677	no
XLOC_000292	XLOC_000292	AZOBR_RS19420	AbSp_158	NC_016594.1:1132599-1132854	1132599	1132854	255	VC1	VN1	OK	118.953	4.85056	-4.6161	-2.95768	0.14815	0.778071	no
XLOC_003279	XLOC_003279	AZOBR_RS36590	AbSp_159	NC_016618.1:122829-123087	122829	123087	258	VC1	VN1	OK	1100.41	9.23603	-6.89656	-5.64715	0.0018	0.461467	no
XLOC_002862	XLOC_002862	AZOBR_RS06020	AbSp_16	NC_016617.1:1280311-1280397	1280311	1280397	86	VC1	VN1	OK	82.7111	122.881	0.571108	0.435796	0.7098	0.965689	no
XLOC_002504	XLOC_002504	AZOBR_RS13790	AbSp_160	NC_016617.1:2910982-2911240	2910982	2911240	258	VC1	VN1	OK	5.46297	0	-inf	-nan	0.01445	0.596913	no
XLOC_001009	XLOC_001009	AZOBR_RS35050	AbSp_161	NC_016595.1:644209-644467	644209	644467	258	VC1	VN1	OK	7.24836	30.3559	2.06625	1.75815	0.1264	0.747813	no
XLOC_001008	XLOC_001008	AZOBR_RS28985	AbSp_162	NC_016595.1:643827-644085	643827	644085	258	VC1	VN1	OK	66.6952	180.669	1.4377	1.3146	0.20315	0.851682	no
XLOC_001945	XLOC_001945	AZOBR_RS04440	AbSp_163	NC_016617.1:930080-930338	930080	930338	258	VC1	VN1	OK	13.824	30.5869	1.14574	1.0089	0.3524	0.957786	no
XLOC_000487	XLOC_000487	AZOBR_RS14555	AbSp_164	NC_016594.1:35884-36145	35884	36145	261	VC1	VN1	OK	4.06515	0	-inf	-nan	0.0593	0.631871	no
XLOC_001622	XLOC_001622	AZOBR_RS31920	AbSp_165	NC_016596.1:526351-526612	526351	526612	261	VC1	VN1	OK	177.354	54.171	-1.71104	-1.5137	0.1108	0.728977	no
XLOC_003789	XLOC_003789	AZOBR_RS33225	AbSp_166	NC_016619.1:149107-149368	149107	149368	261	VC1	VN1	OK	71.4405	31.43	-1.1846	-1.05884	0.3033	0.932999	no
XLOC_000687	XLOC_000687	AZOBR_RS36280	AbSp_167	NC_016594.1:922978-923239	922978	923239	261	VC1	VN1	OK	6.27404	5.01531	-0.323054	-0.243014	0.79735	0.970918	no
XLOC_002370	XLOC_002370	AZOBR_RS11785	AbSp_168	NC_016617.1:2471099-2471360	2471099	2471360	261	VC1	VN1	OK	62.02	66.6311	0.10346	0.0884391	0.93095	0.978211	no
XLOC_003768	XLOC_003768	AZOBR_RS32965	AbSp_169	NC_016619.1:75395-75656	75395	75656	261	VC1	VN1	NOTEST	1.8117	1.61424	-0.166494	0	1	1	no
XLOC_000558	XLOC_000558	AZOBR_RS16000	AbSp_17	NC_016594.1:339499-339586	339499	339586	87	VC1	VN1	OK	138.204	689.921	2.31963	1.96986	0.0835	0.689722	no
XLOC_001832	XLOC_001832	AZOBR_RS02520	AbSp_170	NC_016617.1:526503-526767	526503	526767	264	VC1	VN1	OK	34.0509	9.36634	-1.86214	-1.66934	0.1149	0.735619	no
XLOC_003239	XLOC_003239	AZOBR_RS13970	AbSp_171	NC_016617.1:2934122-2934386	2934122	2934386	264	VC1	VN1	OK	320.817	1191.89	1.89343	1.41406	0.17245	0.814728	no
XLOC_001258	XLOC_001258	AZOBR_RS29255	AbSp_172	NC_016595.1:688087-688351	688087	688351	264	VC1	VN1	OK	16.0575	4.82443	-1.73482	-1.33503	0.22165	0.876721	no
XLOC_002336	XLOC_002336	AZOBR_RS10855	AbSp_173	NC_016617.1:2287038-2287302	2287038	2287302	264	VC1	VN1	OK	9.25804	6.07902	-0.606868	-0.510582	0.60685	0.960206	no
XLOC_003189	XLOC_003189	AZOBR_RS35940	AbSp_174	NC_016617.1:2833070-2833337	2833070	2833337	267	VC1	VN1	OK	88.5531	322.575	1.86502	1.51066	0.1681	0.805413	no
XLOC_001301	XLOC_001301	fliQ	AbSp_175	NC_016596.1:59940-60207	59940	60207	267	VC1	VN1	OK	1.5336	4.12652	1.428	0.612729	0.44355	0.960206	no
XLOC_002500	XLOC_002500	AZOBR_RS13770	AbSp_176	NC_016617.1:2909401-2909668	2909401	2909668	267	VC1	VN1	NOTEST	2.34766	0.87446	-1.42476	0	1	1	no
XLOC_001453	XLOC_001453	AZOBR_RS37495	AbSp_177	NC_016596.1:643455-643725	643455	643725	270	VC1	VN1	OK	0	5.37379	inf	-nan	0.039	0.603407	no
XLOC_002679	XLOC_002679	AZOBR_RS02790	AbSp_178	NC_016617.1:593031-593301	593031	593301	270	VC1	VN1	OK	25.8129	4.6556	-2.47105	-2.23754	0.04725	0.603728	no
XLOC_001249	XLOC_001249	AZOBR_RS28970	AbSp_179	NC_016595.1:641635-641905	641635	641905	270	VC1	VN1	OK	5.71362	21.6888	1.92448	1.50276	0.1932	0.843103	no
XLOC_000113	XLOC_000113	AZOBR_RS16595	AbSp_18	NC_016594.1:477377-477464	477377	477464	87	VC1	VN1	OK	2465.77	879.348	-1.48753	-1.14274	0.26315	0.904392	no
XLOC_002955	XLOC_002955	AZOBR_RS08820	AbSp_180	NC_016617.1:1845881-1846151	1845881	1846151	270	VC1	VN1	OK	1147.92	2964.23	1.36863	1.02233	0.30805	0.937292	no
XLOC_003206	XLOC_003206	AZOBR_RS13570	AbSp_181	NC_016617.1:2880053-2880323	2880053	2880323	270	VC1	VN1	OK	8.87922	4.25877	-1.06	-0.824778	0.4078	0.960206	no
XLOC_000739	XLOC_000739	AZOBR_RS19495	AbSp_182	NC_016594.1:1147786-1148056	1147786	1148056	270	VC1	VN1	OK	3.38545	8.94165	1.40119	0.940179	0.40805	0.960206	no
XLOC_003367	XLOC_003367	AZOBR_RS36685	AbSp_183	NC_016618.1:467768-468041	467768	468041	273	VC1	VN1	OK	27.2417	11.2198	-1.27977	-1.15095	0.29395	0.924917	no
XLOC_001013	XLOC_001013	AZOBR_RS29020	AbSp_184	NC_016595.1:647566-647839	647566	647839	273	VC1	VN1	OK	44.139	24.3506	-0.858094	-0.794334	0.44195	0.960206	no
XLOC_002943	XLOC_002943	rpsR	AbSp_185	NC_016617.1:1760837-1761110	1760837	1761110	273	VC1	VN1	OK	85.1781	51.9203	-0.714184	-0.640572	0.52715	0.960206	no
XLOC_003426	XLOC_003426	AZOBR_RS24910	AbSp_186	NC_016618.1:651992-652265	651992	652265	273	VC1	VN1	OK	8.42795	7.17371	-0.232462	-0.170456	0.84445	0.970918	no
XLOC_002678	XLOC_002678	AZOBR_RS02785	AbSp_187	NC_016617.1:591226-591502	591226	591502	276	VC1	VN1	OK	16.0976	6.95402	-1.21093	-1.04659	0.32235	0.945255	no
XLOC_003007	XLOC_003007	AZOBR_RS09825	AbSp_188	NC_016617.1:2058674-2058950	2058674	2058950	276	VC1	VN1	OK	60.0002	78.5703	0.389018	0.363718	0.7068	0.965689	no
XLOC_002472	XLOC_002472	AZOBR_RS13340	AbSp_189	NC_016617.1:2828388-2828667	2828388	2828667	279	VC1	VN1	OK	18.3086	556.103	4.92476	3.97583	0.00255	0.469158	no
XLOC_003350	XLOC_003350	AZOBR_RS23955	AbSp_19	NC_016618.1:404727-404817	404727	404817	90	VC1	VN1	OK	0	21.5451	inf	-nan	0.02095	0.596913	no
XLOC_003371	XLOC_003371	AZOBR_RS24215	AbSp_190	NC_016618.1:478424-478703	478424	478703	279	VC1	VN1	OK	55.5568	220.258	1.98716	1.58478	0.14795	0.778071	no
XLOC_000167	XLOC_000167	AZOBR_RS36190	AbSp_191	NC_016594.1:694022-694301	694022	694301	279	VC1	VN1	OK	78.3038	58.8068	-0.413098	-0.353138	0.73455	0.970918	no
XLOC_001438	XLOC_001438	AZOBR_RS32260	AbSp_192	NC_016596.1:606449-606728	606449	606728	279	VC1	VN1	NOTEST	0	1.76844	inf	0	1	1	no
XLOC_002496	XLOC_002496	AZOBR_RS13685	AbSp_193	NC_016617.1:2900868-2901150	2900868	2901150	282	VC1	VN1	OK	42.0717	3283.41	6.2862	5.27023	0.00035	0.27688	no
XLOC_002316	XLOC_002316	AZOBR_RS10390	AbSp_194	NC_016617.1:2182605-2182887	2182605	2182887	282	VC1	VN1	OK	630.942	7287.28	3.5298	2.59198	0.02545	0.596913	no
XLOC_002839	XLOC_002839	AZOBR_RS05625	AbSp_195	NC_016617.1:1195591-1195876	1195591	1195876	285	VC1	VN1	OK	61.5537	26.5892	-1.21101	-1.05904	0.3203	0.942799	no
XLOC_001880	XLOC_001880	ihfB	AbSp_196	NC_016617.1:664482-664767	664482	664767	285	VC1	VN1	OK	77.8513	45.9492	-0.76068	-0.647189	0.5369	0.960206	no
XLOC_000879	XLOC_000879	AZOBR_RS26785	AbSp_197	NC_016595.1:159699-159984	159699	159984	285	VC1	VN1	OK	7.38431	11.5745	0.648413	0.553682	0.59565	0.960206	no
XLOC_003786	XLOC_003786	AZOBR_RS33185	AbSp_198	NC_016619.1:132799-133084	132799	133084	285	VC1	VN1	OK	85.4108	128.108	0.584866	0.508107	0.6125	0.960206	no
XLOC_003856	XLOC_003856	AZOBR_RS33230	AbSp_199	NC_016619.1:150199-150484	150199	150484	285	VC1	VN1	OK	416.659	277.367	-0.587071	-0.423598	0.6856	0.96223	no
XLOC_000083	XLOC_000083	AZOBR_RS16125	AbSp_2	NC_016594.1:365701-365775	365701	365775	74	VC1	VN1	OK	19184.8	224650	3.54965	2.84885	0.0091	0.533815	no
XLOC_003196	XLOC_003196	AZOBR_RS13465	AbSp_20	NC_016617.1:2858517-2858608	2858517	2858608	91	VC1	VN1	OK	96.1611	228.576	1.24915	0.995014	0.35025	0.957786	no
XLOC_000883	XLOC_000883	AZOBR_RS36945	AbSp_200	NC_016595.1:171594-171879	171594	171879	285	VC1	VN1	OK	48.1392	54.808	0.187174	0.159955	0.8776	0.973585	no
XLOC_000677	XLOC_000677	AZOBR_RS18110	AbSp_201	NC_016594.1:820642-820930	820642	820930	288	VC1	VN1	OK	57.4585	34.0139	-0.756398	-0.601665	0.57165	0.960206	no
XLOC_001827	XLOC_001827	AZOBR_RS02495	AbSp_202	NC_016617.1:519889-520180	519889	520180	291	VC1	VN1	OK	14.5836	2.36793	-2.62265	-2.13066	0.0822	0.689722	no
XLOC_003629	XLOC_003629	AZOBR_RS36700	AbSp_203	NC_016618.1:472780-473071	472780	473071	291	VC1	VN1	OK	11.4453	2.26335	-2.33823	-1.97414	0.083	0.689722	no
XLOC_001725	XLOC_001725	AZOBR_RS33885	AbSp_204	NC_016597.1:143393-143684	143393	143684	291	VC1	VN1	OK	283.955	56.1957	-2.33713	-1.91529	0.08955	0.695203	no
XLOC_002912	XLOC_002912	AZOBR_RS35450	AbSp_205	NC_016617.1:1654967-1655258	1654967	1655258	291	VC1	VN1	OK	2.2969	15.1937	2.72572	1.94831	0.14455	0.776452	no
XLOC_001227	XLOC_001227	AZOBR_RS28475	AbSp_206	NC_016595.1:563055-563346	563055	563346	291	VC1	VN1	OK	1.3619	8.397	2.62425	1.23212	0.18045	0.831608	no
XLOC_002035	XLOC_002035	AZOBR_RS06075	AbSp_207	NC_016617.1:1291178-1291469	1291178	1291469	291	VC1	VN1	OK	18.1485	42.8426	1.23919	1.12768	0.28815	0.920275	no
XLOC_000824	XLOC_000824	AZOBR_RS36510	AbSp_208	NC_016594.1:1662917-1663211	1662917	1663211	294	VC1	VN1	OK	15.4388	2.53159	-2.60844	-2.01632	0.1089	0.727143	no
XLOC_003453	XLOC_003453	AZOBR_RS25365	AbSp_209	NC_016618.1:745181-745475	745181	745475	294	VC1	VN1	OK	2.61659	5.92057	1.17805	0.790452	0.4557	0.960206	no
XLOC_000375	XLOC_000375	AZOBR_RS20660	AbSp_21	NC_016594.1:1397193-1397287	1397193	1397287	94	VC1	VN1	OK	445.445	558.261	0.325692	0.28735	0.7771	0.970918	no
XLOC_002503	XLOC_002503	AZOBR_RS13785	AbSp_210	NC_016617.1:2910621-2910915	2910621	2910915	294	VC1	VN1	OK	38.9854	26.1631	-0.575397	-0.502028	0.6109	0.960206	no
XLOC_002824	XLOC_002824	fdxB	AbSp_211	NC_016617.1:1174838-1175132	1174838	1175132	294	VC1	VN1	NOTEST	1.08009	0.960829	-0.168801	0	1	1	no
XLOC_001336	XLOC_001336	AZOBR_RS30535	AbSp_212	NC_016596.1:200032-200327	200032	200327	295	VC1	VN1	OK	0	101.977	inf	-nan	0.10415	0.719668	no
XLOC_001547	XLOC_001547	AZOBR_RS30535	AbSp_213	NC_016596.1:200032-200327	200032	200327	295	VC1	VN1	OK	7623.58	1736.15	-2.13457	-1.70046	0.1065	0.7197	no
XLOC_000801	XLOC_000801	AZOBR_RS36450	AbSp_214	NC_016594.1:1464228-1464525	1464228	1464525	297	VC1	VN1	OK	45.2875	397.939	3.13537	2.56814	0.03035	0.598808	no
XLOC_003478	XLOC_003478	AZOBR_RS25715	AbSp_215	NC_016618.1:816985-817282	816985	817282	297	VC1	VN1	OK	129.633	26.3141	-2.30053	-2.04751	0.0531	0.603728	no
XLOC_001228	XLOC_001228	AZOBR_RS28485	AbSp_216	NC_016595.1:566458-566755	566458	566755	297	VC1	VN1	OK	519.135	2367.15	2.18897	1.61721	0.1155	0.735619	no
XLOC_002843	XLOC_002843	AZOBR_RS05645	AbSp_217	NC_016617.1:1197651-1197948	1197651	1197948	297	VC1	VN1	OK	31.3208	119.323	1.92969	1.53468	0.14165	0.771007	no
XLOC_002876	XLOC_002876	AZOBR_RS06345	AbSp_218	NC_016617.1:1344617-1344914	1344617	1344914	297	VC1	VN1	OK	210.227	57.6361	-1.86691	-1.51854	0.15145	0.779368	no
XLOC_000792	XLOC_000792	AZOBR_RS20880	AbSp_219	NC_016594.1:1445654-1445954	1445654	1445954	300	VC1	VN1	OK	0	5.14205	inf	-nan	0.0208	0.596913	no
XLOC_003363	XLOC_003363	rrf	AbSp_22	NC_016618.1:453768-453884	453768	453884	116	VC1	VN1	OK	76791	139964	0.866049	0.775958	0.45215	0.960206	no
XLOC_000291	XLOC_000291	AZOBR_RS19415	AbSp_220	NC_016594.1:1132296-1132596	1132296	1132596	300	VC1	VN1	OK	68.0688	10.5244	-2.69325	-2.35183	0.04105	0.603407	no
XLOC_002474	XLOC_002474	AZOBR_RS35935	AbSp_221	NC_016617.1:2832568-2832868	2832568	2832868	300	VC1	VN1	OK	4.13686	8.3999	1.02184	0.817665	0.4005	0.959104	no
XLOC_003223	XLOC_003223	AZOBR_RS13700	AbSp_222	NC_016617.1:2901842-2902142	2901842	2902142	300	VC1	VN1	OK	21.8731	42.9684	0.97412	0.859925	0.4167	0.960206	no
XLOC_003630	XLOC_003630	AZOBR_RS36705	AbSp_223	NC_016618.1:474037-474337	474037	474337	300	VC1	VN1	OK	19.2417	31.641	0.717559	0.64901	0.53795	0.960206	no
XLOC_000055	XLOC_000055	AZOBR_RS15375	AbSp_224	NC_016594.1:211663-211965	211663	211965	302	VC1	VN1	OK	20.8285	49.4754	1.24815	0.725734	0.494	0.960206	no
XLOC_000533	XLOC_000533	AZOBR_RS36060	AbSp_225	NC_016594.1:211663-211965	211663	211965	302	VC1	VN1	OK	19.8148	15.3397	-0.369306	-0.245993	0.81255	0.970918	no
XLOC_001723	XLOC_001723	AZOBR_RS33875	AbSp_226	NC_016597.1:142393-142696	142393	142696	303	VC1	VN1	OK	56.8322	35.3006	-0.687017	-0.605207	0.5565	0.960206	no
XLOC_000047	XLOC_000047	AZOBR_RS15295	AbSp_227	NC_016594.1:197507-197810	197507	197810	303	VC1	VN1	NOTEST	0	0	0	0	1	1	no
XLOC_002497	XLOC_002497	AZOBR_RS13690	AbSp_228	NC_016617.1:2901152-2901458	2901152	2901458	306	VC1	VN1	OK	242.452	870.778	1.84461	1.36745	0.18995	0.840183	no
XLOC_002418	XLOC_002418	AZOBR_RS12600	AbSp_229	NC_016617.1:2656619-2656925	2656619	2656925	306	VC1	VN1	OK	14.7374	6.33741	-1.21752	-1.02141	0.3554	0.957786	no
XLOC_002867	XLOC_002867	AZOBR_RS35760	AbSp_23	NC_016617.1:1289804-1289927	1289804	1289927	123	VC1	VN1	OK	14.0768	19.7693	0.489942	0.31477	0.7592	0.970918	no
XLOC_002988	XLOC_002988	AZOBR_RS34215	AbSp_230	NC_016617.1:1957156-1957465	1957156	1957465	309	VC1	VN1	OK	2.95037	3.28704	0.155893	0.0878063	0.80335	0.970918	no
XLOC_003101	XLOC_003101	AZOBR_RS11820	AbSp_231	NC_016617.1:2481256-2481565	2481256	2481565	309	VC1	VN1	OK	36.7454	33.9866	-0.1126	-0.0980823	0.92205	0.976429	no
XLOC_003781	XLOC_003781	AZOBR_RS33160	AbSp_232	NC_016619.1:125761-126072	125761	126072	311	VC1	VN1	OK	22.683	12.5773	-0.850783	-0.716913	0.5002	0.960206	no
XLOC_000699	XLOC_000699	AZOBR_RS36300	AbSp_233	NC_016594.1:964476-964788	964476	964788	312	VC1	VN1	OK	19.6317	9.07685	-1.11292	-0.965379	0.37105	0.957786	no
XLOC_002785	XLOC_002785	AZOBR_RS35740	AbSp_234	NC_016617.1:1062861-1063173	1062861	1063173	312	VC1	VN1	OK	22.6868	18.3071	-0.309452	-0.290518	0.7764	0.970918	no
XLOC_002842	XLOC_002842	AZOBR_RS05640	AbSp_235	NC_016617.1:1197316-1197628	1197316	1197628	312	VC1	VN1	OK	8.90822	9.74507	0.129536	0.101902	0.90625	0.975378	no
XLOC_000911	XLOC_000911	AZOBR_RS27230	AbSp_236	NC_016595.1:251114-251426	251114	251426	312	VC1	VN1	OK	8.30095	7.86744	-0.0773815	-0.0618871	0.913	0.975378	no
XLOC_003780	XLOC_003780	AZOBR_RS33120	AbSp_237	NC_016619.1:117369-117681	117369	117681	312	VC1	VN1	NOTEST	1.35824	0	-inf	0	1	1	no
XLOC_003195	XLOC_003195	AZOBR_RS13430	AbSp_238	NC_016617.1:2852397-2852709	2852397	2852709	312	VC1	VN1	NOTEST	1.96743	1.60765	-0.29136	0	1	1	no
XLOC_000115	XLOC_000115	AZOBR_RS16605	AbSp_239	NC_016594.1:477808-478123	477808	478123	315	VC1	VN1	OK	20.0026	515.628	4.68807	3.84675	0.0033	0.469158	no
XLOC_001061	XLOC_001061	AZOBR_RS37230	AbSp_24	NC_016595.1:771618-771744	771618	771744	126	VC1	VN1	OK	14.3184	156.133	3.44683	2.48144	0.1258	0.745834	no
XLOC_002569	XLOC_002569	AZOBR_RS00435	AbSp_240	NC_016617.1:83980-84295	83980	84295	315	VC1	VN1	OK	44.0916	30.9537	-0.510393	-0.47459	0.6397	0.960206	no
XLOC_003430	XLOC_003430	AZOBR_RS24940	AbSp_241	NC_016618.1:655332-655647	655332	655647	315	VC1	VN1	OK	99.2215	111.095	0.163072	0.137962	0.87855	0.973585	no
XLOC_003824	XLOC_003824	AZOBR_RS32870	AbSp_242	NC_016619.1:54512-54827	54512	54827	315	VC1	VN1	NOTEST	1.21992	0.816493	-0.579277	0	1	1	no
XLOC_003428	XLOC_003428	AZOBR_RS24925	AbSp_243	NC_016618.1:653820-654138	653820	654138	318	VC1	VN1	OK	50.3778	21.0342	-1.26005	-1.13704	0.27535	0.913605	no
XLOC_002979	XLOC_002979	AZOBR_RS09160	AbSp_244	NC_016617.1:1913023-1913341	1913023	1913341	318	VC1	VN1	OK	5.12595	6.3337	0.305229	0.237027	0.83415	0.970918	no
XLOC_003198	XLOC_003198	AZOBR_RS13485	AbSp_245	NC_016617.1:2861753-2862074	2861753	2862074	321	VC1	VN1	OK	33.8032	102.581	1.60153	1.26291	0.2416	0.886973	no
XLOC_003665	XLOC_003665	AZOBR_RS24780	AbSp_246	NC_016618.1:615045-615366	615045	615366	321	VC1	VN1	OK	34.9521	50.7427	0.537821	0.450133	0.6695	0.96223	no
XLOC_000486	XLOC_000486	AZOBR_RS14550	AbSp_247	NC_016594.1:35524-35845	35524	35845	321	VC1	VN1	OK	16.6776	12.1047	-0.462343	-0.41389	0.6809	0.96223	no
XLOC_001938	XLOC_001938	AZOBR_RS04380	AbSp_248	NC_016617.1:918319-918640	918319	918640	321	VC1	VN1	OK	98.8312	131.199	0.408717	0.355635	0.71475	0.965689	no
XLOC_002533	XLOC_002533	AZOBR_RS14125	AbSp_249	NC_016617.1:2971991-2972312	2971991	2972312	321	VC1	VN1	OK	5.56281	6.92604	0.316217	0.235497	0.8364	0.970918	no
XLOC_002022	XLOC_002022	AZOBR_RS05715	AbSp_25	NC_016617.1:1212012-1212138	1212012	1212138	126	VC1	VN1	OK	60.3736	63.5046	0.0729441	0.0642967	0.9484	0.980083	no
XLOC_003851	XLOC_003851	AZOBR_RS33155	AbSp_250	NC_016619.1:125273-125594	125273	125594	321	VC1	VN1	OK	3.16489	3.49908	0.144819	0.107809	0.8827	0.973585	no
XLOC_003041	XLOC_003041	AZOBR_RS11035	AbSp_251	NC_016617.1:2321120-2321441	2321120	2321441	321	VC1	VN1	OK	48.4083	49.1516	0.0219836	0.0187395	0.98565	0.993551	no
XLOC_001012	XLOC_001012	AZOBR_RS29015	AbSp_252	NC_016595.1:647151-647475	647151	647475	324	VC1	VN1	OK	2.8567	0	-inf	-nan	0.0344	0.600585	no
XLOC_001749	XLOC_001749	AZOBR_RS00600	AbSp_253	NC_016617.1:123987-124311	123987	124311	324	VC1	VN1	OK	307.989	179.145	-0.781751	-0.576536	0.5756	0.960206	no
XLOC_002817	XLOC_002817	AZOBR_RS05485	AbSp_254	NC_016617.1:1168223-1168547	1168223	1168547	324	VC1	VN1	OK	4.30169	3.03178	-0.504739	-0.307277	0.73575	0.970918	no
XLOC_001504	XLOC_001504	AZOBR_RS30090	AbSp_255	NC_016596.1:90290-90614	90290	90614	324	VC1	VN1	OK	204.036	180.637	-0.175726	-0.125381	0.90965	0.975378	no
XLOC_003292	XLOC_003292	AZOBR_RS36600	AbSp_256	NC_016618.1:147705-148029	147705	148029	324	VC1	VN1	NOTEST	0.973147	1.54599	0.6678	0	1	1	no
XLOC_003252	XLOC_003252	-	AbSp_257	NC_016617.1:2795557-2795883	2795557	2795883	326	VC1	VN1	OK	58.2017	847.189	3.86355	3.0602	0.009	0.533815	no
XLOC_002259	XLOC_002259	AZOBR_RS09370	AbSp_258	NC_016617.1:1958077-1958404	1958077	1958404	327	VC1	VN1	OK	11.0269	27.5696	1.32206	1.17016	0.27585	0.913605	no
XLOC_001910	XLOC_001910	AZOBR_RS03660	AbSp_259	NC_016617.1:771314-771641	771314	771641	327	VC1	VN1	OK	8.03943	14.8787	0.888084	0.75316	0.47915	0.960206	no
XLOC_000598	XLOC_000598	-	AbSp_26	NC_016594.1:477096-477236	477096	477236	140	VC1	VN1	OK	772.849	219.127	-1.81842	-1.42764	0.19415	0.843103	no
XLOC_002101	XLOC_002101	AZOBR_RS07055	AbSp_260	NC_016617.1:1493507-1493834	1493507	1493834	327	VC1	VN1	OK	64.8259	45.3161	-0.516546	-0.46472	0.6599	0.961607	no
XLOC_002212	XLOC_002212	AZOBR_RS08740	AbSp_261	NC_016617.1:1826868-1827195	1826868	1827195	327	VC1	VN1	OK	63.1342	78.2473	0.309619	0.267241	0.7972	0.970918	no
XLOC_001276	XLOC_001276	AZOBR_RS37225	AbSp_262	NC_016595.1:770831-771159	770831	771159	328	VC1	VN1	OK	3.53694	12.2113	1.78764	0.8315	0.2948	0.924917	no
XLOC_001060	XLOC_001060	AZOBR_RS29600	AbSp_263	NC_016595.1:770831-771159	770831	771159	328	VC1	VN1	NOTEST	0	0	0	0	1	1	no
XLOC_003288	XLOC_003288	AZOBR_RS22850	AbSp_264	NC_016618.1:137561-137891	137561	137891	330	VC1	VN1	OK	58.9137	9.8017	-2.5875	-2.34466	0.031	0.598808	no
XLOC_003531	XLOC_003531	AZOBR_RS22855	AbSp_265	NC_016618.1:137920-138250	137920	138250	330	VC1	VN1	OK	28.9727	53.2014	0.876767	0.768773	0.4483	0.960206	no
XLOC_000936	XLOC_000936	AZOBR_RS27560	AbSp_266	NC_016595.1:345304-345634	345304	345634	330	VC1	VN1	OK	16.7487	21.343	0.349712	0.324777	0.7522	0.970918	no
XLOC_002465	XLOC_002465	AZOBR_RS35930	AbSp_267	NC_016617.1:2779817-2780147	2779817	2780147	330	VC1	VN1	NOTEST	0	1.79831	inf	0	1	1	no
XLOC_003001	XLOC_003001	AZOBR_RS09760	AbSp_268	NC_016617.1:2045486-2045819	2045486	2045819	333	VC1	VN1	OK	22.4175	921.357	5.36106	4.35372	0.0015	0.461467	no
XLOC_001181	XLOC_001181	AZOBR_RS27730	AbSp_269	NC_016595.1:386827-387160	386827	387160	333	VC1	VN1	OK	1.26151	3.55249	1.49368	0.640913	0.44355	0.960206	no
XLOC_000049	XLOC_000049	AZOBR_RS15330	AbSp_27	NC_016594.1:204676-204829	204676	204829	153	VC1	VN1	OK	18.7539	25.1244	0.421897	0.323243	0.7295	0.970918	no
XLOC_001382	XLOC_001382	AZOBR_RS31395	AbSp_270	NC_016596.1:411972-412308	411972	412308	336	VC1	VN1	OK	10.0596	49.0429	2.28547	2.03672	0.0732	0.653052	no
XLOC_000329	XLOC_000329	AZOBR_RS36350	AbSp_271	NC_016594.1:1225702-1226038	1225702	1226038	336	VC1	VN1	OK	13.9476	22.664	0.70038	0.641411	0.54575	0.960206	no
XLOC_003632	XLOC_003632	AZOBR_RS24200	AbSp_272	NC_016618.1:475008-475346	475008	475346	338	VC1	VN1	OK	16.2765	40.5378	1.31648	1.2062	0.2404	0.886973	no
XLOC_000515	XLOC_000515	AZOBR_RS36025	AbSp_273	NC_016594.1:155039-155378	155039	155378	339	VC1	VN1	OK	58.6502	14.985	-1.96861	-1.73219	0.10925	0.727143	no
XLOC_001434	XLOC_001434	AZOBR_RS32175	AbSp_274	NC_016596.1:587515-587854	587515	587854	339	VC1	VN1	OK	7.9015	21.1677	1.42166	1.28627	0.2176	0.873882	no
XLOC_003052	XLOC_003052	AZOBR_RS11190	AbSp_275	NC_016617.1:2354428-2354767	2354428	2354767	339	VC1	VN1	OK	39.9419	17.518	-1.18907	-1.04205	0.33575	0.957786	no
XLOC_002896	XLOC_002896	AZOBR_RS07060	AbSp_276	NC_016617.1:1493864-1494203	1493864	1494203	339	VC1	VN1	OK	42.1685	23.272	-0.857571	-0.744825	0.47535	0.960206	no
XLOC_001812	XLOC_001812	AZOBR_RS02290	AbSp_277	NC_016617.1:471346-471685	471346	471685	339	VC1	VN1	OK	23.8076	20.1676	-0.239378	-0.221789	0.8268	0.970918	no
XLOC_001315	XLOC_001315	AZOBR_RS30105	AbSp_278	NC_016596.1:93751-94092	93751	94092	341	VC1	VN1	OK	85.9503	117.416	0.450054	0.351074	0.73025	0.970918	no
XLOC_000294	XLOC_000294	AZOBR_RS19435	AbSp_279	NC_016594.1:1134152-1134494	1134152	1134494	342	VC1	VN1	OK	423.217	133.658	-1.66286	-1.23472	0.2311	0.883737	no
XLOC_000422	XLOC_000422	AZOBR_RS35625	AbSp_28	NC_016594.1:1591057-1591216	1591057	1591216	159	VC1	VN1	OK	944.289	292.905	-1.6888	-1.2477	0.25585	0.898636	no
XLOC_002744	XLOC_002744	grxD	AbSp_280	NC_016617.1:908763-909105	908763	909105	342	VC1	VN1	OK	165.597	83.2163	-0.992743	-0.798734	0.44725	0.960206	no
XLOC_003019	XLOC_003019	AZOBR_RS10380	AbSp_281	NC_016617.1:2181632-2181977	2181632	2181977	345	VC1	VN1	OK	93.2212	470.7	2.33608	1.85264	0.0642	0.634028	no
XLOC_003477	XLOC_003477	AZOBR_RS25710	AbSp_282	NC_016618.1:816550-816895	816550	816895	345	VC1	VN1	OK	27.1258	15.4131	-0.815513	-0.730586	0.4764	0.960206	no
XLOC_001094	XLOC_001094	AZOBR_RS26395	AbSp_283	NC_016595.1:68453-68798	68453	68798	345	VC1	VN1	NOTEST	2.17288	1.15934	-0.906305	0	1	1	no
XLOC_002502	XLOC_002502	AZOBR_RS13780	AbSp_284	NC_016617.1:2910271-2910619	2910271	2910619	348	VC1	VN1	OK	1.90252	18.4509	3.27771	2.33133	0.13215	0.751677	no
XLOC_000909	XLOC_000909	AZOBR_RS27135	AbSp_285	NC_016595.1:232626-232974	232626	232974	348	VC1	VN1	OK	2.99404	11.2554	1.91046	1.4753	0.217	0.873701	no
XLOC_000175	XLOC_000175	AZOBR_RS17710	AbSp_286	NC_016594.1:736626-736974	736626	736974	348	VC1	VN1	OK	17.3123	7.91695	-1.12878	-1.05605	0.3256	0.950754	no
XLOC_002875	XLOC_002875	AZOBR_RS06325	AbSp_287	NC_016617.1:1340660-1341017	1340660	1341017	357	VC1	VN1	OK	20.1351	103.058	2.35567	2.12739	0.055	0.608163	no
XLOC_002511	XLOC_002511	AZOBR_RS35965	AbSp_288	NC_016617.1:2915435-2915792	2915435	2915792	357	VC1	VN1	OK	5.86314	14.8668	1.34235	1.10824	0.31675	0.941006	no
XLOC_003529	XLOC_003529	AZOBR_RS22815	AbSp_289	NC_016618.1:128955-129312	128955	129312	357	VC1	VN1	OK	6.7177	8.63847	0.362807	0.306512	0.75165	0.970918	no
XLOC_002272	XLOC_002272	AZOBR_RS09710	AbSp_29	NC_016617.1:2034266-2034431	2034266	2034431	165	VC1	VN1	OK	27.5982	1100.28	5.31715	4.32552	0.00495	0.469158	no
XLOC_002495	XLOC_002495	AZOBR_RS13675	AbSp_290	NC_016617.1:2900231-2900588	2900231	2900588	357	VC1	VN1	OK	38.7131	45.8644	0.244554	0.213693	0.8323	0.970918	no
XLOC_003251	XLOC_003251	-	AbSp_291	NC_016617.1:2794935-2795293	2794935	2795293	358	VC1	VN1	OK	2.17981	10.0538	2.20547	1.56221	0.1813	0.833306	no
XLOC_001261	XLOC_001261	AZOBR_RS29270	AbSp_292	NC_016595.1:689643-690003	689643	690003	360	VC1	VN1	OK	3.33521	2.72092	-0.293685	-0.175539	0.8185	0.970918	no
XLOC_001551	XLOC_001551	AZOBR_RS30660	AbSp_293	NC_016596.1:235184-235547	235184	235547	363	VC1	VN1	OK	237.893	30.1123	-2.98189	-2.51393	0.03395	0.600585	no
XLOC_000701	XLOC_000701	AZOBR_RS18695	AbSp_294	NC_016594.1:966054-966417	966054	966417	363	VC1	VN1	OK	0	2.71895	inf	-nan	0.039	0.603407	no
XLOC_001077	XLOC_001077	AZOBR_RS36895	AbSp_295	NC_016595.1:38449-38812	38449	38812	363	VC1	VN1	OK	2.64366	7.43629	1.49205	1.00114	0.3958	0.958041	no
XLOC_003474	XLOC_003474	AZOBR_RS25685	AbSp_296	NC_016618.1:811602-811965	811602	811965	363	VC1	VN1	OK	298.276	250.19	-0.253623	-0.188939	0.84965	0.970918	no
XLOC_003704	XLOC_003704	AZOBR_RS36815	AbSp_297	NC_016618.1:739460-739823	739460	739823	363	VC1	VN1	NOTEST	1.55501	0	-inf	0	1	1	no
XLOC_001300	XLOC_001300	AZOBR_RS29940	AbSp_298	NC_016596.1:59430-59793	59430	59793	363	VC1	VN1	NOTEST	1.35417	2.37947	0.81323	0	1	1	no
XLOC_002217	XLOC_002217	AZOBR_RS35460	AbSp_299	NC_016617.1:1835934-1836300	1835934	1836300	366	VC1	VN1	OK	37.4027	132.955	1.82973	1.65785	0.1066	0.7197	no
XLOC_002951	XLOC_002951	AZOBR_RS08730	AbSp_3	NC_016617.1:1825810-1825884	1825810	1825884	74	VC1	VN1	OK	0	111.855	inf	-nan	0.0734	0.653052	no
XLOC_001667	XLOC_001667	-	AbSp_30	NC_016596.1:688973-689147	688973	689147	174	VC1	VN1	OK	24.0087	29.7353	0.308622	0.267073	0.79385	0.970918	no
XLOC_000978	XLOC_000978	AZOBR_RS28245	AbSp_300	NC_016595.1:506907-507276	506907	507276	369	VC1	VN1	OK	16.4388	3.68531	-2.15725	-1.77116	0.1325	0.751677	no
XLOC_001464	XLOC_001464	AZOBR_RS32505	AbSp_301	NC_016596.1:658299-658668	658299	658668	369	VC1	VN1	OK	27.3458	59.2778	1.11617	1.04493	0.2951	0.924917	no
XLOC_001909	XLOC_001909	AZOBR_RS03655	AbSp_302	NC_016617.1:770782-771151	770782	771151	369	VC1	VN1	OK	46.4773	81.1768	0.804542	0.681688	0.52105	0.960206	no
XLOC_002026	XLOC_002026	AZOBR_RS35420	AbSp_303	NC_016617.1:1258392-1258761	1258392	1258761	369	VC1	VN1	OK	2.75607	1.76106	-0.646167	-0.449154	0.6559	0.961397	no
XLOC_001798	XLOC_001798	AZOBR_RS01695	AbSp_304	NC_016617.1:346146-346515	346146	346515	369	VC1	VN1	OK	104.15	95.5118	-0.12491	-0.106294	0.9057	0.975378	no
XLOC_002913	XLOC_002913	AZOBR_RS07860	AbSp_305	NC_016617.1:1656549-1656921	1656549	1656921	372	VC1	VN1	OK	3.46979	54.6271	3.9767	3.02613	0.07085	0.653052	no
XLOC_000293	XLOC_000293	AZOBR_RS19430	AbSp_306	NC_016594.1:1133768-1134140	1133768	1134140	372	VC1	VN1	OK	825.226	317.209	-1.37936	-1.01536	0.29655	0.925361	no
XLOC_001527	XLOC_001527	AZOBR_RS30240	AbSp_307	NC_016596.1:130568-130940	130568	130940	372	VC1	VN1	OK	3.2684	3.8598	0.239944	0.173896	0.8576	0.970918	no
XLOC_003303	XLOC_003303	AZOBR_RS23095	AbSp_308	NC_016618.1:198184-198559	198184	198559	375	VC1	VN1	OK	46.3089	1225.36	4.72577	3.79367	0.0029	0.469158	no
XLOC_001014	XLOC_001014	AZOBR_RS29025	AbSp_309	NC_016595.1:647984-648359	647984	648359	375	VC1	VN1	OK	28.2158	19.2116	-0.554528	-0.501362	0.6272	0.960206	no
XLOC_000617	XLOC_000617	AZOBR_RS35620	AbSp_31	NC_016594.1:626035-626212	626035	626212	177	VC1	VN1	OK	56.4864	366.235	2.69679	2.16702	0.06355	0.634028	no
XLOC_001980	XLOC_001980	AZOBR_RS04915	AbSp_310	NC_016617.1:1034948-1035323	1034948	1035323	375	VC1	VN1	OK	29.913	21.2929	-0.490403	-0.453422	0.6526	0.961397	no
XLOC_001979	XLOC_001979	AZOBR_RS04910	AbSp_311	NC_016617.1:1034508-1034883	1034508	1034883	375	VC1	VN1	OK	4.7329	3.44237	-0.459323	-0.392218	0.70875	0.965689	no
XLOC_001656	XLOC_001656	AZOBR_RS32435	AbSp_312	NC_016596.1:642159-642537	642159	642537	378	VC1	VN1	OK	1.04496	3.59706	1.78338	0.840645	0.2885	0.920275	no
XLOC_003395	XLOC_003395	AZOBR_RS24525	AbSp_313	NC_016618.1:560825-561204	560825	561204	379	VC1	VN1	OK	25.3495	654.802	4.69103	3.71762	0.00445	0.469158	no
XLOC_000181	XLOC_000181	AZOBR_RS17780	AbSp_314	NC_016594.1:751190-751571	751190	751571	381	VC1	VN1	OK	0	3.1861	inf	-nan	0.00355	0.469158	no
XLOC_002031	XLOC_002031	AZOBR_RS06005	AbSp_315	NC_016617.1:1278821-1279202	1278821	1279202	381	VC1	VN1	OK	285.54	72.2356	-1.98291	-1.48911	0.1637	0.801366	no
XLOC_002822	XLOC_002822	AZOBR_RS05510	AbSp_316	NC_016617.1:1172985-1173366	1172985	1173366	381	VC1	VN1	OK	2.51624	6.58779	1.38852	1.03367	0.3642	0.957786	no
XLOC_003773	XLOC_003773	AZOBR_RS35305	AbSp_317	NC_016619.1:91009-91390	91009	91390	381	VC1	VN1	OK	48.4183	30.3669	-0.673053	-0.575689	0.58995	0.960206	no
XLOC_000173	XLOC_000173	AZOBR_RS36215	AbSp_318	NC_016594.1:729661-730042	729661	730042	381	VC1	VN1	OK	6.77904	9.90711	0.547383	0.276024	0.757	0.970918	no
XLOC_000644	XLOC_000644	AZOBR_RS36220	AbSp_319	NC_016594.1:729661-730042	729661	730042	381	VC1	VN1	OK	43.8705	53.1111	0.275761	0.203106	0.84465	0.970918	no
XLOC_001278	XLOC_001278	-	AbSp_32	NC_016595.1:389362-389540	389362	389540	178	VC1	VN1	OK	49.2315	12.9694	-1.92447	-1.58621	0.17675	0.825549	no
XLOC_003634	XLOC_003634	AZOBR_RS24210	AbSp_320	NC_016618.1:477723-478107	477723	478107	384	VC1	VN1	OK	5.92281	11.991	1.0176	0.840673	0.39235	0.957786	no
XLOC_000861	XLOC_000861	AZOBR_RS26540	AbSp_321	NC_016595.1:99561-99945	99561	99945	384	VC1	VN1	OK	5.43948	2.28041	-1.25418	-0.785873	0.4118	0.960206	no
XLOC_001085	XLOC_001085	AZOBR_RS36905	AbSp_322	NC_016595.1:55218-55602	55218	55602	384	VC1	VN1	OK	5.82929	11.2193	0.944593	0.795365	0.4675	0.960206	no
XLOC_000914	XLOC_000914	AZOBR_RS27265	AbSp_323	NC_016595.1:261304-261688	261304	261688	384	VC1	VN1	OK	62.0666	105.525	0.765696	0.605658	0.5506	0.960206	no
XLOC_001134	XLOC_001134	AZOBR_RS26955	AbSp_324	NC_016595.1:193656-194043	193656	194043	387	VC1	VN1	OK	42.9103	368.276	3.10139	2.48573	0.023	0.596913	no
XLOC_001439	XLOC_001439	AZOBR_RS32265	AbSp_325	NC_016596.1:606821-607211	606821	607211	390	VC1	VN1	OK	8.36744	21.9971	1.39446	1.21622	0.2336	0.885631	no
XLOC_001881	XLOC_001881	AZOBR_RS03115	AbSp_326	NC_016617.1:664855-665245	664855	665245	390	VC1	VN1	OK	262.886	93.2091	-1.4959	-1.21712	0.2436	0.887473	no
XLOC_002865	XLOC_002865	AZOBR_RS06040	AbSp_327	NC_016617.1:1282266-1282656	1282266	1282656	390	VC1	VN1	OK	114.124	173.026	0.600388	0.456692	0.64195	0.960566	no
XLOC_003403	XLOC_003403	AZOBR_RS24635	AbSp_328	NC_016618.1:580220-580611	580220	580611	391	VC1	VN1	OK	12.1441	23.6761	0.96318	0.528878	0.58535	0.960206	no
XLOC_003657	XLOC_003657	AZOBR_RS36770	AbSp_329	NC_016618.1:580220-580611	580220	580611	391	VC1	VN1	OK	11.0595	6.856	-0.689849	-0.400227	0.67585	0.96223	no
XLOC_003372	XLOC_003372	AZOBR_RS36715	AbSp_33	NC_016618.1:479054-479234	479054	479234	180	VC1	VN1	OK	3.93652	16.0936	2.0315	0.957603	0.2288	0.881904	no
XLOC_001298	XLOC_001298	AZOBR_RS29930	AbSp_330	NC_016596.1:58584-58977	58584	58977	393	VC1	VN1	OK	2.83834	5.01836	0.822168	0.633086	0.54565	0.960206	no
XLOC_003006	XLOC_003006	AZOBR_RS09820	AbSp_331	NC_016617.1:2058216-2058609	2058216	2058609	393	VC1	VN1	OK	69.9887	80.6181	0.20398	0.178237	0.85355	0.970918	no
XLOC_000527	XLOC_000527	AZOBR_RS15275	AbSp_332	NC_016594.1:195073-195469	195073	195469	396	VC1	VN1	OK	21.2397	3.05772	-2.79623	-2.62064	0.01735	0.596913	no
XLOC_001397	XLOC_001397	AZOBR_RS31635	AbSp_333	NC_016596.1:461577-461973	461577	461973	396	VC1	VN1	OK	1.48705	47.2162	4.98876	3.49424	0.12395	0.742411	no
XLOC_000821	XLOC_000821	AZOBR_RS21465	AbSp_334	NC_016594.1:1593133-1593529	1593133	1593529	396	VC1	VN1	OK	126.467	48.7945	-1.37397	-1.08581	0.26505	0.905185	no
XLOC_002090	XLOC_002090	AZOBR_RS06930	AbSp_335	NC_016617.1:1466383-1466782	1466383	1466782	399	VC1	VN1	OK	64.699	69.6121	0.105594	0.0934007	0.9282	0.978164	no
XLOC_002808	XLOC_002808	AZOBR_RS05395	AbSp_336	NC_016617.1:1144382-1144784	1144382	1144784	402	VC1	VN1	OK	18.0015	155.195	3.10789	2.57027	0.0307	0.598808	no
XLOC_002827	XLOC_002827	nifX	AbSp_337	NC_016617.1:1176007-1176409	1176007	1176409	402	VC1	VN1	NOTEST	0	0.766378	inf	0	1	1	no
XLOC_002396	XLOC_002396	rnpB	AbSp_338	NC_016617.1:2578595-2578998	2578595	2578998	403	VC1	VN1	OK	16.2484	53.3333	1.71474	1.51232	0.1697	0.807884	no
XLOC_003633	XLOC_003633	AZOBR_RS36710	AbSp_339	NC_016618.1:477171-477576	477171	477576	405	VC1	VN1	OK	56.4353	22.4994	-1.32671	-1.20306	0.25305	0.898636	no
XLOC_002651	XLOC_002651	AZOBR_RS02350	AbSp_34	NC_016617.1:484406-484586	484406	484586	180	VC1	VN1	OK	2.66652	7.64567	1.51969	0.713514	0.3792	0.957786	no
XLOC_001792	XLOC_001792	AZOBR_RS01635	AbSp_340	NC_016617.1:334675-335080	334675	335080	405	VC1	VN1	OK	22.0599	9.68992	-1.18687	-1.10642	0.2854	0.918064	no
XLOC_003401	XLOC_003401	AZOBR_RS24575	AbSp_341	NC_016618.1:570216-570621	570216	570621	405	VC1	VN1	OK	5.24381	12.2293	1.22166	0.994969	0.3729	0.957786	no
XLOC_000543	XLOC_000543	AZOBR_RS15635	AbSp_342	NC_016594.1:263878-264283	263878	264283	405	VC1	VN1	OK	16.4404	24.3342	0.565745	0.517133	0.62495	0.960206	no
XLOC_002891	XLOC_002891	AZOBR_RS06945	AbSp_343	NC_016617.1:1468707-1469115	1468707	1469115	408	VC1	VN1	OK	98.3318	595.871	2.59927	2.03981	0.04125	0.603407	no
XLOC_000926	XLOC_000926	AZOBR_RS27405	AbSp_344	NC_016595.1:298345-298753	298345	298753	408	VC1	VN1	OK	19.3297	68.686	1.8292	1.47116	0.1689	0.806532	no
XLOC_003512	XLOC_003512	AZOBR_RS22570	AbSp_345	NC_016618.1:77457-77868	77457	77868	411	VC1	VN1	OK	3.53559	30.7108	3.11872	2.55319	0.04255	0.603407	no
XLOC_000440	XLOC_000440	AZOBR_RS21790	AbSp_346	NC_016594.1:1663389-1663800	1663389	1663800	411	VC1	VN1	OK	28.8516	5.85327	-2.30134	-1.9117	0.0913	0.695203	no
XLOC_001410	XLOC_001410	AZOBR_RS31850	AbSp_347	NC_016596.1:510239-510653	510239	510653	414	VC1	VN1	OK	253.799	2065.6	3.0248	2.26488	0.04155	0.603407	no
XLOC_001906	XLOC_001906	AZOBR_RS03630	AbSp_348	NC_016617.1:764046-764460	764046	764460	414	VC1	VN1	OK	31.7855	56.6709	0.834241	0.778256	0.42105	0.960206	no
XLOC_003406	XLOC_003406	AZOBR_RS24685	AbSp_349	NC_016618.1:591590-592004	591590	592004	414	VC1	VN1	OK	6.32307	11.7704	0.896463	0.762603	0.4518	0.960206	no
XLOC_003673	XLOC_003673	AZOBR_RS36805	AbSp_35	NC_016618.1:654316-654496	654316	654496	180	VC1	VN1	OK	106.014	58.1062	-0.867498	-0.765753	0.457	0.960206	no
XLOC_000723	XLOC_000723	AZOBR_RS19295	AbSp_350	NC_016594.1:1097728-1098145	1097728	1098145	417	VC1	VN1	OK	8.68738	15.2944	0.816007	0.721704	0.49165	0.960206	no
XLOC_000983	XLOC_000983	AZOBR_RS28310	AbSp_351	NC_016595.1:522502-522919	522502	522919	417	VC1	VN1	OK	4.0095	6.80836	0.763886	0.62214	0.5514	0.960206	no
XLOC_003679	XLOC_003679	AZOBR_RS25095	AbSp_352	NC_016618.1:685691-686108	685691	686108	417	VC1	VN1	OK	2.80732	2.36986	-0.244392	-0.201112	0.84325	0.970918	no
XLOC_003440	XLOC_003440	AZOBR_RS25010	AbSp_353	NC_016618.1:666430-666847	666430	666847	417	VC1	VN1	NOTEST	0	0	0	0	1	1	no
XLOC_001853	XLOC_001853	AZOBR_RS02765	AbSp_354	NC_016617.1:579145-579563	579145	579563	418	VC1	VN1	OK	4.51788	6.31201	0.482453	0.400267	0.714	0.965689	no
XLOC_003100	XLOC_003100	AZOBR_RS11795	AbSp_355	NC_016617.1:2472434-2472854	2472434	2472854	420	VC1	VN1	OK	5.51417	255.763	5.53552	4.34119	0.0127	0.596913	no
XLOC_002033	XLOC_002033	AZOBR_RS06035	AbSp_356	NC_016617.1:1281827-1282247	1281827	1282247	420	VC1	VN1	OK	17.8752	10.2174	-0.806936	-0.723399	0.48125	0.960206	no
XLOC_001299	XLOC_001299	AZOBR_RS29935	AbSp_357	NC_016596.1:58997-59417	58997	59417	420	VC1	VN1	OK	2.50703	4.736	0.917689	0.665082	0.5864	0.960206	no
XLOC_000512	XLOC_000512	AZOBR_RS15045	AbSp_358	NC_016594.1:149340-149760	149340	149760	420	VC1	VN1	NOTEST	0	0.950942	inf	0	1	1	no
XLOC_000028	XLOC_000028	AZOBR_RS34450	AbSp_359	NC_016594.1:140021-140444	140021	140444	423	VC1	VN1	OK	0	4.64154	inf	-nan	0.0114	0.596913	no
XLOC_000448	XLOC_000448	AZOBR_RS21850	AbSp_36	NC_016594.1:1675487-1675667	1675487	1675667	180	VC1	VN1	OK	17.1707	28.9474	0.753481	0.609222	0.5571	0.960206	no
XLOC_000324	XLOC_000324	cueR	AbSp_360	NC_016594.1:1217882-1218305	1217882	1218305	423	VC1	VN1	OK	43.4128	30.3848	-0.514772	-0.463017	0.64625	0.961249	no
XLOC_000043	XLOC_000043	AZOBR_RS15260	AbSp_361	NC_016594.1:193114-193537	193114	193537	423	VC1	VN1	NOTEST	0	0.603969	inf	0	1	1	no
XLOC_002754	XLOC_002754	AZOBR_RS04395	AbSp_362	NC_016617.1:923680-924106	923680	924106	426	VC1	VN1	OK	66.7748	20.0879	-1.73298	-1.4769	0.1647	0.803987	no
XLOC_001015	XLOC_001015	AZOBR_RS29030	AbSp_363	NC_016595.1:648508-648934	648508	648934	426	VC1	VN1	OK	35.9766	17.9473	-1.00329	-0.898991	0.36775	0.957786	no
XLOC_000750	XLOC_000750	AZOBR_RS34660	AbSp_364	NC_016594.1:1213741-1214167	1213741	1214167	426	VC1	VN1	OK	3.20788	6.00424	0.904359	0.692888	0.52485	0.960206	no
XLOC_000860	XLOC_000860	AZOBR_RS26535	AbSp_365	NC_016595.1:99109-99535	99109	99535	426	VC1	VN1	OK	2.56505	2.99735	0.224697	0.156188	0.8432	0.970918	no
XLOC_003663	XLOC_003663	AZOBR_RS24740	AbSp_366	NC_016618.1:605960-606386	605960	606386	426	VC1	VN1	OK	4.32536	3.87671	-0.157991	-0.121385	0.88355	0.973585	no
XLOC_003438	XLOC_003438	AZOBR_RS25000	AbSp_367	NC_016618.1:664665-665091	664665	665091	426	VC1	VN1	NOTEST	0	1.43068	inf	0	1	1	no
XLOC_001307	XLOC_001307	AZOBR_RS29995	AbSp_368	NC_016596.1:70453-70879	70453	70879	426	VC1	VN1	NOTEST	2.1256	2.62785	0.306009	0	1	1	no
XLOC_002014	XLOC_002014	AZOBR_RS05600	AbSp_369	NC_016617.1:1191224-1191653	1191224	1191653	429	VC1	VN1	OK	29.419	5.43329	-2.43685	-1.90538	0.1098	0.728977	no
XLOC_003253	XLOC_003253	AZOBR_RS36560	AbSp_37	NC_016618.1:35-215	35	215	180	VC1	VN1	NOTEST	0	0	0	0	1	1	no
XLOC_001011	XLOC_001011	AZOBR_RS29010	AbSp_370	NC_016595.1:646645-647074	646645	647074	429	VC1	VN1	OK	9.45769	5.86605	-0.689097	-0.592811	0.5721	0.960206	no
XLOC_002484	XLOC_002484	AZOBR_RS13435	AbSp_371	NC_016617.1:2852956-2853385	2852956	2853385	429	VC1	VN1	NOTEST	0.841096	0.616625	-0.447877	0	1	1	no
XLOC_000782	XLOC_000782	AZOBR_RS20820	AbSp_372	NC_016594.1:1425029-1425461	1425029	1425461	432	VC1	VN1	OK	0.796985	6.57323	3.04398	1.47266	0.1314	0.751677	no
XLOC_001744	XLOC_001744	AZOBR_RS00570	AbSp_373	NC_016617.1:114304-114736	114304	114736	432	VC1	VN1	OK	33.5429	75.5967	1.17232	1.00604	0.33475	0.957496	no
XLOC_000938	XLOC_000938	AZOBR_RS27570	AbSp_374	NC_016595.1:347133-347565	347133	347565	432	VC1	VN1	OK	42.1394	41.9257	-0.00733539	-0.00666882	0.98545	0.993551	no
XLOC_003250	XLOC_003250	AZOBR_RS14360	AbSp_375	NC_016617.1:3022976-3023411	3022976	3023411	435	VC1	VN1	OK	1.68207	6.25969	1.89585	1.3106	0.25595	0.898636	no
XLOC_002162	XLOC_002162	AZOBR_RS07915	AbSp_376	NC_016617.1:1667740-1668175	1667740	1668175	435	VC1	VN1	OK	17.2361	6.81175	-1.33934	-1.20542	0.2594	0.899583	no
XLOC_003854	XLOC_003854	AZOBR_RS33200	AbSp_377	NC_016619.1:137941-138376	137941	138376	435	VC1	VN1	OK	57.8085	26.2096	-1.14119	-1.02308	0.33245	0.953424	no
XLOC_002501	XLOC_002501	AZOBR_RS13775	AbSp_378	NC_016617.1:2909770-2910205	2909770	2910205	435	VC1	VN1	OK	6.76681	3.32002	-1.02728	-0.842428	0.3938	0.957786	no
XLOC_000182	XLOC_000182	AZOBR_RS34575	AbSp_379	NC_016594.1:751723-752161	751723	752161	438	VC1	VN1	OK	24.4811	3.85352	-2.66742	-2.20411	0.0701	0.653052	no
XLOC_001348	XLOC_001348	AZOBR_RS30715	AbSp_38	NC_016596.1:251268-251451	251268	251451	183	VC1	VN1	OK	453.436	8048.83	4.14981	3.16022	0.01165	0.596913	no
XLOC_002944	XLOC_002944	AZOBR_RS08380	AbSp_380	NC_016617.1:1761110-1761548	1761110	1761548	438	VC1	VN1	OK	338.516	107.948	-1.64888	-1.23241	0.2365	0.885696	no
XLOC_000934	XLOC_000934	AZOBR_RS27550	AbSp_381	NC_016595.1:343830-344268	343830	344268	438	VC1	VN1	OK	73.811	39.8068	-0.890822	-0.760468	0.41845	0.960206	no
XLOC_002365	XLOC_002365	AZOBR_RS11640	AbSp_382	NC_016617.1:2434667-2435108	2434667	2435108	441	VC1	VN1	OK	259.241	38.0665	-2.7677	-2.15553	0.0494	0.603728	no
XLOC_002873	XLOC_002873	AZOBR_RS06315	AbSp_383	NC_016617.1:1338203-1338644	1338203	1338644	441	VC1	VN1	OK	35.5546	194.256	2.44985	1.90797	0.0952	0.704032	no
XLOC_002315	XLOC_002315	AZOBR_RS10385	AbSp_384	NC_016617.1:2182110-2182554	2182110	2182554	444	VC1	VN1	OK	28.8481	58.3249	1.01564	0.895168	0.37105	0.957786	no
XLOC_000187	XLOC_000187	AZOBR_RS17810	AbSp_385	NC_016594.1:755731-756175	755731	756175	444	VC1	VN1	OK	4.72285	2.17829	-1.11646	-0.828148	0.4157	0.960206	no
XLOC_002432	XLOC_002432	AZOBR_RS12860	AbSp_386	NC_016617.1:2711206-2711650	2711206	2711650	444	VC1	VN1	OK	34.0404	24.1054	-0.497894	-0.426327	0.6843	0.96223	no
XLOC_002864	XLOC_002864	AZOBR_RS06030	AbSp_387	NC_016617.1:1281291-1281735	1281291	1281735	444	VC1	VN1	OK	18.7308	25.1003	0.422297	0.396646	0.6907	0.96223	no
XLOC_000594	XLOC_000594	AZOBR_RS16560	AbSp_388	NC_016594.1:467916-468363	467916	468363	447	VC1	VN1	OK	32.3627	70.3202	1.11961	0.953095	0.3692	0.957786	no
XLOC_002482	XLOC_002482	AZOBR_RS13415	AbSp_389	NC_016617.1:2849048-2849495	2849048	2849495	447	VC1	VN1	OK	4.34896	7.50853	0.78786	0.685346	0.5078	0.960206	no
XLOC_002183	XLOC_002183	AZOBR_RS08270	AbSp_39	NC_016617.1:1741232-1741415	1741232	1741415	183	VC1	VN1	OK	10.8689	0	-inf	-nan	0.01445	0.596913	no
XLOC_003755	XLOC_003755	AZOBR_RS32820	AbSp_390	NC_016619.1:45197-45647	45197	45647	450	VC1	VN1	OK	6.91909	1152.3	7.37972	6.01431	0.0025	0.469158	no
XLOC_000102	XLOC_000102	AZOBR_RS16390	AbSp_391	NC_016594.1:425955-426405	425955	426405	450	VC1	VN1	OK	39.8958	3.30199	-3.59483	-3.26087	0.00575	0.469158	no
XLOC_002025	XLOC_002025	AZOBR_RS05930	AbSp_392	NC_016617.1:1257642-1258092	1257642	1258092	450	VC1	VN1	OK	9.5779	40.5879	2.08327	1.87808	0.08465	0.691406	no
XLOC_002505	XLOC_002505	AZOBR_RS13795	AbSp_393	NC_016617.1:2911284-2911734	2911284	2911734	450	VC1	VN1	OK	3.14003	11.439	1.86511	1.58589	0.1604	0.797621	no
XLOC_002255	XLOC_002255	AZOBR_RS09350	AbSp_394	NC_016617.1:1954362-1954812	1954362	1954812	450	VC1	VN1	OK	16.8176	5.93451	-1.50277	-1.3308	0.2029	0.851682	no
XLOC_003593	XLOC_003593	AZOBR_RS23780	AbSp_395	NC_016618.1:367344-367794	367344	367794	450	VC1	VN1	OK	210.734	327	0.633867	0.478492	0.64525	0.961249	no
XLOC_001234	XLOC_001234	AZOBR_RS28520	AbSp_396	NC_016595.1:573374-573824	573374	573824	450	VC1	VN1	NOTEST	2.36495	2.11384	-0.161949	0	1	1	no
XLOC_003429	XLOC_003429	AZOBR_RS24935,AZOBR_RS36810	AbSp_397	NC_016618.1:654727-655179	654727	655179	452	VC1	VN1	OK	61.9923	121.972	0.976388	0.704817	0.46845	0.960206	no
XLOC_002275	XLOC_002275	AZOBR_RS09725	AbSp_398	NC_016617.1:2037246-2037699	2037246	2037699	453	VC1	VN1	OK	142.971	769.136	2.42751	1.80404	0.0912	0.695203	no
XLOC_000281	XLOC_000281	AZOBR_RS19255	AbSp_399	NC_016594.1:1088105-1088558	1088105	1088558	453	VC1	VN1	OK	79.3765	17.7733	-2.159	-1.57581	0.15435	0.785459	no
XLOC_002570	XLOC_002570	AZOBR_RS00445	AbSp_4	NC_016617.1:85131-85205	85131	85205	74	VC1	VN1	OK	10741	7285.31	-0.560072	-0.419013	0.68115	0.96223	no
XLOC_003794	XLOC_003794	AZOBR_RS37640	AbSp_40	NC_016619.1:160376-160559	160376	160559	183	VC1	VN1	OK	2.78715	0	-inf	-nan	0.06185	0.633322	no
XLOC_002447	XLOC_002447	AZOBR_RS13055	AbSp_400	NC_016617.1:2756405-2756858	2756405	2756858	453	VC1	VN1	OK	54.984	24.2343	-1.18196	-1.07429	0.2909	0.922247	no
XLOC_001182	XLOC_001182	AZOBR_RS27735	AbSp_401	NC_016595.1:387222-387675	387222	387675	453	VC1	VN1	OK	9.3816	3.91875	-1.25944	-1.09051	0.31065	0.937292	no
XLOC_001271	XLOC_001271	AZOBR_RS29390	AbSp_402	NC_016595.1:715885-716338	715885	716338	453	VC1	VN1	OK	8.69091	9.65774	0.15218	0.132976	0.89655	0.975378	no
XLOC_000332	XLOC_000332	AZOBR_RS19895	AbSp_403	NC_016594.1:1227717-1228170	1227717	1228170	453	VC1	VN1	NOTEST	1.76043	0.861474	-1.03104	0	1	1	no
XLOC_002507	XLOC_002507	AZOBR_RS13805,AZOBR_RS13810	AbSp_404	NC_016617.1:2912396-2912851	2912396	2912851	455	VC1	VN1	OK	2.55962	11.2283	2.13314	1.23238	0.19245	0.843103	no
XLOC_003427	XLOC_003427	AZOBR_RS24915	AbSp_405	NC_016618.1:652344-652800	652344	652800	456	VC1	VN1	OK	5.77305	4.46295	-0.371336	-0.318606	0.7485	0.970918	no
XLOC_002160	XLOC_002160	AZOBR_RS07905	AbSp_406	NC_016617.1:1665822-1666278	1665822	1666278	456	VC1	VN1	NOTEST	0.624072	1.24683	0.998483	0	1	1	no
XLOC_002281	XLOC_002281	AZOBR_RS09815	AbSp_407	NC_016617.1:2057726-2058185	2057726	2058185	459	VC1	VN1	OK	96.2283	50.3956	-0.933163	-0.782013	0.42525	0.960206	no
XLOC_002967	XLOC_002967	AZOBR_RS08940	AbSp_408	NC_016617.1:1870965-1871424	1870965	1871424	459	VC1	VN1	OK	91.9423	76.5845	-0.263677	-0.202688	0.84195	0.970918	no
XLOC_003590	XLOC_003590	AZOBR_RS23685	AbSp_409	NC_016618.1:348364-348826	348364	348826	462	VC1	VN1	OK	4.64182	137.132	4.88473	3.89486	0.0083	0.533815	no
XLOC_002677	XLOC_002677	AZOBR_RS02780	AbSp_41	NC_016617.1:588827-589010	588827	589010	183	VC1	VN1	OK	17.4374	1.39041	-3.64861	-2.28624	0.1625	0.798881	no
XLOC_000297	XLOC_000297	AZOBR_RS19515	AbSp_410	NC_016594.1:1150782-1151244	1150782	1151244	462	VC1	VN1	OK	141.891	15.8314	-3.16393	-2.57715	0.0264	0.596913	no
XLOC_003594	XLOC_003594	AZOBR_RS23805	AbSp_411	NC_016618.1:371750-372212	371750	372212	462	VC1	VN1	OK	69.423	296.304	2.09359	1.64987	0.09675	0.707932	no
XLOC_001419	XLOC_001419	soxR	AbSp_412	NC_016596.1:526709-527171	526709	527171	462	VC1	VN1	OK	38.6795	47.8346	0.306487	0.257938	0.8025	0.970918	no
XLOC_000955	XLOC_000955	AZOBR_RS27905	AbSp_413	NC_016595.1:430567-431032	430567	431032	465	VC1	VN1	OK	4.44091	14.4123	1.69837	1.47095	0.1858	0.835699	no
XLOC_002487	XLOC_002487	AZOBR_RS35955	AbSp_414	NC_016617.1:2855560-2856025	2855560	2856025	465	VC1	VN1	OK	1.39237	4.03188	1.53391	1.02923	0.3958	0.958041	no
XLOC_002826	XLOC_002826	AZOBR_RS05535	AbSp_415	NC_016617.1:1175538-1176003	1175538	1176003	465	VC1	VN1	OK	2.99003	2.1104	-0.502641	-0.368569	0.7274	0.970918	no
XLOC_000649	XLOC_000649	AZOBR_RS17740	AbSp_416	NC_016594.1:741705-742170	741705	742170	465	VC1	VN1	NOTEST	0.737336	0.679934	-0.116928	0	1	1	no
XLOC_002790	XLOC_002790	AZOBR_RS05120	AbSp_417	NC_016617.1:1086034-1086502	1086034	1086502	468	VC1	VN1	OK	5.23131	2.12584	-1.29914	-1.01085	0.36135	0.957786	no
XLOC_000183	XLOC_000183	AZOBR_RS17790	AbSp_418	NC_016594.1:752317-752785	752317	752785	468	VC1	VN1	OK	1.70221	3.23692	0.927216	0.72347	0.5255	0.960206	no
XLOC_002158	XLOC_002158	AZOBR_RS07895	AbSp_419	NC_016617.1:1663966-1664437	1663966	1664437	471	VC1	VN1	OK	12.6331	220.605	4.12619	3.37572	0.0047	0.469158	no
XLOC_003731	XLOC_003731	AZOBR_RS25720	AbSp_42	NC_016618.1:817290-817473	817290	817473	183	VC1	VN1	OK	58.185	24.2988	-1.25976	-1.12933	0.2687	0.908429	no
XLOC_003145	XLOC_003145	AZOBR_RS12615	AbSp_420	NC_016617.1:2658562-2659033	2658562	2659033	471	VC1	VN1	OK	12.8192	4.09877	-1.64505	-1.40565	0.19955	0.850211	no
XLOC_003431	XLOC_003431	AZOBR_RS24950	AbSp_421	NC_016618.1:656751-657222	656751	657222	471	VC1	VN1	OK	5.9745	11.6855	0.967829	0.849129	0.43185	0.960206	no
XLOC_001016	XLOC_001016	AZOBR_RS29035,AZOBR_RS29040	AbSp_422	NC_016595.1:648936-649409	648936	649409	473	VC1	VN1	OK	19.083	14.0413	-0.442616	-0.356067	0.7144	0.965689	no
XLOC_000150	XLOC_000150	AZOBR_RS17290	AbSp_423	NC_016594.1:629293-629767	629293	629767	474	VC1	VN1	OK	90.3121	61.7493	-0.548498	-0.421713	0.67415	0.96223	no
XLOC_000423	XLOC_000423	AZOBR_RS21455	AbSp_424	NC_016594.1:1591719-1592196	1591719	1592196	477	VC1	VN1	OK	75.5285	11.3704	-2.73174	-2.17195	0.06055	0.633311	no
XLOC_001959	XLOC_001959	AZOBR_RS04595	AbSp_425	NC_016617.1:965520-965997	965520	965997	477	VC1	VN1	OK	1.16003	5.88068	2.34182	1.6588	0.16075	0.798215	no
XLOC_000314	XLOC_000314	AZOBR_RS19725	AbSp_426	NC_016594.1:1196390-1196867	1196390	1196867	477	VC1	VN1	OK	31.8528	11.1979	-1.50819	-1.28936	0.2359	0.885696	no
XLOC_001944	XLOC_001944	bfr	AbSp_427	NC_016617.1:929437-929914	929437	929914	477	VC1	VN1	OK	30.1108	12.0391	-1.32255	-1.14063	0.28445	0.918064	no
XLOC_001045	XLOC_001045	AZOBR_RS29335	AbSp_428	NC_016595.1:703031-703508	703031	703508	477	VC1	VN1	OK	3.17315	3.96305	0.320694	0.259295	0.81855	0.970918	no
XLOC_001620	XLOC_001620	AZOBR_RS31855	AbSp_429	NC_016596.1:510695-511173	510695	511173	478	VC1	VN1	OK	439.353	963.261	1.13255	0.810571	0.38985	0.957786	no
XLOC_003400	XLOC_003400	AZOBR_RS24570	AbSp_43	NC_016618.1:569981-570164	569981	570164	183	VC1	VN1	OK	3.19318	6.40142	1.0034	0.697337	0.4347	0.960206	no
XLOC_001411	XLOC_001411	AZOBR_RS37435	AbSp_430	NC_016596.1:510695-511173	510695	511173	478	VC1	VN1	OK	15.7319	78.1546	2.31264	0.332505	0.4993	0.960206	no
XLOC_003230	XLOC_003230	AZOBR_RS13880	AbSp_431	NC_016617.1:2920207-2920687	2920207	2920687	480	VC1	VN1	OK	11.7034	26.3097	1.16866	1.03141	0.33745	0.957786	no
XLOC_002341	XLOC_002341	AZOBR_RS11030	AbSp_432	NC_016617.1:2320626-2321106	2320626	2321106	480	VC1	VN1	OK	355.315	193.156	-0.879336	-0.659139	0.5132	0.960206	no
XLOC_001452	XLOC_001452	AZOBR_RS32440	AbSp_433	NC_016596.1:642733-643213	642733	643213	480	VC1	VN1	NOTEST	0.594516	2.02303	1.76673	0	1	1	no
XLOC_001528	XLOC_001528	gapA	AbSp_434	NC_016596.1:131139-131621	131139	131621	482	VC1	VN1	OK	71.4493	60.4096	-0.242142	-0.20856	0.82745	0.970918	no
XLOC_003721	XLOC_003721	AZOBR_RS25560	AbSp_435	NC_016618.1:784175-784658	784175	784658	483	VC1	VN1	OK	56.7081	10.0494	-2.49645	-2.09071	0.05155	0.603728	no
XLOC_003334	XLOC_003334	AZOBR_RS23825	AbSp_436	NC_016618.1:376900-377383	376900	377383	483	VC1	VN1	OK	5.07725	5.83552	0.200816	0.174107	0.8592	0.970918	no
XLOC_003548	XLOC_003548	AZOBR_RS23100	AbSp_437	NC_016618.1:199163-199646	199163	199646	483	VC1	VN1	OK	44.0902	41.8516	-0.0751734	-0.0647837	0.95065	0.980892	no
XLOC_003783	XLOC_003783	AZOBR_RS33170	AbSp_438	NC_016619.1:128337-128820	128337	128820	483	VC1	VN1	OK	20.3287	20.3484	0.00139329	0.00130637	0.97485	0.992011	no
XLOC_003208	XLOC_003208	AZOBR_RS13580	AbSp_439	NC_016617.1:2881042-2881528	2881042	2881528	486	VC1	VN1	OK	6.59425	18.8201	1.51299	1.34709	0.20425	0.851698	no
XLOC_001529	XLOC_001529	AZOBR_RS30255	AbSp_44	NC_016596.1:132093-132276	132093	132276	183	VC1	VN1	OK	10.9486	6.70168	-0.708155	-0.431113	0.64965	0.961397	no
XLOC_001285	XLOC_001285	AZOBR_RS29725	AbSp_440	NC_016596.1:15319-15805	15319	15805	486	VC1	VN1	OK	1.43057	5.41788	1.92114	1.30794	0.2724	0.909138	no
XLOC_000599	XLOC_000599	AZOBR_RS16625	AbSp_441	NC_016594.1:487611-488097	487611	488097	486	VC1	VN1	OK	9.7628	20.1911	1.04836	0.963452	0.3465	0.957786	no
XLOC_001346	XLOC_001346	AZOBR_RS30695	AbSp_442	NC_016596.1:245951-246437	245951	246437	486	VC1	VN1	OK	3.26571	2.15023	-0.602908	-0.36704	0.65655	0.961397	no
XLOC_002619	XLOC_002619	AZOBR_RS01450	AbSp_443	NC_016617.1:300721-301210	300721	301210	489	VC1	VN1	OK	143.08	37.3059	-1.93934	-1.5546	0.15395	0.785459	no
XLOC_001851	XLOC_001851	AZOBR_RS34055	AbSp_444	NC_016617.1:575911-576400	575911	576400	489	VC1	VN1	NOTEST	0	0.138432	inf	0	1	1	no
XLOC_002061	XLOC_002061	AZOBR_RS34150	AbSp_445	NC_016617.1:1386018-1386510	1386018	1386510	492	VC1	VN1	OK	0	9.78685	inf	-nan	0.00165	0.461467	no
XLOC_000724	XLOC_000724	AZOBR_RS19300	AbSp_446	NC_016594.1:1098196-1098688	1098196	1098688	492	VC1	VN1	OK	86.2716	354.548	2.03902	1.46952	0.1746	0.821047	no
XLOC_002051	XLOC_002051	AZOBR_RS37725	AbSp_447	NC_016617.1:1341942-1342434	1341942	1342434	492	VC1	VN1	OK	18.7347	24.994	0.415868	0.390196	0.6912	0.96223	no
XLOC_001048	XLOC_001048	AZOBR_RS29350	AbSp_448	NC_016595.1:705229-705724	705229	705724	495	VC1	VN1	OK	8.24851	17.2091	1.06096	0.952779	0.37355	0.957786	no
XLOC_002011	XLOC_002011	AZOBR_RS05515	AbSp_449	NC_016617.1:1173647-1174145	1173647	1174145	498	VC1	VN1	OK	20.2349	841.26	5.37763	4.4126	0.00065	0.321379	no
XLOC_003222	XLOC_003222	AZOBR_RS13695	AbSp_45	NC_016617.1:2901546-2901732	2901546	2901732	186	VC1	VN1	OK	0	193.89	inf	-nan	0.0001	0.115367	no
XLOC_001248	XLOC_001248	AZOBR_RS35040	AbSp_450	NC_016595.1:641041-641539	641041	641539	498	VC1	VN1	OK	26.0091	3.96386	-2.71404	-2.3431	0.04145	0.603407	no
XLOC_001638	XLOC_001638	AZOBR_RS32120	AbSp_451	NC_016596.1:577246-577744	577246	577744	498	VC1	VN1	OK	2.78683	14.7436	2.40339	1.97626	0.0742	0.654772	no
XLOC_001605	XLOC_001605	AZOBR_RS31560	AbSp_452	NC_016596.1:447388-447886	447388	447886	498	VC1	VN1	OK	1.82096	10.6088	2.5425	1.99534	0.1173	0.735619	no
XLOC_000274	XLOC_000274	AZOBR_RS19205	AbSp_453	NC_016594.1:1076803-1077301	1076803	1077301	498	VC1	VN1	OK	1.75576	8.43491	2.26428	1.79835	0.14235	0.771007	no
XLOC_000357	XLOC_000357	AZOBR_RS20310	AbSp_454	NC_016594.1:1326172-1326670	1326172	1326670	498	VC1	VN1	OK	16.8421	49.5491	1.55679	1.384	0.1881	0.835705	no
XLOC_001161	XLOC_001161	AZOBR_RS27490	AbSp_455	NC_016595.1:319864-320362	319864	320362	498	VC1	VN1	OK	7.00709	2.26004	-1.63247	-1.4135	0.19105	0.840183	no
XLOC_001492	XLOC_001492	AZOBR_RS29815	AbSp_456	NC_016596.1:37529-38027	37529	38027	498	VC1	VN1	OK	3.77039	4.63786	0.298746	0.229528	0.83265	0.970918	no
XLOC_001654	XLOC_001654	AZOBR_RS32425	AbSp_457	NC_016596.1:640427-640925	640427	640925	498	VC1	VN1	NOTEST	1.7751	0	-inf	0	1	1	no
XLOC_001007	XLOC_001007	AZOBR_RS37165,AZOBR_RS37170	AbSp_458	NC_016595.1:642776-643275	642776	643275	499	VC1	VN1	OK	716.93	553.954	-0.372067	-0.270235	0.75685	0.970918	no
XLOC_003831	XLOC_003831	AZOBR_RS32955	AbSp_46	NC_016619.1:73621-73807	73621	73807	186	VC1	VN1	OK	5.4913	18.3705	1.74217	1.16897	0.30825	0.937292	no
XLOC_003283	XLOC_003283	AZOBR_RS36595	AbSp_47	NC_016618.1:127000-127186	127000	127186	186	VC1	VN1	OK	18.0107	9.74158	-0.886626	-0.736754	0.4834	0.960206	no
XLOC_000302	XLOC_000302	AZOBR_RS19545	AbSp_48	NC_016594.1:1157170-1157356	1157170	1157356	186	VC1	VN1	OK	4.20299	4.50773	0.100985	0.0568793	0.80335	0.970918	no
XLOC_000241	XLOC_000241	AZOBR_RS18600	AbSp_49	NC_016594.1:945119-945305	945119	945305	186	VC1	VN1	NOTEST	0	0	0	0	1	1	no
XLOC_002009	XLOC_002009	AZOBR_RS05420	AbSp_5	NC_016617.1:1149457-1149532	1149457	1149532	75	VC1	VN1	OK	220.543	675.046	1.61392	1.29983	0.21315	0.868919	no
XLOC_003381	XLOC_003381	AZOBR_RS36735	AbSp_50	NC_016618.1:512122-512308	512122	512308	186	VC1	VN1	NOTEST	0	1.20218	inf	0	1	1	no
XLOC_003506	XLOC_003506	AZOBR_RS36580	AbSp_51	NC_016618.1:56673-56862	56673	56862	189	VC1	VN1	OK	75.8142	12.4539	-2.60587	-2.27881	0.0439	0.603407	no
XLOC_000289	XLOC_000289	AZOBR_RS36330	AbSp_52	NC_016594.1:1129442-1129631	1129442	1129631	189	VC1	VN1	OK	6.01623	0	-inf	-nan	0.0593	0.631871	no
XLOC_000050	XLOC_000050	AZOBR_RS15335	AbSp_53	NC_016594.1:204870-205059	204870	205059	189	VC1	VN1	OK	2.7551	86.3478	4.96998	2.38892	0.12045	0.740457	no
XLOC_002258	XLOC_002258	AZOBR_RS34225	AbSp_54	NC_016617.1:1957863-1958052	1957863	1958052	189	VC1	VN1	OK	2.48929	5.08966	1.03184	0.442743	0.46485	0.960206	no
XLOC_002917	XLOC_002917	AZOBR_RS07935	AbSp_55	NC_016617.1:1671854-1672043	1671854	1672043	189	VC1	VN1	OK	13.4331	17.927	0.416343	0.319878	0.7367	0.970918	no
XLOC_001216	XLOC_001216	AZOBR_RS28260	AbSp_56	NC_016595.1:509262-509451	509262	509451	189	VC1	VN1	NOTEST	0	0	0	0	1	1	no
XLOC_001316	XLOC_001316	AZOBR_RS37290	AbSp_57	NC_016596.1:99844-100033	99844	100033	189	VC1	VN1	NOTEST	0	0	0	0	1	1	no
XLOC_002845	XLOC_002845	AZOBR_RS05660	AbSp_58	NC_016617.1:1199366-1199558	1199366	1199558	192	VC1	VN1	OK	0	117.01	inf	-nan	0.0001	0.115367	no
XLOC_001127	XLOC_001127	AZOBR_RS36940	AbSp_59	NC_016595.1:160041-160233	160041	160233	192	VC1	VN1	OK	0	10.2805	inf	-nan	0.006	0.469158	no
XLOC_002270	XLOC_002270	AZOBR_RS09700	AbSp_6	NC_016617.1:2033753-2033828	2033753	2033828	75	VC1	VN1	OK	49.4245	39.5419	-0.321843	-0.131083	0.43755	0.960206	no
XLOC_002498	XLOC_002498	AZOBR_RS13755	AbSp_60	NC_016617.1:2906914-2907106	2906914	2907106	192	VC1	VN1	OK	2.82328	0	-inf	-nan	0.06185	0.633322	no
XLOC_000462	XLOC_000462	AZOBR_RS21995	AbSp_61	NC_016594.1:1705636-1705828	1705636	1705828	192	VC1	VN1	OK	9.06592	13.1641	0.538083	0.400727	0.71605	0.966933	no
XLOC_003504	XLOC_003504	AZOBR_RS36570	AbSp_62	NC_016618.1:52293-52485	52293	52485	192	VC1	VN1	NOTEST	0	1.77283	inf	0	1	1	no
XLOC_003017	XLOC_003017	AZOBR_RS10360,AZOBR_RS10365	AbSp_63	NC_016617.1:2177534-2177727	2177534	2177727	193	VC1	VN1	OK	2878.28	2158.36	-0.415274	-0.281157	0.7667	0.970918	no
XLOC_003759	XLOC_003759	AZOBR_RS37575	AbSp_64	NC_016619.1:54271-54466	54271	54466	195	VC1	VN1	OK	0	11.1888	inf	-nan	0.006	0.469158	no
XLOC_001260	XLOC_001260	AZOBR_RS29265	AbSp_65	NC_016595.1:689423-689618	689423	689618	195	VC1	VN1	OK	0	3.64177	inf	-nan	0.02095	0.596913	no
XLOC_000242	XLOC_000242	AZOBR_RS36290	AbSp_66	NC_016594.1:945368-945563	945368	945563	195	VC1	VN1	OK	0	4.41882	inf	-nan	0.02095	0.596913	no
XLOC_001420	XLOC_001420	AZOBR_RS37445	AbSp_67	NC_016596.1:527184-527379	527184	527379	195	VC1	VN1	OK	8.7278	108.935	3.6417	2.93809	0.0322	0.598808	no
XLOC_003706	XLOC_003706	AZOBR_RS36820	AbSp_68	NC_016618.1:741010-741205	741010	741205	195	VC1	VN1	OK	0	5.03467	inf	-nan	0.0734	0.653052	no
XLOC_001695	XLOC_001695	AZOBR_RS37700	AbSp_69	NC_016597.1:159561-159756	159561	159756	195	VC1	VN1	OK	10.5155	4.33375	-1.27882	-0.693961	0.2634	0.904392	no
XLOC_002271	XLOC_002271	AZOBR_RS09705	AbSp_7	NC_016617.1:2033960-2034035	2033960	2034035	75	VC1	VN1	OK	49.4245	79.0839	0.678157	0.290985	0.6719	0.96223	no
XLOC_000734	XLOC_000734	AZOBR_RS19440	AbSp_70	NC_016594.1:1134509-1134707	1134509	1134707	198	VC1	VN1	OK	214.235	71.4155	-1.58488	-1.35473	0.19545	0.845806	no
XLOC_000566	XLOC_000566	AZOBR_RS16050	AbSp_71	NC_016594.1:350070-350268	350070	350268	198	VC1	VN1	NOTEST	0	0	0	0	1	1	no
XLOC_001202	XLOC_001202	AZOBR_RS28035	AbSp_72	NC_016595.1:460003-460201	460003	460201	198	VC1	VN1	NOTEST	0	0	0	0	1	1	no
XLOC_001357	XLOC_001357	AZOBR_RS35200	AbSp_73	NC_016596.1:281651-281852	281651	281852	201	VC1	VN1	OK	9514.16	639.783	-3.89442	-3.11089	0.0073	0.515618	no
XLOC_003753	XLOC_003753	AZOBR_RS35295	AbSp_74	NC_016619.1:34896-35097	34896	35097	201	VC1	VN1	OK	14.6432	5.91077	-1.30881	-0.970824	0.38055	0.957786	no
XLOC_000738	XLOC_000738	AZOBR_RS19490	AbSp_75	NC_016594.1:1147108-1147309	1147108	1147309	201	VC1	VN1	OK	9.48277	20.3263	1.09996	0.842754	0.4081	0.960206	no
XLOC_000838	XLOC_000838	-	AbSp_76	NC_016594.1:923386-923587	923386	923587	201	VC1	VN1	OK	41.9783	63.0855	0.587665	0.544255	0.58735	0.960206	no
XLOC_001070	XLOC_001070	AZOBR_RS36890	AbSp_77	NC_016595.1:24401-24602	24401	24602	201	VC1	VN1	NOTEST	1.7607	0.292653	-2.58888	0	1	1	no
XLOC_003586	XLOC_003586	AZOBR_RS23665	AbSp_78	NC_016618.1:342258-342462	342258	342462	204	VC1	VN1	OK	143.101	29.5521	-2.2757	-1.97716	0.07485	0.657152	no
XLOC_003330	XLOC_003330	AZOBR_RS23765	AbSp_79	NC_016618.1:364578-364782	364578	364782	204	VC1	VN1	OK	173.178	428.07	1.30559	1.04444	0.31915	0.942473	no
XLOC_002154	XLOC_002154	AZOBR_RS07870	AbSp_8	NC_016617.1:1659520-1659596	1659520	1659596	76	VC1	VN1	OK	3224.96	44002.6	3.77023	3.03452	0.01065	0.585074	no
XLOC_000922	XLOC_000922	AZOBR_RS36990	AbSp_80	NC_016595.1:282582-282786	282582	282786	204	VC1	VN1	OK	6.19587	2.14907	-1.5276	-1.06184	0.3942	0.957786	no
XLOC_000675	XLOC_000675	AZOBR_RS18100	AbSp_81	NC_016594.1:818161-818365	818161	818365	204	VC1	VN1	OK	222.03	471.236	1.0857	0.78489	0.45965	0.960206	no
XLOC_003221	XLOC_003221	AZOBR_RS13680	AbSp_82	NC_016617.1:2900602-2900806	2900602	2900806	204	VC1	VN1	OK	54.8827	30.7829	-0.834222	-0.738797	0.46885	0.960206	no
XLOC_001006	XLOC_001006	AZOBR_RS28960	AbSp_83	NC_016595.1:640827-641031	640827	641031	204	VC1	VN1	OK	18.8714	10.6276	-0.828386	-0.671287	0.51445	0.960206	no
XLOC_003533	XLOC_003533	AZOBR_RS22865	AbSp_84	NC_016618.1:140021-140225	140021	140225	204	VC1	VN1	OK	60808.6	90690.7	0.576679	0.571503	0.534	0.960206	no
XLOC_001313	XLOC_001313	AZOBR_RS35145	AbSp_85	NC_016596.1:91979-92183	91979	92183	204	VC1	VN1	OK	21.4481	13.6665	-0.650208	-0.569074	0.5679	0.960206	no
XLOC_000891	XLOC_000891	rpsU	AbSp_86	NC_016595.1:196539-196743	196539	196743	204	VC1	VN1	OK	6.68354	10.7075	0.679938	0.57252	0.5868	0.960206	no
XLOC_001019	XLOC_001019	AZOBR_RS29070	AbSp_87	NC_016595.1:652686-652890	652686	652890	204	VC1	VN1	OK	4.04129	3.28321	-0.29971	-0.168811	0.8005	0.970918	no
XLOC_002517	XLOC_002517	AZOBR_RS13945	AbSp_88	NC_016617.1:2930189-2930393	2930189	2930393	204	VC1	VN1	NOTEST	0	0	0	0	1	1	no
XLOC_002989	XLOC_002989	AZOBR_RS34220	AbSp_89	NC_016617.1:1957534-1957741	1957534	1957741	207	VC1	VN1	OK	7.11914	0	-inf	-nan	0.0593	0.631871	no
XLOC_000303	XLOC_000303	AZOBR_RS19550	AbSp_9	NC_016594.1:1157454-1157530	1157454	1157530	76	VC1	VN1	OK	78.3846	461.408	2.5574	1.82717	0.15685	0.787892	no
XLOC_000322	XLOC_000322	AZOBR_RS19835	AbSp_90	NC_016594.1:1215182-1215389	1215182	1215389	207	VC1	VN1	OK	9.74854	48.909	2.32684	1.91497	0.08665	0.691406	no
XLOC_002825	XLOC_002825	AZOBR_RS05530	AbSp_91	NC_016617.1:1175321-1175528	1175321	1175528	207	VC1	VN1	OK	101.6	33.1916	-1.61401	-1.47125	0.1552	0.785904	no
XLOC_003125	XLOC_003125	AZOBR_RS12135	AbSp_92	NC_016617.1:2550722-2550929	2550722	2550929	207	VC1	VN1	NOTEST	0	2.4069	inf	0	1	1	no
XLOC_000952	XLOC_000952	AZOBR_RS37075	AbSp_93	NC_016595.1:427466-427676	427466	427676	210	VC1	VN1	OK	0	7.97932	inf	-nan	0.0208	0.596913	no
XLOC_000385	XLOC_000385	AZOBR_RS36420	AbSp_94	NC_016594.1:1448867-1449077	1448867	1449077	210	VC1	VN1	OK	6.22379	1.82658	-1.76865	-0.959767	0.1906	0.840183	no
XLOC_002675	XLOC_002675	AZOBR_RS02760	AbSp_95	NC_016617.1:578844-579054	578844	579054	210	VC1	VN1	OK	387.259	133.856	-1.53262	-1.24183	0.2289	0.881904	no
XLOC_000384	XLOC_000384	AZOBR_RS20900	AbSp_96	NC_016594.1:1448502-1448712	1448502	1448712	210	VC1	VN1	OK	4.36448	11.5375	1.40245	0.954803	0.39085	0.957786	no
XLOC_003080	XLOC_003080	AZOBR_RS11680	AbSp_97	NC_016617.1:2443055-2443265	2443055	2443265	210	VC1	VN1	OK	5.40288	8.21571	0.604656	0.450131	0.6499	0.961397	no
XLOC_002840	XLOC_002840	nifT	AbSp_98	NC_016617.1:1195881-1196091	1195881	1196091	210	VC1	VN1	OK	11.5974	8.11569	-0.515017	-0.411894	0.6925	0.96223	no
XLOC_000802	XLOC_000802	AZOBR_RS36455	AbSp_99	NC_016594.1:1465065-1465275	1465065	1465275	210	VC1	VN1	OK	2.5713	2.93596	0.191336	0.0882369	0.8149	0.970918	no
XLOC_002974	XLOC_002974	rrf	AbSp_459	NC_016617.1:1876612-1883221	2347	2462	116	VC1	VN1	OK	472.63	4234.06	3.16326	0.119473	0.24035	0.886973	no
XLOC_002239	XLOC_002239	AZOBR_RS09130	AbSp_460	NC_016617.1:1883324-1913002	3486	3645	160	VC1	VN1	OK	42.9871	0.84024	-5.67696	-0.0986409	0.28115	0.917768	no
XLOC_001817	XLOC_001817	AZOBR_RS02345	AbSp_461	NC_016617.1:484252-484329	1	77	77	VC1	VN1	OK	462.459	705.992	0.610325	0.540201	0.6112	0.960206	no
XLOC_000535	XLOC_000535	AZOBR_RS15490	AbSp_462	NC_016594.1:212049-253605	32505	32594	90	VC1	VN1	OK	1024.42	477.491	-1.10126	-0.336154	0.16715	0.804527	no
XLOC_001616	XLOC_001616	AZOBR_RS31700	AbSp_463	NC_016596.1:470719-502978	31133	31208	76	VC1	VN1	OK	1815.03	928.352	-0.96725	-0.374141	0.40505	0.959104	no
XLOC_001328	XLOC_001328	AZOBR_RS37325	AbSp_464	NC_016596.1:167096-167348	26	74	49	VC1	VN1	NOTEST	0	0.0794787	inf	0	1	1	no
XLOC_001673	XLOC_001673	AZOBR_RS33580	AbSp_465	NC_016597.1:36503-85307	19368	19470	103	VC1	VN1	OK	1.62874	94.8155	5.86329	0.150783	0.10605	0.7197	no
XLOC_001926	XLOC_001926	AZOBR_RS03875	AbSp_466	NC_016617.1:816543-821022	37	134	98	VC1	VN1	OK	80.3018	5.82091	-3.78612	-0.134366	0.30165	0.931321	no
XLOC_001841	XLOC_001841	rrf	AbSp_467	NC_016617.1:539364-546874	783	898	116	VC1	VN1	OK	1237.09	16109.7	3.7029	0.314868	0.34315	0.957786	no
XLOC_002057	XLOC_002057	AZOBR_RS06460	AbSp_468	NC_016617.1:1368071-1385876	2312	2688	377	VC1	VN1	OK	68.4638	3656.15	5.73884	0.898744	0.2	0.850211	no

## Sheet: 59_sig._exp_sRNA_50-500bp
test_id	gene_id	gene	sRNA ID	locus ID	locus	start	end	total size	sample_1	sample_2	status	value_1	value_2	log2(fold_change)	test_stat	p_value **	q_value	FDR
XLOC_000935	XLOC_000935	AZOBR_RS37050	AbSp_118	NC_016595.1:344945-345170	NC_016595.1	344945	345170	225	VC1	VN1	OK	0	37.8556	inf	-nan	5e-05	0.115367	0.00936667
XLOC_003391	XLOC_003391	AZOBR_RS36745	AbSp_119	NC_016618.1:530028-530253	NC_016618.1	530028	530253	225	VC1	VN1	OK	35.0559	2.83011	-3.63073	-3.00029	0.04805	0.603728	0.0494
XLOC_001267	XLOC_001267	AZOBR_RS37200	AbSp_124	NC_016595.1:711353-711581	NC_016595.1	711353	711581	228	VC1	VN1	OK	4.43713	0	-inf	-nan	0.0344	0.600585	0.0487618
XLOC_001665	XLOC_001665	-	AbSp_136	NC_016596.1:1505-1746	NC_016596.1	1505	1746	241	VC1	VN1	OK	0	20.542	inf	-nan	0.0019	0.461467	0.0374667
XLOC_000461	XLOC_000461	AZOBR_RS21990	AbSp_149	NC_016594.1:1705217-1705469	NC_016594.1	1705217	1705469	252	VC1	VN1	OK	98.7514	1.16048	-6.41101	-5.48998	0.00055	0.317258	0.0257583
XLOC_002582	XLOC_002582	AZOBR_RS00720	AbSp_155	NC_016617.1:142784-143039	NC_016617.1	142784	143039	255	VC1	VN1	OK	43.9049	207.732	2.24227	1.99661	0.0484	0.603728	0.0494
XLOC_003279	XLOC_003279	AZOBR_RS36590	AbSp_159	NC_016618.1:122829-123087	NC_016618.1	122829	123087	258	VC1	VN1	OK	1100.41	9.23603	-6.89656	-5.64715	0.0018	0.461467	0.0374667
XLOC_002504	XLOC_002504	AZOBR_RS13790	AbSp_160	NC_016617.1:2910982-2911240	NC_016617.1	2910982	2911240	258	VC1	VN1	OK	5.46297	0	-inf	-nan	0.01445	0.596913	0.0484636
XLOC_001453	XLOC_001453	AZOBR_RS37495	AbSp_177	NC_016596.1:643455-643725	NC_016596.1	643455	643725	270	VC1	VN1	OK	0	5.37379	inf	-nan	0.039	0.603407	0.0489908
XLOC_002679	XLOC_002679	AZOBR_RS02790	AbSp_178	NC_016617.1:593031-593301	NC_016617.1	593031	593301	270	VC1	VN1	OK	25.8129	4.6556	-2.47105	-2.23754	0.04725	0.603728	0.0493311
XLOC_002472	XLOC_002472	AZOBR_RS13340	AbSp_189	NC_016617.1:2828388-2828667	NC_016617.1	2828388	2828667	279	VC1	VN1	OK	18.3086	556.103	4.92476	3.97583	0.00255	0.469158	0.0380911
XLOC_003350	XLOC_003350	AZOBR_RS23955	AbSp_19	NC_016618.1:404727-404817	NC_016618.1	404727	404817	90	VC1	VN1	OK	0	21.5451	inf	-nan	0.02095	0.596913	0.0484636
XLOC_002496	XLOC_002496	AZOBR_RS13685	AbSp_193	NC_016617.1:2900868-2901150	NC_016617.1	2900868	2901150	282	VC1	VN1	OK	42.0717	3283.41	6.2862	5.27023	0.00035	0.27688	0.02248
XLOC_002316	XLOC_002316	AZOBR_RS10390	AbSp_194	NC_016617.1:2182605-2182887	NC_016617.1	2182605	2182887	282	VC1	VN1	OK	630.942	7287.28	3.5298	2.59198	0.02545	0.596913	0.0484636
XLOC_000083	XLOC_000083	AZOBR_RS16125	AbSp_2	NC_016594.1:365701-365775	NC_016594.1	365701	365775	74	VC1	VN1	OK	19184.8	224650	3.54965	2.84885	0.0091	0.533815	0.0433407
XLOC_000801	XLOC_000801	AZOBR_RS36450	AbSp_214	NC_016594.1:1464228-1464525	NC_016594.1	1464228	1464525	297	VC1	VN1	OK	45.2875	397.939	3.13537	2.56814	0.03035	0.598808	0.0486175
XLOC_000792	XLOC_000792	AZOBR_RS20880	AbSp_219	NC_016594.1:1445654-1445954	NC_016594.1	1445654	1445954	300	VC1	VN1	OK	0	5.14205	inf	-nan	0.0208	0.596913	0.0484636
XLOC_000291	XLOC_000291	AZOBR_RS19415	AbSp_220	NC_016594.1:1132296-1132596	NC_016594.1	1132296	1132596	300	VC1	VN1	OK	68.0688	10.5244	-2.69325	-2.35183	0.04105	0.603407	0.0489908
XLOC_000115	XLOC_000115	AZOBR_RS16605	AbSp_239	NC_016594.1:477808-478123	NC_016594.1	477808	478123	315	VC1	VN1	OK	20.0026	515.628	4.68807	3.84675	0.0033	0.469158	0.0380911
XLOC_001012	XLOC_001012	AZOBR_RS29015	AbSp_252	NC_016595.1:647151-647475	NC_016595.1	647151	647475	324	VC1	VN1	OK	2.8567	0	-inf	-nan	0.0344	0.600585	0.0487618
XLOC_003252	XLOC_003252	-	AbSp_257	NC_016617.1:2795557-2795883	NC_016617.1	2795557	2795883	326	VC1	VN1	OK	58.2017	847.189	3.86355	3.0602	0.009	0.533815	0.0433407
XLOC_003288	XLOC_003288	AZOBR_RS22850	AbSp_264	NC_016618.1:137561-137891	NC_016618.1	137561	137891	330	VC1	VN1	OK	58.9137	9.8017	-2.5875	-2.34466	0.031	0.598808	0.0486175
XLOC_003001	XLOC_003001	AZOBR_RS09760	AbSp_268	NC_016617.1:2045486-2045819	NC_016617.1	2045486	2045819	333	VC1	VN1	OK	22.4175	921.357	5.36106	4.35372	0.0015	0.461467	0.0374667
XLOC_002272	XLOC_002272	AZOBR_RS09710	AbSp_29	NC_016617.1:2034266-2034431	NC_016617.1	2034266	2034431	165	VC1	VN1	OK	27.5982	1100.28	5.31715	4.32552	0.00495	0.469158	0.0380911
XLOC_001551	XLOC_001551	AZOBR_RS30660	AbSp_293	NC_016596.1:235184-235547	NC_016596.1	235184	235547	363	VC1	VN1	OK	237.893	30.1123	-2.98189	-2.51393	0.03395	0.600585	0.0487618
XLOC_000701	XLOC_000701	AZOBR_RS18695	AbSp_294	NC_016594.1:966054-966417	NC_016594.1	966054	966417	363	VC1	VN1	OK	0	2.71895	inf	-nan	0.039	0.603407	0.0489908
XLOC_003303	XLOC_003303	AZOBR_RS23095	AbSp_308	NC_016618.1:198184-198559	NC_016618.1	198184	198559	375	VC1	VN1	OK	46.3089	1225.36	4.72577	3.79367	0.0029	0.469158	0.0380911
XLOC_003395	XLOC_003395	AZOBR_RS24525	AbSp_313	NC_016618.1:560825-561204	NC_016618.1	560825	561204	379	VC1	VN1	OK	25.3495	654.802	4.69103	3.71762	0.00445	0.469158	0.0380911
XLOC_000181	XLOC_000181	AZOBR_RS17780	AbSp_314	NC_016594.1:751190-751571	NC_016594.1	751190	751571	381	VC1	VN1	OK	0	3.1861	inf	-nan	0.00355	0.469158	0.0380911
XLOC_001134	XLOC_001134	AZOBR_RS26955	AbSp_324	NC_016595.1:193656-194043	NC_016595.1	193656	194043	387	VC1	VN1	OK	42.9103	368.276	3.10139	2.48573	0.023	0.596913	0.0484636
XLOC_000527	XLOC_000527	AZOBR_RS15275	AbSp_332	NC_016594.1:195073-195469	NC_016594.1	195073	195469	396	VC1	VN1	OK	21.2397	3.05772	-2.79623	-2.62064	0.01735	0.596913	0.0484636
XLOC_002808	XLOC_002808	AZOBR_RS05395	AbSp_336	NC_016617.1:1144382-1144784	NC_016617.1	1144382	1144784	402	VC1	VN1	OK	18.0015	155.195	3.10789	2.57027	0.0307	0.598808	0.0486175
XLOC_002891	XLOC_002891	AZOBR_RS06945	AbSp_343	NC_016617.1:1468707-1469115	NC_016617.1	1468707	1469115	408	VC1	VN1	OK	98.3318	595.871	2.59927	2.03981	0.04125	0.603407	0.0489908
XLOC_003512	XLOC_003512	AZOBR_RS22570	AbSp_345	NC_016618.1:77457-77868	NC_016618.1	77457	77868	411	VC1	VN1	OK	3.53559	30.7108	3.11872	2.55319	0.04255	0.603407	0.0489908
[truncated: 27 more rows]
