# Supplementary material for: Genome-wide identification of Azospirillum brasilense Sp245 small RNAs responsive to nitrogen starvation and likely involvement in plant-microbe interactions
Source: BMC Genomics. 2020 Nov 23;21:821. doi: 10.1186/s12864-020-07212-7 (PMC7685610; doi:10.1186/s12864-020-07212-7)
Supplement: Supplementary file 4 — Motifs, promoters and terminators predicted for the 59 significantly differentially expressed sRNAs. [file 12864_2020_7212_MOESM4_ESM.xlsx]

## Sheet: 59_sRNA_geneID_Motif_prection
S.No.	Motif	sRNA gene ID	p-value
M1		NC_016617.1:2045486-2045	1.94e-08
		NC_016617.1:2795557-2795	2.31e-08
		NC_016617.1:1468707-1469	1.13e-07
		NC_016595.1:160041-16023	1.99e-07
		NC_016594.1:1445654-1445	1.99e-07
		NC_016618.1:560825-56120	1.99e-07
		NC_016617.1:142784-14303	1.99e-07
		NC_016619.1:45197-45647	5.72e-07
		NC_016618.1:77457-77868	5.72e-07
		NC_016618.1:348364-34882	7.32e-07
		NC_016617.1:2182605-2182	7.32e-07
		NC_016619.1:54271-54466	8.26e-07
		NC_016617.1:2900868-2901	9.32e-07
		NC_016594.1:477808-47812	1.05e-06
		NC_016594.1:966054-96641	1.18e-06
		NC_016596.1:281651-28185	1.32e-06
		NC_016594.1:140021-14044	1.48e-06
		NC_016617.1:1144382-1144	1.48e-06
		NC_016617.1:1173647-1174	2.31e-06
		NC_016594.1:1132296-1132	2.31e-06
		NC_016617.1:1386018-1386	2.57e-06
		NC_016617.1:2434667-2435	3.18e-06
		NC_016595.1:193656-19404	4.33e-06
		NC_016594.1:1150782-1151	4.33e-06
		NC_016595.1:344945-34517	5.29e-06
		NC_016617.1:2910982-2911	5.29e-06
		NC_016596.1:510239-51065	5.83e-06
		NC_016595.1:647151-64747	5.83e-06
		NC_016617.1:2901546-2901	6.43e-06
		NC_016618.1:404727-40481	7.08e-06
		NC_016617.1:2828388-2828	9.38e-06
		NC_016594.1:425955-42640	1.03e-05
		NC_016617.1:2034266-2034	1.13e-05
		NC_016594.1:1705217-1705	1.47e-05
		NC_016618.1:198184-19855	1.91e-05
		NC_016596.1:643455-64372	2.25e-05
		NC_016617.1:1663966-1664	2.45e-05
		NC_016618.1:137561-13789	3.12e-05
		NC_016617.1:1199366-1199	3.38e-05
		NC_016618.1:122829-12308	3.38e-05
		NC_016595.1:689423-68961	3.65e-05
		NC_016594.1:751190-75157	4.59e-05
		NC_016595.1:641041-64153	5.73e-05
		NC_016617.1:1741232-1741	8.76e-05
		NC_016617.1:593031-59330	9.38e-05
		NC_016617.1:2472434-2472	0.000107
M2		NC_016617.1:2034266-2034	9.42e-13
		NC_016594.1:751190-75157	9.39e-10
		NC_016596.1:510239-51065	2.65e-09
		NC_016594.1:1705217-1705	4.31e-09
		NC_016617.1:2828388-2828	5.46e-09
		NC_016619.1:45197-45647	6.88e-09
		NC_016595.1:193656-19404	1.49e-08
		NC_016617.1:1663966-1664	3.4e-08
		NC_016594.1:195073-19546	5.01e-08
		NC_016594.1:477808-47812	7.29e-08
		NC_016617.1:1173647-1174	9.58e-08
		NC_016618.1:77457-77868	9.58e-08
		NC_016618.1:56673-56862	1.14e-07
		NC_016618.1:137561-13789	1.76e-07
		NC_016617.1:2045486-2045	2.89e-07
		NC_016617.1:2795557-2795	3.13e-07
		NC_016618.1:348364-34882	3.39e-07
		NC_016617.1:2900868-2901	5.37e-07
		NC_016617.1:1468707-1469	5.79e-07
		NC_016594.1:1150782-1151	7.76e-07
		NC_016618.1:530028-53025	1.03e-06
M3		NC_016618.1:560825-56120	1.1e-08
		NC_016619.1:45197-45647	1.71e-08
		NC_016617.1:2901546-2901	2.97e-08
		NC_016617.1:2434667-2435	3.87e-08
		NC_016595.1:711353-71158	1.16e-07
		NC_016617.1:2795557-2795	2.23e-07
		NC_016595.1:641041-64153	2.47e-07
		NC_016617.1:1144382-1144	3.35e-07
		NC_016617.1:2910982-2911	3.7e-07
		NC_016594.1:1150782-1151	4.08e-07
		NC_016594.1:1705217-1705	5.42e-07
		NC_016596.1:510239-51065	6.51e-07
		NC_016595.1:647151-64747	7.12e-07
		NC_016617.1:1468707-1469	1.19e-06
		NC_016617.1:1199366-1199	1.52e-06
		NC_016617.1:2034266-2034	1.52e-06
		NC_016596.1:235184-23554	1.92e-06
		NC_016617.1:1386018-1386	2.07e-06
		NC_016596.1:527184-52737	5.76e-06

## Sheet: BPROM_Promoter_59sRNA_19hits
sRNA gene ID	Promoter Element	Position	Sequence	Score
NC_016618.1:122829-123087	-10 box	104	TGTTTTTGT	17
	-35 box	84	TTGCAT	50
NC_016594.1:1705217-1705469	no hits
NC_016596.1:281651-281852	no hits
NC_016618.1:530028-530253	-10 box	194	TTGAAACAT	26
	-35 box	173	ATGCCG	25
NC_016594.1:425955-426405	no hits
NC_016594.1:1150782-1151244	no hits
NC_016596.1:235184-235547	no hits
NC_016594.1:195073-195469	no hits
NC_016617.1:2434667-2435108	no hits
NC_016595.1:641041-641539	-10 box	461	TGGCATTCT	44
	-35 box	440	TGGACC	7
NC_016594.1:1132296-1132596	-10 box	78	CGCCATCAT	40
	-35 box	58	GTGCTG	14
NC_016618.1:56673-56862	no hits
NC_016618.1:137561-137891	no hits
NC_016617.1:593031-593301	-10 box	169	GGGCAGAAT	48
	-35 box	149	TTCAAC	18
NC_016595.1:647151-647475	no hits
NC_016595.1:711353-711581	no hits
NC_016617.1:2910982-2911240	no hits
NC_016617.1:1741232-1741415	no hits
NC_016617.1:142784-143039	no hits
NC_016617.1:1468707-1469115	no hits
NC_016596.1:510239-510653	no hits
NC_016595.1:193656-194043	-10 box	70	CGGCATGAT	48
	-35 box	53	TCGACG	23
NC_016617.1:1144382-1144784	-10 box	242	TTGGAGAAT	34
	-35 box	223	ATGCTG	17
NC_016618.1:77457-77868	no hits
NC_016594.1:1464228-1464525	no hits
NC_016617.1:2182605-2182887	no hits
NC_016594.1:365701-365775	no hits
NC_016596.1:527184-527379	-10 box	83	CGAGAGGCT	-1
	-35 box	63	TTTCCA	42
NC_016617.1:1659520-1659596	no hits
NC_016617.1:2795557-2795883	-10 box	119	GGTCAAACT	47
	-35 box	94	CTGCGG	-3
NC_016617.1:1663966-1664437	no hits
NC_016596.1:251268-251451	no hits
NC_016594.1:477808-478123	no hits
NC_016618.1:560825-561204	-10 box	55	CAGCAAAAT	43
	-35 box	35	CTGAAA	25
NC_016618.1:198184-198559	no hits
NC_016618.1:348364-348826	no hits
NC_016617.1:2828388-2828667	no hits
NC_016617.1:2034266-2034431	no hits
NC_016617.1:2045486-2045819	no hits
NC_016617.1:1173647-1174145	-10 box	268	GGCTATGCT	59
	-35 box	245	TGGACG	23
NC_016617.1:2472434-2472854	no hits
NC_016617.1:2900868-2901150	-10 box	176	GGGTGTACT	43
	-35 box	155	TCGACT	24
NC_016619.1:45197-45647	no hits
NC_016594.1:966054-966417	-10 box	269	TTGTTGACT	22
	-35 box	245	TTGATG	52
NC_016594.1:751190-751571	-10 box	151	GTTTACGAT	51
	-35 box	133	CTGCCT	21
NC_016595.1:689423-689618	no hits
NC_016594.1:945368-945563	no hits
NC_016594.1:140021-140444	no hits
NC_016594.1:1445654-1445954	-10 box	147	CGGCACCAT	30
	-35 box	122	TTGACG	60
NC_016596.1:643455-643725	-10 box	163	GGATATCAC	23
	-35 box	139	TTCCCT	36
NC_016595.1:427466-427676	no hits
NC_016617.1:1386018-1386510	no hits
NC_016595.1:160041-160233	no hits
NC_016619.1:54271-54466	no hits
NC_016596.1:1505-1746	-10 box	149	CAGTATACT	66
	-35 box	127	TTCACG	40
NC_016618.1:404727-404817	no hits
NC_016617.1:1199366-1199558	-10 box	109	CTTGAAGCT	13
	-35 box	89	TTGATG	52
NC_016595.1:344945-345170	-10 box	75	AGGCATAAG	25
	-35 box	55	TTGCCG	55
NC_016617.1:2901546-2901732	no hits

## Sheet: Find_Term_Terminators_59sRNA
sRNA gene ID	Chain	Start	Length	Score
NC_016618.1:122829-123087	+	59	57	-21.5
NC_016594.1:1705217-1705469	+	149	36	-15.4
NC_016596.1:281651-281852	no hits
NC_016618.1:530028-530253	no hits
NC_016594.1:425955-426405	no hits
NC_016594.1:1150782-1151244	no hits
NC_016596.1:235184-235547	no hits
NC_016594.1:195073-195469	no hits
NC_016617.1:2434667-2435108	no hits
NC_016595.1:641041-641539	no hits
NC_016594.1:1132296-1132596	no hits
NC_016618.1:56673-56862	no hits
NC_016618.1:137561-137891	no hits
NC_016617.1:593031-593301	no hits
NC_016595.1:647151-647475	no hits
NC_016595.1:711353-711581	no hits
NC_016617.1:2910982-2911240	no hits
NC_016617.1:1741232-1741415	no hits
NC_016617.1:142784-143039	no hits
NC_016617.1:1468707-1469115	no hits
NC_016596.1:510239-510653	no hits
NC_016595.1:193656-194043	no hits
NC_016617.1:1144382-1144784	no hits
NC_016618.1:77457-77868	no hits
NC_016594.1:1464228-1464525	no hits
NC_016617.1:2182605-2182887	no hits
NC_016594.1:365701-365775	no hits
NC_016596.1:527184-527379	-	44	33	-21.4
NC_016617.1:1659520-1659596	no hits
NC_016617.1:2795557-2795883	no hits
NC_016617.1:1663966-1664437	no hits
NC_016596.1:251268-251451	no hits
NC_016594.1:477808-478123	no hits
NC_016618.1:560825-561204	no hits
NC_016618.1:198184-198559	no hits
NC_016618.1:348364-348826	no hits
NC_016617.1:2828388-2828667	no hits
NC_016617.1:2034266-2034431	no hits
NC_016617.1:2045486-2045819	no hits
NC_016617.1:1173647-1174145	no hits
NC_016617.1:2472434-2472854	no hits
NC_016617.1:2900868-2901150	no hits
NC_016619.1:45197-45647	no hits
NC_016594.1:966054-966417	no hits
NC_016594.1:751190-751571	no hits
NC_016595.1:689423-689618	no hits
NC_016594.1:945368-945563	no hits
NC_016594.1:140021-140444	no hits
NC_016594.1:1445654-1445954	no hits
NC_016596.1:643455-643725	no hits
NC_016595.1:427466-427676	no hits
NC_016617.1:1386018-1386510	no hits
NC_016595.1:160041-160233	no hits
NC_016619.1:54271-54466	no hits
NC_016596.1:1505-1746	no hits
NC_016618.1:404727-404817	no hits
NC_016595.1:344945-345170	no hits
NC_016617.1:1199366-1199558	no hits
NC_016617.1:2901546-2901732	no hits
