# Supplementary material for: Genome-wide identification of Azospirillum brasilense Sp245 small RNAs responsive to nitrogen starvation and likely involvement in plant-microbe interactions
Source: BMC Genomics. 2020 Nov 23;21:821. doi: 10.1186/s12864-020-07212-7 (PMC7685610; doi:10.1186/s12864-020-07212-7)
Supplement: Supplementary file 5 — Details of the targets predicted for the 59 significantly expressed sRNAs. The table highlights target details and score for each category of targets for all sRNAs as well as upregulated/downregulated target mRNA details. [file 12864_2020_7212_MOESM5_ESM.xlsx]

## Sheet: 59_12sRNA_gene_target_scores
sRNA Id	AbSp_220	AbSp_410	AbSp_359	AbSp_219	AbSp_214	AbSp_149	AbSp_332	AbSp_2	AbSp_391	AbSp_239	AbSp_314	AbSp_66	AbSp_294	AbSp_59	AbSp_324	AbSp_118	AbSp_93	AbSp_450	AbSp_252	AbSp_65	AbSp_124	AbSp_136	AbSp_293	AbSp_38	AbSp_73	AbSp_347	AbSp_67	AbSp_177	AbSp_336	AbSp_449	AbSp_58	AbSp_445	AbSp_155	AbSp_343	AbSp_8	AbSp_419	AbSp_39	AbSp_29	AbSp_268	AbSp_194	AbSp_382	AbSp_355	AbSp_257	AbSp_189	AbSp_193	AbSp_45	AbSp_160	AbSp_178	AbSp_159
mRNA Target / sRNA locus	NC_016594.1:1132296-1132596	NC_016594.1:1150782-1151244	NC_016594.1:140021-140444	NC_016594.1:1445654-1445954	NC_016594.1:1464228-1464525	NC_016594.1:1705217-1705469	NC_016594.1:195073-195469	NC_016594.1:365701-365775	NC_016594.1:425955-426405	NC_016594.1:477808-478123	NC_016594.1:751190-751571	NC_016594.1:945368-945563	NC_016594.1:966054-966417	NC_016595.1:160041-160233	NC_016595.1:193656-194043	NC_016595.1:344945-345170	NC_016595.1:427466-427676	NC_016595.1:641041-641539	NC_016595.1:647151-647475	NC_016595.1:689423-689618	NC_016595.1:711353-711581	NC_016596.1:1505-1746	NC_016596.1:235184-235547	NC_016596.1:251268-251451	NC_016596.1:281651-281852	NC_016596.1:510239-510653	NC_016596.1:527184-527379	NC_016596.1:643455-643725	NC_016617.1:1144382-1144784	NC_016617.1:1173647-1174145	NC_016617.1:1199366-1199558	NC_016617.1:1386018-1386510	NC_016617.1:142784-143039	NC_016617.1:1468707-1469115	NC_016617.1:1659520-1659596	NC_016617.1:1663966-1664437	NC_016617.1:1741232-1741415	NC_016617.1:2034266-2034431	NC_016617.1:2045486-2045819	NC_016617.1:2182605-2182887	NC_016617.1:2434667-2435108	NC_016617.1:2472434-2472854	NC_016617.1:2795557-2795883	NC_016617.1:2828388-2828667	NC_016617.1:2900868-2901150	NC_016617.1:2901546-2901732	NC_016617.1:2910982-2911240	NC_016617.1:593031-593301	NC_016618.1:122829-123087
Target Type (Target Ids)
ABC transporter ATP-binding protein, ABC transporter permease, ABC transporter substrate-binding protein, branched-chain amino acid ABC transporter permease, amino acid ABC transporter permease, amino acid ABC transporter substrate-binding protein, iron ABC transporter permease, iron ABC transporter substrate-binding protein, sugar ABC transporter substrate-binding protein, metal ABC transporter …	AZOBR_RS29820 WP_014199628.1	AZOBR_RS13295 WP_014241451.1, AZOBR_RS22780 WP_014241810.1	0	0	AZOBR_RS11645 WP_014241077.1, AZOBR_RS31240 WP_014199946.1, AZOBR_RS25290 WP_063958416.1	0	0	AZOBR_RS11310 WP_005001039.1, AZOBR_RS18070 WP_014197881.1	AZOBR_RS00430 WP_014238630.1	AZOBR_RS27095 WP_014199015.1	AZOBR_RS29820 WP_014199628.1	AZOBR_RS22780 WP_014241810.1, AZOBR_RS00530 WP_014238653.1	0	0	AZOBR_RS18015 WP_014197869.1, AZOBR_RS11815 WP_014241116.1	0	AZOBR_RS01240 WP_014238810.1, AZOBR_RS22775 WP_014241809.1	0	0	0	0	0	AZOBR_RS27845 WP_014199187.1, AZOBR_RS26240 WP_014198820.1, AZOBR_RS25635 WP_052584486.1	AZOBR_RS01045 WP_014238762.1	0	AZOBR_RS01585 WP_014238886.1	AZOBR_RS16665 WP_041812306.1, AZOBR_RS29220 WP_014199493.1	AZOBR_RS06625 WP_014240009.1	AZOBR_RS25490 WP_014242438.1, AZOBR_RS26945 WP_014198981.1	0	AZOBR_RS36150 WP_014197585.1	AZOBR_RS29820 WP_014199628.1	AZOBR_RS25595 WP_014242461.1,	0	AZOBR_RS02630 WP_041810859.1, AZOBR_RS15600 WP_018261793.1	AZOBR_RS29820 WP_014199628.1	AZOBR_RS29825 WP_082188308.1, AZOBR_RS29820 WP_014199628.1	AZOBR_RS29405 WP_014199535.1	0	0	AZOBR_RS29820 WP_014199628.1, AZOBR_RS29405 WP_014199535.1	0	0	0	AZOBR_RS29820 WP_014199628.1	AZOBR_RS29820 WP_014199628.1, AZOBR_RS23320 WP_014241931.1	0	AZOBR_RS29820 WP_014199628.1, AZOBR_RS06630 WP_014240010.1	AZOBR_RS01585 WP_014238886.1
TetR/AcrR, GntR, IclR, AbrB, AsnC, LysR, XRE, MarR, FadR family transcriptional regulator	AZOBR_RS31415 WP_014199987.1	0	0	0	0	AZOBR_RS25320 WP_014242401.1	0	0	0	0	0	0	AZOBR_RS11765 WP_014241103.1	0	AZOBR_RS00625 WP_014238668.1	0	AZOBR_RS27890 WP_088123949.1	0	0	0	AZOBR_RS22015 WP_014198729.1	0	0	0	0	0	0	0	AZOBR_RS14285 WP_014198729.1	0	0	0	0	0	0	0	0	AZOBR_RS09335 WP_014240571.1, AZOBR_RS15170 WP_014197221.1	0	0	AZOBR_RS00950 WP_014248909.1	AZOBR_RS25130 WP_014242365.1	0	0	0	0	0	AZOBR_RS00950 WP_014248909.1	AZOBR_RS17340 WP_014197694.1
Membrane protein, putative protein export membrane protein, outer membrane protein assembly factor BamD	0	0	AZOBR_RS19950 WP_014198282.1, AZOBR_RS12400 WP_014241237.1	0	0	0	0	0	0	0	0	AZOBR_RS11865 WP_014241126.1	0	0	0	0	0	0	0	AZOBR_RS02310 WP_014239042.1	0	AZOBR_RS34195 WP_014240515.1	0	0	0	AZOBR_RS19810 WP_014198254.1	0	0	0	AZOBR_RS11865 WP_014241126.1	0	0	0	0	AZOBR_RS17030 WP_014197632.1	AZOBR_RS11865 WP_014241126.1	0	AZOBR_RS35620 WP_014197684.1	0	AZOBR_RS11865 WP_014241126.1	0	0	0	0	0	0	0	0	0
Histidine ammonia-lyase, histidine kinase, two-component sensor histidine kinase, hybrid sensor histidine kinase/response regulator, putative histidine kinase, sensor histidine kinase	0	0	AZOBR_RS31480 WP_052584565.1	0	0	0	0	0	0	0	0	0	AZOBR_RS35255 WP_014200192.1	0	0	0	0	0	AZOBR_RS07590 WP_014240209.1	0	0	0	AZOBR_RS25760 WP_018263327.1	0	0	0	0	0	0	0	0	AZOBR_RS34000 WP_014238621.1	0	AZOBR_RS16365 WP_014189709.1	0	0	AZOBR_RS34900 WP_014198788.1	AZOBR_RS17620 WP_014197759.1	0	0	AZOBR_RS18440 WP_014197960.1	AZOBR_RS31480 WP_052584565.1	0	0	0	0	0	0	0
Hemin-degrading factor	0	0	0	0	0	0	0	0	0	0	0	0	0	0	0	0	0	0	AZOBR_RS29425 WP_014199539.1	0	0	AZOBR_RS29425 WP_014199539.1	0	0	0	0	0	0	0	AZOBR_RS29425 WP_014199539.1	0	0	0	AZOBR_RS29425 WP_014199539.1	0	0	0	0	AZOBR_RS29425 WP_014199539.1	0	0	0	0	AZOBR_RS29425 WP_014199539.1	0	0	0	0	0
DNA-binding response regulator, response regulator transcription factor	0	0	AZOBR_RS23150 WP_014241892.1	0	0	0	0	0	0	0	AZOBR_RS33000 WP_014242651.1	0	0	0	0	0	0	0	0	0	0	0	0	0	AZOBR_RS15835 WP_014197371.1	0	0	AZOBR_RS15835 WP_014197371.1	0	0	0	0	0	0	0	0	AZOBR_RS33000 WP_014242651.1	0	0	0	AZOBR_RS15835 WP_014197371.1	0	0	AZOBR_RS33000 WP_014242651.1	0	0	0	0	0
Flagellar basal body rod protein FlgC, flagellar biosynthetic protein FliQ,FlhB, flagellar hook protein FliD, flagellar motor switch protein FliM, flagellar motor switch protein FliN, flagellar protein, flagellar assembly protein FliH	0	0	AZOBR_RS21615 WP_014188276.1	0	0	0	0	AZOBR_RS32060 WP_014200134.1	0	0	0	0	0	0	0	AZOBR_RS11130 WP_012566111.1	AZOBR_RS28500 WP_014199334.1	0	0	0	0	0	0	AZOBR_RS20180 WP_014198331.1	0	0	0	AZOBR_RS29945 WP_014199655.1	0	0	AZOBR_RS32040 WP_014200132.1	0	0	0	0	AZOBR_RS11130 WP_012566111.1	0	0	0	0	0	0	0	0	0	0	0	0	0
DUF1329,DUF1289,DUF1376,DUF1467, DUF2934,DUF192, DUF1656, DUF3750, DUF808,DUF4347,DUF1348 domain-containing protein	0	0	0	0	0	AZOBR_RS35895 WP_014241316.1, AZOBR_RS35025 WP_014199418.1	AZOBR_RS16495 WP_014197517.1	AZOBR_RS01230 WP_014238808.1	0	0	0	0	0	0	0	0	0	0	AZOBR_RS14330 WP_014241687.1	0	0	0	0	0	AZOBR_RS07255 WP_014240138.1	0	0	0	0	0	0	0	0	0	AZOBR_RS20855 WP_014198474.1	0	0	0	0	0	0	0	0	0	0	0	0	0	0
NADH-quinone oxidoreductase subunit A, NAD dependent epimerase/dehydratase, NAD+ synthase, glyoxylate reductase (NADP(+))	0	0	0	0	0	0	0	0	0	AZOBR_RS07220 WP_014240131.1	0	0	0	0	0	0	0	0	0	0	0	0	0	0	0	AZOBR_RS00620 WP_014238667.1	0	0	AZOBR_RS13140 WP_007284459.1	0	0	0	0	AZOBR_RS04215 WP_014239482.1	AZOBR_RS07115 WP_014240110.1	0	0	0	0	0	0	0	0	0	AZOBR_RS17050 WP_014197636.1, AZOBR_RS06785 WP_014240040.1	0	0	0	0
Cytochrome c, cytochrome c oxidase accessory protein CcoG, cytochrome c oxidase subunit I, cytochrome c oxidase subunit II, cytochrome b	0	0	0	0	0	AZOBR_RS10590 WP_014240855.1	0	0	0	AZOBR_RS30735 WP_014199836.1	0	0	0	0	0	0	0	0	0	0	0	0	0	0	0	0	0	AZOBR_RS02515 WP_014239093.1	AZOBR_RS30740 WP_014199837.1	AZOBR_RS30910 WP_014199877.1	0	0	AZOBR_RS20755 WP_035676897.1	0	0	0	0	0	0	0	0	0	0	0	0	0	AZOBR_RS10585 WP_014240854.1	0	0
HEAT repeat domain-containing protein	AZOBR_RS25970 WP_014242545.1	0	0	0	0	0	0	0	0	0	0	0	0	0	0	AZOBR_RS25970 WP_014242545.1	0	0	0	0	AZOBR_RS25970 WP_014242545.1	0	0	AZOBR_RS25970 WP_014242545.1	0	0	0	0	0	0	0	AZOBR_RS25970 WP_014242545.1	0	0	0	0	0	0	0	0	0	0	0	0	0	AZOBR_RS25970 WP_014242545.1	0	0	0
Glycosyl transferase, glycosyltransferase family 2 protein, glyoxylate reductase (NADP(+))	0	AZOBR_RS22440 WP_014241733.1	0	0	0	AZOBR_RS22440 WP_014241733.1	0	0	0	0	0	0	0	AZOBR_RS03325 WP_014239282.1	0	AZOBR_RS34880 WP_014242560.1	0	0	0	AZOBR_RS19750 WP_014198241.1	0	0	0	0	0	0	0	0	0	AZOBR_RS26190 WP_014198801.1	0	0	0	0	0	0	0	0	0	0	0	0	0	0	0	0	0	0	AZOBR_RS33795 WP_014200344.1
Conserved exported protein of unknown function	AZOBR_RS34715 WP_014198765.1	0	0	AZOBR_RS16545 WP_014197527.1	0	0	0	0	0	0	0	AZOBR_RS34685 WP_014198549.1	0	AZOBR_RS34500 WP_014197384.1	0	0	0	0	0	0	0	0	0	0	0	0	0	0	0	0	0	0	0	0	0	0	0	0	0	0	AZOBR_RS34645 WP_014198181.1	0	0	0	0	0	0	0	0
DNA-binding protein	0	AZOBR_RS12635 WP_014241298.1	0	0	0	0	0	0	0	0	0	0	0	0	0	0	0	0	0	0	0	0	0	0	0	0	0	0	0	AZOBR_RS12635 WP_014241298.1	0	AZOBR_RS12635 WP_014241298.1	0	0	0	AZOBR_RS12635 WP_014241298.1	0	0	0	0	0	0	0	0	0	0	0	0	0
TRAP transporter small permease	0	0	0	0	0	0	0	0	0	0	AZOBR_RS25415 WP_014242424.1	0	0	0	0	0	0	0	0	0	0	0	0	0	0	0	0	0	0	AZOBR_RS15915 WP_014197388.1	0	0	0	0	0	0	0	0	0	0	0	0	AZOBR_RS15915 WP_014197388.1	0	0	0	0	0	0
ATP-dependent Clp protease adapter ClpS, ATP-dependent protease ATPase subunit HslU, ATP synthase subunit beta, ATP-grasp domain-containing protein, Tryptophan synthase subunit beta	0	0	0	0	0	0	AZOBR_RS01650 WP_014238901.1	0	0	0	0	0	0	0	0	0	0	0	0	AZOBR_RS05180 WP_038529118.1	0	0	0	0	0	0	0	0	0	0	0	0	0	0	0	0	0	0	AZOBR_RS01650 WP_014238901.1	0	0	0	0	0	0	0	0	0	0
Putative histidine kinase, putative penicillin-binding protein pbpC/mrcB-like (fragment), PAS domain S-box protein	0	0	0	AZOBR_RS31295 WP_014199957.1	0	0	0	0	0	0	0	AZOBR_RS13500 WP_014241500.1	AZOBR_RS35255 WP_014200192.1	0	0	0	0	0	0	0	0	0	0	0	0	0	0	0	0	AZOBR_RS13500 WP_014241500.1	0	AZOBR_RS34000 WP_014238621.1	0	0	AZOBR_RS17030 WP_014197632.1	0	0	0	0	0	0	0	0	0	0	0	0	0	0
Short-chain dehydrogenase, SDR family NAD(P)-dependent oxidoreductase	0	0	0	0	0	0	0	0	0	0	0	0	0	0	0	0	0	0	0	0	0	0	0	AZOBR_RS13310 WP_014241454.1	AZOBR_RS13310 WP_014241454.1	0	0	0	0	0	0	0	0	0	0	0	0	0	0	0	0	0	0	0	0	0	0	0	0
HlyD family type I secretion periplasmic adaptor subunit	0	0	0	0	0	0	0	0	0	0	0	0	0	0	0	0	0	0	0	0	0	0	0	0	0	0	0	0	0	AZOBR_RS32690 WP_014242586.1	0	0	0	AZOBR_RS32690 WP_014242586.1	0	0	0	0	0	0	0	0	AZOBR_RS32690 WP_014242586.1	0	AZOBR_RS32690 WP_014242586.1	0	0	0	0
MarC family protein, MarR family transcriptional regulator	0	0	0	0	0	AZOBR_RS25935 WP_014242537.1	0	0	AZOBR_RS25935 WP_014242537.1	0	0	0	0	0	0	0	0	0	0	0	AZOBR_RS22015 WP_014198729.1	0	0	0	0	0	0	0	0	0	0	0	0	0	0	0	0	AZOBR_RS09335 WP_014240571.1	0	0	0	0	0	0	0	AZOBR_RS25935 WP_014242537.1	0	0	0
Methyl-accepting chemotaxis protein, methyl-accepting chemotaxis receptor/sensory transducer, PAS domain-containing methyl-accepting chemotaxis protein	AZOBR_RS09585 WP_014240629.1, AZOBR_RS01610 WP_014238891.1	0	0	0	0	0	0	0	0	0	0	0	0	0	0	AZOBR_RS01610 WP_014238891.1	0	0	0	0	0	0	0	0	AZOBR_RS01610 WP_014238891.1	0	0	0	0	0	0	AZOBR_RS09585 WP_014240629.1	0	0	0	0	0	0	0	0	0	0	0	0	0	0	0	0	0
Cobalt-precorrin-5B (C(1))-methyltransferase	0	0	0	0	0	0	0	0	0	0	0	0	0	0	0	0	0	0	0	0	0	0	0	0	0	0	AZOBR_RS16725 WP_082188224.1	0	0	0	0	0	AZOBR_RS16725 WP_082188224.1	0	0	0	0	AZOBR_RS16725 WP_082188224.1	0	0	0	0	0	0	0	0	0	AZOBR_RS16725 WP_082188224.1	0
Ferredoxin, ferredoxin family protein, 4Fe-4S dicluster domain-containing protein, (2Fe-2S) ferredoxin domain-containing protein	0	0	0	0	0	0	0	0	0	0	0	0	0	0	0	AZOBR_RS01800 WP_014238934.1	0	0	0	0	0	0	0	0	0	0	0	0	0	0	AZOBR_RS05660 WP_014239802.1, AZOBR_RS13095 WP_014241402.1	0	0	0	0	0	0	0	AZOBR_RS09760 WP_014240666.1	0	0	0	0	0	0	0	0	0	0
calcium-binding protein	0	0	0	0	0	0	0	0	AZOBR_RS27515 WP_041813807.1, AZOBR_RS17460 WP_041812337.1	0	0	0	0	0	0	0	0	0	0	0	0	0	0	0	0	0	0	0	0	0	0	0	0	0	0	0	0	0	0	0	0	0	0	0	0	AZOBR_RS27515 WP_041813807.1	0	0	0
ChbG/HpnK family deacetylase	0	0	0	0	0	0	0	0	0	0	0	0	0	0	0	0	0	0	0	0	0	0	0	0	0	0	0	0	0	AZOBR_RS21720 WP_014198663.1	0	0	0	0	0	0	0	0	0	0	0	0	AZOBR_RS21720 WP_014198663.1	0	0	0	AZOBR_RS21720 WP_014198663.1	0	0
N-acetyltransferase, GNAT family N-acetyltransferase	0	0	0	0	0	0	0	0	0	0	0	0	0	0	0	0	AZOBR_RS21755 WP_014198672.1	0	0	0	0	0	0	0	0	0	0	0	0	0	0	0	0	0	0	0	0	0	0	0	0	AZOBR_RS09440 WP_014240597.1	0	0	0	0	0	AZOBR_RS25740 WP_014242492.1	0
Phosphotransferase family protein	AZOBR_RS09420 WP_014240592.1	0	0	0	0	0	0	0	0	0	AZOBR_RS09420 WP_014240592.1	0	0	0	0	0	0	0	0	0	0	0	0	0	AZOBR_RS09420 WP_014240592.1	0	0	0	0	0	0	0	0	0	0	0	0	AZOBR_RS09420 WP_014240592.1	0	0	0	0	0	0	0	0	0	0	0
Threonine-phosphate decarboxylase	AZOBR_RS10240 WP_014240774.1	0	0	AZOBR_RS10240 WP_014240774.1	0	0	0	0	0	0	0	0	0	0	0	0	0	0	0	0	0	0	0	0	0	0	0	0	0	0	0	0	AZOBR_RS06795 WP_014240042.1	0	0	0	0	0	0	0	0	0	0	0	0	0	0	0	0
TonB family protein, TonB-dependent siderophore receptor	0	0	0	0	0	0	0	0	0	0	0	0	0	0	AZOBR_RS26605 WP_014198902.1	0	AZOBR_RS27030 WP_014199000.1	0	0	0	0	0	0	0	0	0	0	0	0	0	0	0	0	0	0	0	0	0	0	0	0	AZOBR_RS27030 WP_014199000.1	0	AZOBR_RS27030 WP_014199000.1	0	0	0	0	0
IS5/IS1182 family transposase	0	0	0	AZOBR_RS28400 WP_006954971.1	0	0	0	0	0	0	0	0	0	0	0	0	0	0	0	0	0	0	0	0	0	0	0	0	0	0	0	AZOBR_RS28400 WP_006954971.1	AZOBR_RS28400 WP_006954971.1	0	0	0	0	0	0	0	0	0	0	0	0	0	0	0	0
Two-component sensor histidine kinase, HAMP domain-containing protein	0	0	0	0	0	0	0	0	0	0	0	0	0	0	0	0	0	0	AZOBR_RS15830 WP_014197369.1	0	0	0	0	0	0	0	0	0	0	0	0	0	0	0	0	0	0	AZOBR_RS17620 WP_014197759.1	0	0	AZOBR_RS18440 WP_014197960.1	0	0	0	0	0	0	0	0
FAD-binding oxidoreductase	0	0	0	0	0	0	0	0	0	0	0	0	0	0	0	0	0	0	0	0	0	0	0	0	0	0	0	0	0	AZOBR_RS05770 WP_014239825.1	0	0	0	0	0	AZOBR_RS16460 WP_014197508.1	0	0	0	0	0	0	0	AZOBR_RS05770 WP_014239825.1	0	0	0	0	0
Fasciclin domain containing protein	0	0	0	0	0	0	0	0	0	0	0	0	0	0	0	0	0	0	0	0	0	0	0	0	AZOBR_RS09295 WP_014240559.1	AZOBR_RS09295 WP_014240559.1	0	0	0	0	0	0	0	0	0	0	0	0	0	0	0	0	0	AZOBR_RS09295 WP_014240559.1	0	0	0	0	0
Iron-sulfur cluster assembly accessory protein, iron-sulfur cluster-binding protein	0	0	0	0	0	0	0	0	AZOBR_RS25110 WP_014242361.1	0	0	0	0	AZOBR_RS15535 WP_014197307.1	0	0	0	0	0	0	0	0	0	0	0	0	0	0	0	0	0	0	0	0	0	0	0	0	0	0	0	AZOBR_RS25110 WP_014242361.1	0	0	0	0	0	0	0
LysR family transcriptional regulator	0	0	0	0	0	0	0	0	0	0	0	0	0	0	0	0	0	0	0	0	0	0	0	0	0	0	0	0	0	0	0	0	0	0	0	0	0	0	0	0	AZOBR_RS00950 WP_014248909.1	0	0	0	0	0	0	AZOBR_RS00950 WP_014248909.1	0
Periplasmic nitrate reductase NapE protein	0	0	0	0	0	0	AZOBR_RS23110 WP_082188264.1	0	0	0	0	AZOBR_RS23110 WP_082188264.1	0	0	0	0	0	0	0	0	0	0	0	0	0	0	0	0	0	0	0	0	0	0	0	0	0	0	0	0	0	0	AZOBR_RS23110 WP_082188264.1	0	0	0	0	0	0
Phage tail collar domain-containing protein, phage Gp37/Gp68 family protein	0	0	0	0	0	0	0	0	0	0	0	0	0	0	0	0	0	0	0	0	0	0	0	0	0	0	0	0	0	0	0	0	0	0	0	0	0	0	0	0	0	0	AZOBR_RS34140 WP_014239892.1	0	0	0	0	0	0
Acyl dehydratase, MaoC family dehydratase, acyl carrier protein	0	0	0	0	0	0	0	0	0	0	0	0	0	0	0	0	0	0	0	0	0	0	0	0	AZOBR_RS07085 WP_014240103.1	0	0	0	0	0	0	0	0	0	0	0	0	0	0	0	0	0	0	0	0	0	0	0	0
Alkylhydroperoxidase	0	0	0	0	0	0	0	0	0	0	0	0	0	0	0	0	0	0	0	0	0	0	0	0	0	0	0	0	0	0	0	0	0	0	0	0	0	0	0	0	0	0	0	0	AZOBR_RS10745 WP_014240886.1	0	0	0	0
Argininosuccinate lyase	0	0	0	0	0	0	0	0	0	0	0	0	0	0	0	0	0	AZOBR_RS16935 WP_014197612.1	AZOBR_RS16935 WP_014197612.1	0	0	0	0	0	0	0	0	0	0	0	0	0	0	0	0	0	0	0	0	0	0	0	0	0	0	0	0	0	0
Bcr/CflA family drug resistance efflux transporter	0	0	0	0	0	0	0	0	0	0	0	0	0	0	0	0	0	AZOBR_RS00095 WP_014238557.1	AZOBR_RS00095 WP_014238557.1	0	0	0	0	0	0	0	0	0	0	0	0	0	0	0	0	0	0	0	0	0	0	0	0	0	0	0	0	0	0
Chromosomal replication initiator protein DnaA	0	0	0	0	0	0	0	0	AZOBR_RS01250 WP_014238812.1	0	0	0	0	0	0	0	0	0	0	0	0	0	0	0	0	0	0	0	0	0	0	AZOBR_RS01250 WP_014238812.1	0	0	0	0	0	0	0	0	0	0	0	0	0	0	0	0	0
Cupin domain-containing protein	0	0	0	0	0	0	0	0	0	0	0	0	0	0	0	0	0	0	0	0	0	0	0	0	0	0	0	0	AZOBR_RS00120 WP_014238563.1	0	0	0	0	0	0	0	0	0	0	0	0	AZOBR_RS00120 WP_014238563.1	0	0	0	0	0	0	0
EAL domain-containing protein	0	0	0	0	0	AZOBR_RS06725 WP_014240028.1	0	0	0	0	0	0	0	0	0	0	0	0	0	0	0	0	0	0	0	0	AZOBR_RS06725 WP_014240028.1	0	0	0	0	0	0	0	0	0	0	0	0	0	0	0	0	0	0	0	0	0	0
Enterobactin transporter EntS	0	0	0	0	0	0	0	0	0	0	0	0	0	0	0	0	0	0	0	0	0	AZOBR_RS29535 WP_014199561.1	0	0	0	0	0	0	0	0	0	0	0	AZOBR_RS29535 WP_014199561.1	0	0	0	0	0	0	0	0	0	0	0	0	0	0	0
Ergothioneine biosynthesis protein EgtB	0	0	0	0	0	0	0	0	0	0	0	0	0	AZOBR_RS09765 WP_014240667.1	0	0	0	0	0	0	0	0	0	0	0	0	0	0	0	0	0	0	0	0	0	0	0	0	0	AZOBR_RS09765 WP_014240667.1	0	0	0	0	0	0	0	0	0
GTP-binding protein	0	0	0	0	0	0	0	0	0	0	0	0	0	0	0	0	0	0	0	AZOBR_RS09275 WP_052584260.1	0	0	0	0	0	0	0	0	0	0	0	0	0	0	0	0	0	0	0	AZOBR_RS09275 WP_052584260.1	0	0	0	0	0	0	0	0	0
Lipolytic protein G-D-S-L family	0	0	0	0	0	0	0	0	0	0	0	0	0	0	0	AZOBR_RS18055 WP_014197878.1	0	0	0	0	0	0	0	0	0	0	0	0	0	0	0	0	0	0	0	AZOBR_RS18055 WP_014197878.1	0	0	0	0	0	0	0	0	0	0	0	0	0
LrgB family protein	0	0	0	0	0	0	0	0	0	0	0	0	0	0	0	0	0	0	AZOBR_RS12150 WP_014241185.1	0	0	AZOBR_RS12150 WP_014241185.1	0	0	0	0	0	0	0	0	0	0	0	0	0	0	0	0	0	0	0	0	0	0	0	0	0	0	0
Murein transglycosylase	0	0	0	0	0	0	0	0	0	0	0	0	0	AZOBR_RS08415 WP_014240388.1	0	0	0	0	0	0	0	0	0	0	0	0	0	0	0	0	0	0	0	0	0	0	0	0	0	0	0	0	0	0	0	0	0	0	0
Nif11-like leader peptide family natural product precursor	0	0	0	0	0	0	0	0	0	0	0	0	0	0	AZOBR_RS29265 WP_014199503.1	0	0	0	0	AZOBR_RS29265 WP_014199503.1	0	0	0	0	0	0	0	0	0	0	0	0	0	0	0	0	0	0	0	0	0	0	0	0	0	0	0	0	0
Nucleoside-diphosphate kinase	0	0	0	0	0	0	0	0	0	0	0	0	AZOBR_RS16305 WP_014197473.1	0	0	0	0	0	0	0	0	0	0	0	0	0	0	0	0	0	0	0	0	0	0	0	AZOBR_RS16305 WP_014197473.1	0	0	0	0	0	0	0	0	0	0	0	0
Uroporphyrinogen-III C-methyltransferase	0	0	0	0	0	0	0	0	0	0	0	0	0	0	0	0	0	AZOBR_RS16730 WP_014197568.1	0	0	0	0	0	0	0	AZOBR_RS16730 WP_014197568.1	0	0	0	0	0	0	0	0	0	0	0	0	0	0	0	0	0	0	0	0	0	0	0
Aspartate aminotransferase family protein	0	0	0	0	0	0	0	0	0	0	0	0	0	0	0	0	0	0	0	0	0	0	0	0	0	0	0	0	0	0	0	0	0	0	0	0	AZOBR_RS22505 WP_014241749.1	0	0	0	0	0	0	0	0	0	0	0	0
Tripartite tricarboxylate transporter TctB family protein	0	0	0	0	0	0	0	0	0	0	0	0	0	0	0	0	0	0	0	0	0	0	0	0	0	0	0	0	0	0	0	0	0	0	0	0	0	0	0	0	0	0	0	0	0	0	0	0	0
DoxX family protein	0	0	0	0	0	0	0	0	0	0	0	0	0	0	0	0	0	0	0	0	0	0	0	0	0	0	0	0	0	0	0	0	0	0	0	0	0	0	0	0	0	0	0	0	0	0	0	0	0
RNA methyltransferase	0	0	0	0	0	0	0	0	0	0	0	0	0	0	0	0	0	0	0	0	0	0	0	0	0	0	0	0	0	0	0	0	0	0	0	0	0	0	0	0	0	0	0	0	0	0	0	0	0
elongation factor Tu	0	0	0	0	0	0	0	0	0	0	0	0	0	0	0	0	0	0	0	0	0	0	0	0	0	0	0	0	0	0	0	0	0	0	0	0	0	0	0	0	0	0	0	0	0	0	0	0	0
4-hydroxy-3-methylbut-2-enyl diphosphate reductase	0	0	0	0	0	0	0	0	0	0	0	0	0	0	0	0	0	0	0	0	0	0	0	0	0	0	0	0	0	0	0	0	0	0	0	0	0	0	0	0	0	0	0	0	0	0	0	0	0
N-acetylglutaminylglutamine synthetase	0	0	0	0	0	0	0	0	0	0	0	0	0	0	0	0	0	0	0	0	0	0	0	0	0	0	0	0	0	0	0	0	0	0	0	0	0	0	0	0	0	0	0	0	0	0	0	0	0
dihydrodipicolinate synthase family protein	0	0	0	0	0	0	0	0	0	0	0	0	0	0	0	0	0	0	0	0	0	0	0	0	0	0	0	0	0	0	0	0	0	0	0	0	0	0	0	0	0	0	0	0	0	0	0	0	0
L-threonylcarbamoyladenylate synthase	0	0	0	0	0	0	0	0	0	0	0	0	0	0	0	0	0	0	0	0	0	0	0	0	0	0	0	0	0	0	0	0	0	0	0	0	0	0	0	0	0	0	0	0	0	0	0	0	0
MFS transporter	0	0	0	0	0	0	0	0	0	0	0	0	0	0	0	0	0	0	0	0	0	0	0	0	0	0	0	0	0	0	0	0	0	0	0	0	0	0	0	0	0	0	0	0	0	0	0	0	0
indole-3-glycerol phosphate synthase TrpC	0	0	0	0	0	0	0	0	0	0	0	0	0	0	0	0	0	0	0	0	0	0	0	0	0	0	0	0	0	0	0	0	0	0	0	0	0	0	0	0	0	0	0	0	0	0	0	0	0
type VI secretion system ATPase TssH	0	0	0	0	0	0	0	0	0	0	0	0	0	0	0	0	0	0	0	0	0	0	0	0	0	0	0	0	0	0	0	0	0	0	0	0	0	0	0	0	0	0	0	0	0	0	0	0	0
glutamate racemase	0	0	0	0	0	0	0	0	0	0	0	0	0	0	0	0	0	0	0	0	0	0	0	0	0	0	0	0	0	0	0	0	0	0	0	0	0	0	0	0	0	0	0	0	0	0	0	0	0
hemerythrin	0	0	0	0	0	0	0	0	0	0	0	0	0	0	0	0	0	0	0	0	0	0	0	0	0	0	0	0	0	0	0	0	0	0	0	0	0	0	0	0	0	0	0	0	0	0	0	0	0
outer membrane efflux protein	0	0	0	0	0	0	0	0	0	0	0	0	0	0	0	0	0	0	0	0	0	0	0	0	0	0	0	0	0	0	0	0	0	0	0	0	0	0	0	0	0	0	0	0	0	0	0	0	0
2-oxoglutarate synthase	0	0	0	0	0	0	0	0	0	0	0	0	0	0	0	0	0	0	0	0	0	0	0	0	0	0	0	0	0	0	0	0	0	0	0	0	0	0	0	0	0	0	0	0	0	0	0	0	0
nicotinate-nucleotide diphosphorylase (carboxylating)	0	0	0	0	0	0	0	0	0	0	0	0	0	0	0	0	0	0	0	0	0	0	0	0	0	0	0	0	0	0	0	0	0	0	0	0	0	0	0	0	0	0	0	0	0	0	0	0	0
Zn-dependent hydrolase	0	0	0	0	0	0	0	0	0	0	0	0	0	0	0	0	0	0	0	0	0	0	0	0	0	0	0	0	0	0	0	0	0	0	0	0	0	0	0	0	0	0	0	0	0	0	0	0	0
agmatinase	0	0	0	0	0	0	0	0	0	0	0	0	0	0	0	0	0	0	0	0	0	0	0	0	0	0	0	0	0	0	0	0	0	0	0	0	0	0	0	0	0	0	0	0	0	0	0	0	0
mannose-1-phosphate guanylyltransferase/mannose-6-phosphate isomerase	0	0	0	0	0	0	0	0	0	0	0	0	0	0	0	0	0	0	0	0	0	0	0	0	0	0	0	0	0	0	0	0	0	0	0	0	0	0	0	0	0	0	0	0	0	0	0	0	0
flavin reductase family protein	0	0	0	0	0	0	0	0	0	0	0	0	0	0	0	0	0	0	0	0	0	0	0	0	0	0	0	0	0	0	0	0	0	0	0	0	0	0	0	0	0	0	0	0	0	0	0	0	0
alpha-ketoglutarate-dependent taurine dioxygenase	0	0	0	0	0	0	0	0	0	0	0	0	0	0	0	0	0	0	0	0	0	0	0	0	0	0	0	0	0	0	0	0	0	0	0	0	0	0	0	0	0	0	0	0	0	0	0	0	0
[truncated: 22 more columns]

## Sheet: Down_regulation_targets
sRNA Id	AbSp_39	AbSp_51	AbSp_73	AbSp_119	AbSp_124	AbSp_149	AbSp_159	AbSp_160	AbSp_178	AbSp_220	AbSp_252	AbSp_264	AbSp_293	AbSp_332	AbSp_382	AbSp_391	AbSp_410	AbSp_450
mRNA Target/sRNA locus	NC_016617.1:1741232-1741415	NC_016618.1:56673-56862	NC_016596.1:281651-281852	NC_016618.1:530028-530253	NC_016595.1:711353-711581	NC_016594.1:1705217-1705469	NC_016618.1:122829-123087	NC_016617.1:2910982-2911240	NC_016617.1:593031-593301	NC_016594.1:1132296-1132596	NC_016595.1:647151-647475	NC_016618.1:137561-137891	NC_016596.1:235184-235547	NC_016594.1:195073-195469	NC_016617.1:2434667-2435108	NC_016594.1:425955-426405	NC_016594.1:1150782-1151244	NC_016595.1:641041-641539	Target Score
ABC transporter	2	0	0	0	0	0	1	0	2	0	0	0	2	0	2	1	2	1	13
Transcriptional regulator	0	0	0	0	1	1	1	0	1	1	0	0	0	0	1	0	0	0	6
Histidine ammonia-lyase	1	0	0	0	0	0	0	0	0	0	1	0	1	0	1	0	0	0	4
DNA-binding response regulator	1	0	1	0	0	0	0	0	0	0	0	0	0	0	1	0	0	0	3
Glycosyl transferase	0	0	0	0	0	1	1	0	0	0	0	0	0	0	0	0	1	0	3
MarC family protein	0	0	0	0	1	1	0	0	0	0	0	0	0	0	0	1	0	0	3
Methyl-accepting chemotaxis protein	0	0	1	0	0	0	0	0	0	2	0	0	0	0	0	0	0	0	3
Argininosuccinate lyase	0	0	0	0	0	0	0	0	0	0	1	0	0	0	0	0	0	1	2
ATP-dependent Clp protease adapter ClpS	0	0	0	0	0	0	0	0	0	0	0	1	0	1	0	0	0	0	2
Bcr/CflA family drug resistance efflux transporter	0	0	0	0	0	0	0	0	0	0	1	0	0	0	0	0	0	1	2
Calcium-binding protein	0	0	0	0	0	0	0	0	0	0	0	0	0	0	0	2	0	0	2
ChbG/HpnK family deacetylase	0	0	0	0	0	0	0	1	0	0	0	1	0	0	0	0	0	0	2
Conserved exported protein of unknown function	0	0	0	0	0	0	0	0	0	1	0	0	0	0	1	0	0	0	2
Cytochrome c	0	0	0	0	0	0	0	1	0	0	0	0	0	1	0	0	0	0	2
HEAT repeat domain-containing protein	0	0	0	0	1	0	0	0	0	1	0	0	0	0	0	0	0	0	2
Hemin-degrading factor	0	1	0	0	0	0	0	0	0	0	1	0	0	0	0	0	0	0	2
LysR family transcriptional regulator	0	0	0	0	0	0	0	0	1	0	0	0	0	0	1	0	0	0	2
N-acetyltransferase	0	1	0	0	0	0	0	0	1	0	0	0	0	0	0	0	0	0	2
Phosphotransferase family protein	0	0	1	0	0	0	0	0	0	1	0	0	0	0	0	0	0	0	2
Short-chain dehydrogenase	0	1	1	0	0	0	0	0	0	0	0	0	0	0	0	0	0	0	2
TRAP transporter small permease	0	1	0	0	0	0	0	0	0	0	0	1	0	0	0	0	0	0	2
Two-component sensor histidine kinase	0	0	0	0	0	0	0	0	0	0	1	0	0	0	1	0	0	0	2
Acyl dehydratase	0	0	1	0	0	0	0	0	0	0	0	0	0	0	0	0	0	0	1
Alkylhydroperoxidase	0	0	0	1	0	0	0	0	0	0	0	0	0	0	0	0	0	0	1
Chromosomal replication initiator protein DnaA	0	0	0	0	0	0	0	0	0	0	0	0	0	0	0	1	0	0	1
Cobalt-precorrin-5B (C(1))-methyltransferase	0	0	0	0	0	0	0	0	1	0	0	0	0	0	0	0	0	0	1
DNA-binding protein	0	0	0	0	0	0	0	0	0	0	0	0	0	0	0	0	1	0	1
DUF domain-containing protein	0	0	0	0	0	1	0	0	0	0	0	0	0	0	0	0	0	0	1
EAL domain-containing protein	0	0	0	0	0	1	0	0	0	0	0	0	0	0	0	0	0	0	1
Fasciclin domain containing protein	0	0	1	0	0	0	0	0	0	0	0	0	0	0	0	0	0	0	1
GntR family transcriptional regulator	0	0	0	0	0	0	0	0	0	1	0	0	0	0	0	0	0	0	1
Iron-sulfur cluster assembly accessory protein	0	0	0	0	0	0	0	0	0	0	0	0	0	0	0	1	0	0	1
LrgB family protein	0	0	0	0	0	0	0	0	0	0	1	0	0	0	0	0	0	0	1
MBL fold metallo-hydrolase	0	0	0	0	0	0	0	0	1	0	0	0	0	0	0	0	0	0	1
NADH-quinone oxidoreductase subunit A	0	1	0	0	0	0	0	0	0	0	0	0	0	0	0	0	0	0	1
Nucleoside-diphosphate kinase	1	0	0	0	0	0	0	0	0	0	0	0	0	0	0	0	0	0	1
Periplasmic nitrate reductase NapE protein	0	0	0	0	0	0	0	0	0	0	0	0	0	1	0	0	0	0	1
Phage tail collar domain-containing protein	0	0	0	0	0	0	0	0	0	0	0	1	0	0	0	0	0	0	1
Threonine-phosphate decarboxylase	0	0	0	0	0	0	0	0	0	1	0	0	0	0	0	0	0	0	1
Uroporphyrinogen-III C-methyltransferase	0	0	0	0	0	0	0	0	0	0	0	0	0	0	0	0	0	1	1
Aspartate aminotransferase family protein	0	0	0	0	0	0	0	0	0	0	0	0	0	0	0	0	0	0	0
Cupin domain-containing protein	0	0	0	0	0	0	0	0	0	0	0	0	0	0	0	0	0	0	0
Enterobactin transporter EntS	0	0	0	0	0	0	0	0	0	0	0	0	0	0	0	0	0	0	0
Ergothioneine biosynthesis protein EgtB	0	0	0	0	0	0	0	0	0	0	0	0	0	0	0	0	0	0	0
FAD-binding oxidoreductase	0	0	0	0	0	0	0	0	0	0	0	0	0	0	0	0	0	0	0
Ferredoxin	0	0	0	0	0	0	0	0	0	0	0	0	0	0	0	0	0	0	0
Flagellar basal body rod protein FlgC	0	0	0	0	0	0	0	0	0	0	0	0	0	0	0	0	0	0	0
GTP-binding protein	0	0	0	0	0	0	0	0	0	0	0	0	0	0	0	0	0	0	0
HlyD family type I secretion periplasmic adaptor subunit	0	0	0	0	0	0	0	0	0	0	0	0	0	0	0	0	0	0	0
IS5/IS1182 family transposase	0	0	0	0	0	0	0	0	0	0	0	0	0	0	0	0	0	0	0
Lipolytic protein G-D-S-L family	0	0	0	0	0	0	0	0	0	0	0	0	0	0	0	0	0	0	0
Membrane protein	0	0	0	0	0	0	0	0	0	0	0	0	0	0	0	0	0	0	0
Murein transglycosylase	0	0	0	0	0	0	0	0	0	0	0	0	0	0	0	0	0	0	0
Nif11-like leader peptide family natural product precursor	0	0	0	0	0	0	0	0	0	0	0	0	0	0	0	0	0	0	0
Putative histidine kinase	0	0	0	0	0	0	0	0	0	0	0	0	0	0	0	0	0	0	0
TonB family protein	0	0	0	0	0	0	0	0	0	0	0	0	0	0	0	0	0	0	0
Predicted Target number for each sRNA	5	5	6	1	3	5	3	2	7	8	6	4	3	3	8	6	4	4

## Sheet: UP_regulation_targets
sRNA Id	AbSp_2	AbSp_8	AbSp_19	AbSp_38	AbSp_29	AbSp_45	AbSp_59	AbSp_58	AbSp_67	AbSp_65	AbSp_66	AbSp_64	AbSp_93	AbSp_118	AbSp_136	AbSp_155	AbSp_177	AbSp_189	AbSp_194	AbSp_193	AbSp_214	AbSp_219	AbSp_239	AbSp_257	AbSp_268	AbSp_294	AbSp_308	AbSp_313	AbSp_314	AbSp_324	AbSp_336	AbSp_343	AbSp_345	AbSp_347	AbSp_355	AbSp_359	AbSp_390	AbSp_409	AbSp_419	AbSp_445	AbSp_449
mRNA Target / sRNA locus	NC_016594.1:365701-365775	NC_016617.1:1659520-1659596	NC_016618.1:404727-404817	NC_016596.1:251268-251451	NC_016617.1:2034266-2034431	NC_016617.1:2901546-2901732	NC_016595.1:160041-160233	NC_016617.1:1199366-1199558	NC_016596.1:527184-527379	NC_016595.1:689423-689618	NC_016594.1:945368-945563	NC_016619.1:54271-54466	NC_016595.1:427466-427676	NC_016595.1:344945-345170	NC_016596.1:1505-1746	NC_016617.1:142784-143039	NC_016596.1:643455-643725	NC_016617.1:2828388-2828667	NC_016617.1:2182605-2182887	NC_016617.1:2900868-2901150	NC_016594.1:1464228-1464525	NC_016594.1:1445654-1445954	NC_016594.1:477808-478123	NC_016617.1:2795557-2795883	NC_016617.1:2045486-2045819	NC_016594.1:966054-966417	NC_016618.1:198184-198559	NC_016618.1:560825-561204	NC_016594.1:751190-751571	NC_016595.1:193656-194043	NC_016617.1:1144382-1144784	NC_016617.1:1468707-1469115	NC_016618.1:77457-77868	NC_016596.1:510239-510653	NC_016617.1:2472434-2472854	NC_016594.1:140021-140444	NC_016619.1:45197-45647	NC_016618.1:348364-348826	NC_016617.1:1663966-1664437	NC_016617.1:1386018-1386510	NC_016617.1:1173647-1174145	Total Score
ABC transporter	2	2	0	1	1	2	0	1	2	0	2	1	2	0	0	2	1	0	0	1	3	0	1	0	0	0	0	0	1	2	2	0	1	1	0	0	0	1	1	1	0	34
Membrane protein	0	1	0	0	1	0	0	0	0	1	1	0	0	0	1	0	0	0	1	0	0	0	0	0	0	0	0	0	0	0	0	0	1	1	0	2	0	0	1	0	1	12
Flagellar basal body rod protein FlgC	1	0	1	1	0	0	0	1	0	0	0	0	1	1	0	0	1	0	0	0	0	0	0	0	0	0	0	0	0	0	0	0	0	0	0	1	0	0	1	0	0	9
Transcriptional regulator	0	0	0	0	0	0	0	0	0	0	0	1	1	0	0	0	0	0	0	0	0	0	0	0	0	1	1	0	0	1	1	0	0	0	1	0	0	2	0	0	0	9
Hemin-degrading factor	0	0	0	0	0	0	0	0	0	0	0	0	0	0	1	0	0	1	0	0	0	0	0	0	1	0	0	1	0	0	0	1	1	0	0	0	1	0	0	0	1	8
NADH-quinone oxidoreductase subunit A	0	1	0	0	0	0	0	0	0	0	0	0	0	0	0	0	0	0	0	0	2	0	1	0	0	0	0	0	0	0	1	1	0	1	0	0	1	0	0	0	0	8
Histidine ammonia-lyase	0	0	0	0	1	0	0	0	0	0	0	1	0	0	0	0	0	0	0	0	0	0	0	0	0	1	0	0	0	0	0	1	0	0	1	1	1	0	0	1	0	8
DNA-binding response regulator	0	0	0	0	0	0	0	0	0	0	0	0	0	0	0	0	1	1	0	0	0	0	0	0	0	0	0	0	1	0	0	0	0	0	0	1	0	2	0	0	0	6
Putative histidine kinase	0	1	0	0	0	0	0	0	0	0	1	0	0	0	0	0	0	0	0	0	0	1	0	0	0	1	0	0	0	0	0	0	0	0	0	0	0	0	0	1	1	6
Cytochrome c	0	0	0	0	0	0	0	0	0	0	0	0	0	0	0	1	1	0	0	0	0	0	1	0	0	0	0	0	0	0	1	0	0	0	0	0	0	0	0	0	1	5
DNA-binding protein	0	0	1	0	0	0	0	0	0	0	0	0	0	0	0	0	0	0	0	0	0	0	0	0	0	0	1	0	0	0	0	0	0	0	0	0	0	0	1	1	1	5
HEAT repeat domain-containing protein	0	0	0	1	0	1	0	0	0	0	0	0	0	1	0	0	0	0	0	0	0	0	0	0	0	0	0	0	0	0	0	0	0	0	0	0	0	0	0	1	0	4
HlyD family type I secretion periplasmic adaptor subunit	0	0	0	0	0	0	0	0	0	0	0	0	0	0	0	0	0	0	0	1	0	0	0	1	0	0	0	0	0	0	0	1	0	0	0	0	1	0	0	0	1	5
Glycosyl transferase	0	0	0	0	0	0	1	0	0	1	0	0	0	1	0	0	0	0	0	0	0	0	0	0	0	0	0	0	0	0	0	0	0	0	0	0	0	0	0	0	1	4
Conserved exported protein of unknown function	0	0	0	0	0	0	1	0	0	0	1	1	0	0	0	0	0	0	0	0	0	1	0	0	0	0	0	0	0	0	0	0	0	0	0	0	0	0	0	0	0	4
TRAP transporter small permease	0	0	0	0	0	0	0	0	0	0	0	0	0	0	0	0	0	0	0	0	0	0	0	1	0	0	0	0	1	0	0	0	1	0	0	0	0	0	0	0	1	4
Short-chain dehydrogenase	0	0	0	1	0	0	0	0	0	0	0	0	0	0	0	0	0	0	0	0	0	0	0	0	0	0	1	0	0	0	0	0	0	0	0	0	0	1	0	0	0	3
Ferredoxin	0	0	0	0	0	0	0	2	0	0	0	0	0	1	0	0	0	0	0	0	0	0	0	0	1	0	0	0	0	0	0	0	0	0	0	0	0	0	0	0	0	4
TonB family protein	0	0	0	0	0	0	0	0	0	0	0	0	1	0	0	0	0	1	0	0	0	0	0	0	0	0	0	0	0	1	0	0	0	0	1	0	0	0	0	0	0	4
ATP-dependent Clp protease adapter ClpS	0	0	0	0	0	0	0	0	0	1	0	0	0	0	0	0	0	0	0	0	0	0	0	0	1	0	1	0	0	0	0	0	0	0	0	0	0	0	0	0	0	3
DUF domain-containing protein	0	0	0	0	0	0	0	0	0	0	0	0	0	0	0	0	0	1	0	0	0	0	1	0	0	0	0	0	1	0	0	0	0	0	0	0	0	0	0	0	0	3
Threonine-phosphate decarboxylase	0	0	0	0	0	0	0	0	0	0	0	0	0	0	0	1	0	0	0	0	0	1	0	0	0	0	1	0	0	0	0	0	0	0	0	0	0	0	0	0	0	3
FAD-binding oxidoreductase	0	0	0	0	0	0	0	0	0	0	0	0	0	0	0	0	0	1	0	0	0	0	0	0	0	0	0	0	0	0	0	0	0	0	0	0	0	0	1	0	1	3
IS5/IS1182 family transposase	0	0	0	0	0	0	0	0	0	0	0	0	0	0	0	1	0	0	0	0	0	1	0	0	0	0	0	0	0	0	0	0	0	0	0	0	0	0	0	1	0	3
Methyl-accepting chemotaxis protein	0	0	0	0	0	0	0	0	0	0	0	0	0	1	0	0	0	0	0	0	0	0	0	0	0	0	0	0	0	0	0	0	0	0	0	0	0	0	0	1	0	2
ChbG/HpnK family deacetylase	0	0	0	0	0	0	0	0	0	0	0	0	0	0	0	0	0	0	0	0	0	0	0	1	0	0	0	0	0	0	0	0	0	0	0	0	0	0	0	0	1	2
Cobalt-precorrin-5B (C(1))-methyltransferase	0	0	0	0	1	0	0	0	1	0	0	0	0	0	0	1	0	0	0	0	0	0	0	0	0	0	0	0	0	0	0	0	0	0	0	0	0	0	0	0	0	3
N-acetyltransferase	0	0	0	0	0	0	0	0	0	0	0	0	1	0	0	0	0	0	0	0	0	0	0	0	0	0	0	0	0	0	0	0	0	0	1	0	0	0	0	0	0	2
Calcium-binding protein	0	0	1	0	0	1	0	0	0	0	0	0	0	0	0	0	0	0	0	0	0	0	0	0	0	0	0	0	0	0	0	0	0	0	0	0	0	0	0	0	0	2
GntR family transcriptional regulator	0	0	0	0	0	0	0	0	0	0	0	0	1	0	0	0	0	0	0	0	0	0	0	0	0	0	0	0	0	0	0	0	0	0	1	0	0	0	0	0	0	2
Iron-sulfur cluster assembly accessory protein	0	0	0	0	0	0	1	0	0	0	0	0	0	0	0	0	0	0	0	0	0	0	0	0	0	0	0	0	0	0	0	0	0	0	1	0	0	0	0	0	0	2
Periplasmic nitrate reductase NapE protein	0	0	0	0	0	0	0	0	0	0	1	0	0	0	0	0	0	0	0	0	0	0	0	1	0	0	0	0	0	0	0	0	0	0	0	0	0	0	0	0	0	2
Phage tail collar domain-containing protein	0	0	1	0	0	0	0	0	0	0	0	0	0	0	0	0	0	0	0	0	0	0	0	1	0	0	0	0	0	0	0	0	0	0	0	0	0	0	0	0	0	2
Fasciclin domain containing protein	0	0	0	0	0	0	0	0	0	0	0	0	0	0	0	0	0	1	0	0	0	0	0	0	0	0	0	0	0	0	0	0	0	1	0	0	0	0	0	0	0	2
cupin domain-containing protein	0	0	0	0	0	0	0	0	0	0	0	0	0	0	0	0	0	0	0	0	0	0	0	0	0	0	0	0	0	0	1	0	0	0	1	0	0	0	0	0	0	2
EAL domain-containing protein	0	0	0	0	0	0	0	0	1	0	0	0	0	0	0	0	0	0	0	0	0	0	0	0	0	0	0	0	0	0	0	1	0	0	0	0	0	0	0	0	0	2
enterobactin transporter EntS	0	0	0	0	0	0	0	0	0	0	0	0	0	0	1	0	0	0	0	0	0	0	0	0	0	0	0	0	0	0	0	1	0	0	0	0	0	0	0	0	0	2
ergothioneine biosynthesis protein EgtB	0	0	0	0	0	0	1	0	0	0	0	0	0	0	0	0	0	0	1	0	0	0	0	0	0	0	0	0	0	0	0	0	0	0	0	0	0	0	0	0	0	2
GTP-binding protein	0	0	0	0	0	0	0	0	0	1	0	0	0	0	0	0	0	0	1	0	0	0	0	0	0	0	0	0	0	0	0	0	0	0	0	0	0	0	0	0	0	2
lipolytic protein G-D-S-L family	0	0	0	0	0	0	0	0	0	0	0	0	0	1	0	0	0	0	0	0	0	0	0	0	0	0	0	0	0	0	0	0	0	0	0	0	0	0	1	0	0	2
murein transglycosylase	0	0	0	0	0	0	1	0	0	0	0	0	0	0	0	0	0	0	0	0	0	0	0	0	0	0	0	0	0	0	0	0	1	0	0	0	0	0	0	0	0	2
Nif11-like leader peptide family natural product precursor	0	0	0	0	0	0	0	0	0	1	0	0	0	0	0	0	0	0	0	0	0	0	0	0	0	0	0	0	0	1	0	0	0	0	0	0	0	0	0	0	0	2
MarC family protein	0	0	0	0	1	1	0	0	0	0	0	0	0	0	0	0	0	0	0	0	0	0	0	0	0	0	0	0	0	0	0	0	0	0	0	0	0	0	0	0	0	2
Phosphotransferase family protein	0	0	0	0	1	0	0	0	0	0	0	0	0	0	0	0	0	0	0	0	0	0	0	0	0	0	0	0	1	0	0	0	0	0	0	0	0	0	0	0	0	2
Two-component sensor histidine kinase	0	0	0	0	1	0	0	0	0	0	0	1	0	0	0	0	0	0	0	0	0	0	0	0	0	0	0	0	0	0	0	0	0	0	0	0	0	0	0	0	0	2
LysR family transcriptional regulator	0	0	0	0	2	0	0	0	0	0	0	0	0	0	0	0	0	0	0	0	0	0	0	0	0	0	0	0	0	0	0	0	0	0	0	0	0	1	0	0	0	3
acyl dehydratase	0	0	1	0	0	0	0	0	0	0	0	0	0	0	0	0	0	0	0	0	0	0	0	0	0	0	0	0	0	0	0	0	0	0	0	0	0	0	0	0	0	1
alkylhydroperoxidase	0	0	0	0	0	0	0	0	0	0	0	0	0	0	0	0	0	0	0	1	0	0	0	0	0	0	0	0	0	0	0	0	0	0	0	0	0	0	0	0	0	1
chromosomal replication initiator protein DnaA	0	0	0	0	0	0	0	0	0	0	0	0	0	0	0	0	0	0	0	0	0	0	0	0	0	0	0	0	0	0	0	0	0	0	0	0	0	0	0	1	0	1
LrgB family protein	0	0	0	0	0	0	0	0	0	0	0	0	0	0	1	0	0	0	0	0	0	0	0	0	0	0	0	0	0	0	0	0	0	0	0	0	0	0	0	0	0	1
MBL fold metallo-hydrolase	0	0	0	0	0	0	0	0	0	0	0	0	0	0	0	0	1	0	0	0	0	0	0	0	0	0	0	0	0	0	0	0	0	0	0	0	0	0	0	0	0	1
Nucleoside-diphosphate kinase	0	0	0	0	0	0	0	0	0	0	0	0	0	0	0	0	0	0	0	0	0	0	0	0	0	1	0	0	0	0	0	0	0	0	0	0	0	0	0	0	0	1
Uroporphyrinogen-III C-methyltransferase	0	0	0	0	0	0	0	0	0	0	0	0	0	0	0	0	0	0	0	0	0	0	0	0	0	0	0	0	0	0	0	0	0	1	0	0	0	0	0	0	0	1
Aspartate aminotransferase family protein	0	0	0	0	0	0	0	0	0	0	0	0	0	0	0	0	0	0	0	0	0	0	0	0	0	0	0	0	0	0	0	0	0	0	0	0	0	0	0	0	1	1
Argininosuccinate lyase	0	0	0	0	0	0	0	0	0	0	0	0	0	0	0	0	0	0	0	0	0	0	0	0	0	0	0	0	0	0	0	0	0	0	0	0	0	0	0	0	0	0
Bcr/CflA family drug resistance efflux transporter	0	0	0	0	0	0	0	0	0	0	0	0	0	0	0	0	0	0	0	0	0	0	0	0	0	0	0	0	0	0	0	0	0	0	0	0	0	0	0	0	0	0
Predicted Target number for each sRNA	3	5	5	4	0	5	5	4	4	5	6	5	7	6	4	6	5	6	3	3	5	4	4	5	3	4	5	1	5	5	6	6	5	5	7	5	4	7	6	8	11
