# Supplementary material for: Genome-wide identification of Azospirillum brasilense Sp245 small RNAs responsive to nitrogen starvation and likely involvement in plant-microbe interactions
Source: BMC Genomics. 2020 Nov 23;21:821. doi: 10.1186/s12864-020-07212-7 (PMC7685610; doi:10.1186/s12864-020-07212-7)
Supplement: Supplementary file 6 — Details of the 14 sRNAs with no InterProScan hits and their respective mRNA target categories and scores. [file 12864_2020_7212_MOESM6_ESM.xlsx]

## Sheet: 14_sRNA_No_InterProScan_hit_reg
sRNA Id	sRNA gene locus ID	Function	Region	sRNA gene ID	Blast2Go NR annotation	Length	Hits	E-value	Sim mean	InterPro IDs	InterPro GO IDs	InterPro GO Name	Regulation	p-value
AbSp_39	NC_016617.1_1741232-1741415	Hypothetical protein	Protein coding region	AZOBR_RS08270	Azospirillum brasilense Sp245 chromosome	183	1	5.37e-87	100	no IPS match	no IPS match	no IPS match	UP-regulation	0.01445
AbSp_160	NC_016617.1_2910982-2911240	Hypothetical protein	Protein coding region	AZOBR_RS13790	Azospirillum brasilense Sp245 chromosome	258	1	1.56e-127	100	no IPS match	no IPS match	no IPS match	UP-regulation	0.01445
AbSp_239	NC_016594.1_477808-478123	Hypothetical protein	Protein coding region	AZOBR_RS16605	Azospirillum brasilense Sp245 plasmid AZOBR_p1 complete genome	315	1	2.29e-158	100	no IPS match	no IPS match	no IPS match	Down-regulated	0.0033
AbSp_332	NC_016594.1_195073-195469	Hypothetical protein	Protein coding region	AZOBR_RS15275	Azospirillum brasilense Sp245 plasmid AZOBR_p1 complete genome	338	1	9.67e-171	100	no IPS match	no IPS match	no IPS match	UP-regulated	0.01735
AbSp_59	NC_016595.1_160041-160233	Hypothetical protein	Protein coding region	AZOBR_RS36940	Azospirillum brasilense Sp245 plasmid AZOBR_p3 complete genome	192	1	7.63e-92	100	no IPS match	no IPS match	no IPS match	Down-regulated	0.006
AbSp_93	NC_016595.1_427466-427676	Hypothetical protein	Protein coding region	AZOBR_RS37075	Azospirillum brasilense Sp245 plasmid AZOBR_p3 complete genome	210	1	1.44e-101	100	no IPS match	no IPS match	no IPS match	Down-regulated	0.0208
AbSp_252	NC_016595.1_647151-647475	Hypothetical protein	Protein coding region	AZOBR_RS29015	Azospirillum brasilense Sp245 plasmid AZOBR_p3 complete genome	324	1	3.08e-163	100	no IPS match	no IPS match	no IPS match	UP-regulation	0.0344
AbSp_124	NC_016595.1_711353-711581	Hypothetical protein	Protein coding region	AZOBR_RS37200	Azospirillum brasilense Sp245 plasmid AZOBR_p3 complete genome	228	1	2.69e-111	100	no IPS match	no IPS match	no IPS match	UP-regulation	0.0344
AbSp_345	NC_016618.1:77457-77868	Hypothetical protein	Protein coding region	AZOBR_RS22570	Azospirillum brasilense Sp245 plasmid AZOBR_p2 complete genome	411	1	0	100	no IPS match	no IPS match	no IPS match	Down-regulated	0.04255
AbSp_119	NC_016618.1_530028-530253	Hypothetical protein	Protein coding region	AZOBR_RS36745	Azospirillum brasilense Sp245 plasmid AZOBR_p2 complete genome	225	1	1.12e-109	100	no IPS match	no IPS match	no IPS match	UP-regulation	0.04805
AbSp_64	NC_016619.1_54271-54466	Hypothetical protein	Protein coding region	AZOBR_RS37575	Azospirillum brasilense Sp245 plasmid AZOBR_p5 complete genome	195	1	1.83e-93	100	no IPS match	no IPS match	no IPS match	Down-regulated	0.006
AbSp_390	NC_016619.1_45197-45647	Hypothetical protein	Protein coding region	AZOBR_RS32820	Azospirillum brasilense Sp245 plasmid AZOBR_p5 complete genome	450	1	0	100	no IPS match	no IPS match	no IPS match	Down-regulated	0.0025
AbSp_2	NC_016594.1_365701-365775	tRNA-Gln	Protein coding region	AZOBR_RS16125	Azospirillum brasilense Sp245 plasmid Sp245_p02	74	1	2.23e-28	100	no IPS match	no IPS match	no IPS match	Down-regulated	0.0091
AbSp_136	NC_016596.1_1505-1746	-	Intergenic region	-		241				no IPS match	no IPS match	no IPS match	Down-regulated	0.0019

## Sheet: 14_no_IPS_sRNA_gene_Target
sRNA Id	AbSp_332	AbSp_2	AbSp_239	AbSp_59	AbSp_93	AbSp_252	AbSp_124	AbSp_136	AbSp_39	AbSp_160	AbSp_119	AbSp_345	AbSp_390	AbSp_64
Target / sRNA Locus	NC_016594.1:195073-195469	NC_016594.1:365701-365775	NC_016594.1:477808-478123	NC_016595.1:160041-160233	NC_016595.1:427466-427676	NC_016595.1:647151-647475	NC_016595.1:711353-711581	NC_016596.1:1505-1746	NC_016617.1:1741232-1741415	NC_016617.1:2910982-2911240	NC_016618.1:530028-530253	NC_016618.1:77457-77868	NC_016619.1:45197-45647	NC_016619.1:54271-54466	Total_score
ABC transporter, amino acid ABC transporter permease, ABC transporter permease, ABC transporter ATP-binding protein, iron ABC transporter substrate-binding protein, iron ABC transporter permease	0	2	1	0	2	0	0	0	2	0	0	1	0	1	9
histidine ammonia-lyase, histidine kinase	0	0	0	0	0	1	0	0	1	0	0	0	1	1	4
hemin-degrading factor	0	0	0	0	0	1	0	1	0	0	0	1	1	0	4
transcriptional regulator	0	0	0	0	1	0	1	0	0	0	0	0	0	1	3
cytochrome c	1	0	1	0	0	0	0	0	0	1	0	0	0	0	3
membrane protein, putative protein export membrane protein	0	0	0	0	0	0	0	1	0	0	0	1	0	0	2
flagellar basal body rod protein FlgC	0	1	0	0	1	0	0	0	0	0	0	0	0	0	2
NADH-quinone oxidoreductase subunit A, NAD dependent epimerase/dehydratase, NAD+ synthase	0	0	1	0	0	0	0	0	0	0	0	0	1	0	2
conserved exported protein of unknown function	0	0	0	1	0	0	0	0	0	0	0	0	0	1	2
two-component sensor histidine kinase	0	0	0	0	0	1	0	0	0	0	0	0	0	1	2
LrgB family protein	0	0	0	0	0	1	0	1	0	0	0	0	0	0	2
murein transglycosylase	0	0	0	1	0	0	0	0	0	0	0	1	0	0	2
DNA-binding response regulator	0	0	0	0	0	0	0	0	1	0	0	0	0	0	1
glycosyl transferase, glycosyltransferase family 2 protein, glyoxylate reductase (NADP(+))	0	0	0	1	0	0	0	0	0	0	0	0	0	0	1
HEAT repeat domain-containing protein	0	0	0	0	0	0	1	0	0	0	0	0	0	0	1
TRAP transporter small permease	0	0	0	0	0	0	0	0	0	0	0	1	0	0	1
ATP-dependent Clp protease adapter ClpS	1	0	0	0	0	0	0	0	0	0	0	0	0	0	1
HlyD family type I secretion periplasmic adaptor subunit	0	0	0	0	0	0	0	0	0	0	0	0	1	0	1
MarC family protein, MarR family transcriptional regulator	0	0	0	0	0	0	1	0	0	0	0	0	0	0	1
ChbG/HpnK family deacetylase	0	0	0	0	0	0	0	0	0	1	0	0	0	0	1
DUF1348,DUF1376, DUF2934,DUF192 domain-containing protein	0	0	1	0	0	0	0	0	0	0	0	0	0	0	1
N-acetyltransferase	0	0	0	0	1	0	0	0	0	0	0	0	0	0	1
TonB family protein	0	0	0	0	1	0	0	0	0	0	0	0	0	0	1
GntR family transcriptional regulator	0	0	0	0	1	0	0	0	0	0	0	0	0	0	1
iron-sulfur cluster assembly accessory protein, iron-sulfur cluster-binding protein	0	0	0	1	0	0	0	0	0	0	0	0	0	0	1
periplasmic nitrate reductase NapE protein	1	0	0	0	0	0	0	0	0	0	0	0	0	0	1
alkylhydroperoxidase	0	0	0	0	0	0	0	0	0	0	1	0	0	0	1
argininosuccinate lyase	0	0	0	0	0	1	0	0	0	0	0	0	0	0	1
Bcr/CflA family drug resistance efflux transporter	0	0	0	0	0	1	0	0	0	0	0	0	0	0	1
enterobactin transporter EntS	0	0	0	0	0	0	0	1	0	0	0	0	0	0	1
ergothioneine biosynthesis protein EgtB	0	0	0	1	0	0	0	0	0	0	0	0	0	0	1
nucleoside-diphosphate kinase	0	0	0	0	0	0	0	0	1	0	0	0	0	0	1
DNA-binding protein	0	0	0	0	0	0	0	0	0	0	0	0	0	0	0
putative histidine kinase, putative penicillin-binding protein pbpC/mrcB-like (fragment)	0	0	0	0	0	0	0	0	0	0	0	0	0	0	0
methyl-accepting chemotaxis protein, methyl-accepting chemotaxis receptor/sensory transducer	0	0	0	0	0	0	0	0	0	0	0	0	0	0	0
short-chain dehydrogenase	0	0	0	0	0	0	0	0	0	0	0	0	0	0	0
cobalt-precorrin-5B (C(1))-methyltransferase	0	0	0	0	0	0	0	0	0	0	0	0	0	0	0
ferredoxin	0	0	0	0	0	0	0	0	0	0	0	0	0	0	0
phosphotransferase family protein	0	0	0	0	0	0	0	0	0	0	0	0	0	0	0
threonine-phosphate decarboxylase	0	0	0	0	0	0	0	0	0	0	0	0	0	0	0
calcium-binding protein	0	0	0	0	0	0	0	0	0	0	0	0	0	0	0
FAD-binding oxidoreductase	0	0	0	0	0	0	0	0	0	0	0	0	0	0	0
IS5/IS1182 family transposase	0	0	0	0	0	0	0	0	0	0	0	0	0	0	0
LysR family transcriptional regulator	0	0	0	0	0	0	0	0	0	0	0	0	0	0	0
phage tail collar domain-containing protein, phage Gp37/Gp68 family protein	0	0	0	0	0	0	0	0	0	0	0	0	0	0	0
fasciclin domain containing protein	0	0	0	0	0	0	0	0	0	0	0	0	0	0	0
acyl dehydratase	0	0	0	0	0	0	0	0	0	0	0	0	0	0	0
chromosomal replication initiator protein DnaA	0	0	0	0	0	0	0	0	0	0	0	0	0	0	0
cupin domain-containing protein	0	0	0	0	0	0	0	0	0	0	0	0	0	0	0
EAL domain-containing protein	0	0	0	0	0	0	0	0	0	0	0	0	0	0	0
GTP-binding protein	0	0	0	0	0	0	0	0	0	0	0	0	0	0	0
lipolytic protein G-D-S-L family	0	0	0	0	0	0	0	0	0	0	0	0	0	0	0
MBL fold metallo-hydrolase	0	0	0	0	0	0	0	0	0	0	0	0	0	0	0
Nif11-like leader peptide family natural product precursor	0	0	0	0	0	0	0	0	0	0	0	0	0	0	0
uroporphyrinogen-III C-methyltransferase	0	0	0	0	0	0	0	0	0	0	0	0	0	0	0
aspartate aminotransferase family protein	0	0	0	0	0	0	0	0	0	0	0	0	0	0	0
