# Supplementary material for: Genome-wide identification of Azospirillum brasilense Sp245 small RNAs responsive to nitrogen starvation and likely involvement in plant-microbe interactions
Source: BMC Genomics. 2020 Nov 23;21:821. doi: 10.1186/s12864-020-07212-7 (PMC7685610; doi:10.1186/s12864-020-07212-7)
Supplement: Supplementary file 7 — Details of Sixteen sRNAs validated by qRT-PCR based differential expression analysis. [file 12864_2020_7212_MOESM7_ESM.xlsx]

## Sheet: qRT-PCR Validation
sRNA ID	locus ID	start	end	sRNA size	sample_1	sample_2	value_1	value_2	log2(fold_change)	test_stat	p_value	q_value	FDR	Forward Primer	Reverse Primer
AbSp_118	NC_016595.1:344945-345170	344945	345170	225	VC1	VN1	0	37.8556	inf	-nan	5e-05	0.115367	0.00936667	ggacttgccggaggcataa	ggccttggtccgtagatgg
AbSp_119	NC_016618.1:530028-530253	530028	530253	225	VC1	VN1	35.0559	2.83011	-3.63073	-3.00029	0.04805	0.603728	0.0494	ttcggaggattgcttttacg	ttcccatgtttcaaagctga
AbSp_124	NC_016595.1:711353-711581	711353	711581	228	VC1	VN1	4.43713	0	-inf	-nan	0.0344	0.600585	0.0487618	gagcatgggaaatggcgaac	cgttgccgatccgaaaagac
AbSp_136	NC_016596.1:1505-1746	1505	1746	241	VC1	VN1	0	20.542	inf	-nan	0.0019	0.461467	0.0374667	gaggcggaaatcaggggttt	cgcgggcattcatcagtat
AbSp_149	NC_016594.1:1705217-1705469	1705217	1705469	252	VC1	VN1	98.7514	1.16048	-6.41101	-5.48998	0.00055	0.317258	0.0257583	acgggcttcgacctgttc	aggaaaaccagggccatc
AbSp_160	NC_016617.1:2910982-2911240	2910982	2911240	258	VC1	VN1	5.46297	0	-inf	-nan	0.01445	0.596913	0.0484636	cggatcgaaaacttcgtgtc	ttccgtccaaggcgtagtc
AbSp_2	NC_016594.1:365701-365775	365701	365775	74	VC1	VN1	19184.8	224650	3.54965	2.84885	0.0091	0.533815	0.0433407	tcgtctagcggtaggacagc	tggttgggggactaggattc
AbSp_239	NC_016594.1:477808-478123	477808	478123	315	VC1	VN1	20.0026	515.628	4.68807	3.84675	0.0033	0.469158	0.0380911	ctggaacccgtgctgaac	ctccgccgacagattcac
AbSp_252	NC_016595.1:647151-647475	647151	647475	324	VC1	VN1	2.8567	0	-inf	-nan	0.0344	0.600585	0.0487618	taccggtccattgcccaaat	cctcgtcccaattcatgcgt
AbSp_39	NC_016617.1:1741232-1741415	1741232	1741415	183	VC1	VN1	10.8689	0	-inf	-nan	0.01445	0.596913	0.0484636	gtggcatctggcaggtgat	ggtcgagaagggtggaaac
AbSp_449	NC_016617.1:1173647-1174145	1173647	1174145	498	VC1	VN1	20.2349	841.26	5.37763	4.4126	0.00065	0.321379	0.0260929	atcgacgagaaactgcagga	tgtagagcgcgtagaacacc
AbSp_59	NC_016595.1:160041-160233	160041	160233	192	VC1	VN1	0	10.2805	inf	-nan	0.006	0.469158	0.0380911	cggtcatgaatgcgaagctg	ttgcgaaacaccacgtccc
AbSp_64	NC_016619.1:54271-54466	54271	54466	195	VC1	VN1	0	11.1888	inf	-nan	0.006	0.469158	0.0380911	aagccttgcatgagcaagat	ccttcacctcggagacgtt
AbSp_65	NC_016595.1:689423-689618	689423	689618	195	VC1	VN1	0	3.64177	inf	-nan	0.02095	0.596913	0.0484636	tccgtggcctgcttgaat	gtgaggacgaggccttcc
AbSp_93	NC_016595.1:427466-427676	427466	427676	210	VC1	VN1	0	7.97932	inf	-nan	0.0208	0.596913	0.0484636	tgttgcaattggctttctca	gttagggtgagggggttgtg
AbSp_464	NC_016596.1:167096-167348	26	74	49	VC1	VN1	0	0.0794787	inf	0	1	1	no	ttgtgttttaaatggatgt	caaaccgctgataacaaaca
AbSp_465	NC_016597.1:36503-85307	19368	19470	103	VC1	VN1	1.62874	94.8155	5.86329	0.150783	0.10605	0.7197	no	ccgtctccttttccgcaatc	accgagtgtaggaatagagcg
